# Supplementary material for: Microglia from patients with multiple sclerosis display a cell-autonomous immune activation state
Source: J Neuroinflammation. 2025 Oct 31;22:255. doi: 10.1186/s12974-025-03575-4 (PMC12577231; doi:10.1186/s12974-025-03575-4)
Supplement: Supplementary file 2 — Supplementary Material 2. [file 12974_2025_3575_MOESM2_ESM.xlsx]

## Sheet: Information and RNAseq samples
Supplementary Table 3.
Abbreviations and RNA-seq sample summary.
Abbreviations
iMGLs	human induced pluripotent stem cell-derived microglia-like cells
HC	healthy control iMGLs
MS	multiple sclerosis patient-specific iMGLs
VEH	vehicle group
LPS	lipopolysaccharide stimulated group
Samples in RNA sequcencing analysis.
Cell line	HC/MS line	Treatment	Differrentiation batch
HC1	HC	VEH	1
HC1	HC	LPS	1
HC2	HC	VEH	1
HC2	HC	LPS	1
HC2	HC	VEH	3
HC2	HC	LPS	3
HC3	HC	VEH	2
HC3	HC	LPS	2
HC3	HC	VEH	3
HC3	HC	LPS	3
HC4	HC	VEH	3
HC4	HC	LPS	3
MS1	MS	VEH	1
MS1	MS	LPS	1
MS2	MS	VEH	1
MS2	MS	LPS	1
MS3	MS	VEH	2
MS3	MS	LPS	2
MS4	MS	VEH	2
MS4	MS	LPS	2
MS5	MS	VEH	1
MS5	MS	LPS	1
MS6	MS	VEH	2
MS6	MS	LPS	2

## Sheet: DEGs summary
Differential gene expression analysis summary.
A	B	n_de_genes	up	down
MS_VEH	HC_VEH	1027	423	604
MS_LPS	HC_LPS	154	28	126
HC_LPS	HC_VEH	2547	775	1772
MS_LPS	MS_VEH	2296	828	1468
		logFC ± 1, adjusted P-value < 0.05

## Sheet: DEGs LPSvsVEH (HC iMGLs)
Differential gene expression analysis, HC iMGLs: LPS vs. VEH.
name	logFC	AveExpr	adj.P.Val
MT1G	8.95785	5.42997	6.01932e-07
MT1H	8.09026	4.75745	4.7957e-07
IL7R	8.05195	6.31842	4.12682e-08
CXCL8	7.49679	8.35332	1.13897e-07
CXCL5	7.44111	4.77176	3.13793e-07
CCL7	7.13454	4.17042	1.92956e-07
CCL8	6.66224	4.04152	2.31965e-06
AQP9	6.64989	4.69171	2.62718e-07
CCL5	6.56592	4.80479	4.25319e-07
TNIP3	6.50818	3.78907	1.13897e-07
IL1A	6.47733	5.14039	1.21508e-06
IL1B	6.36041	7.89889	2.51089e-07
MT2A	6.30406	4.59627	7.44123e-06
MT1M	6.28255	3.64443	3.67173e-06
CCL4	5.97521	7.28538	1.13897e-07
CHI3L2	5.91264	4.59212	3.10071e-07
CCL2	5.88905	8.74896	1.66053e-06
CCL3	5.86479	7.98193	1.13897e-07
MT1F	5.83936	4.23881	9.57935e-07
MARCO	5.80577	4.1328	3.03705e-07
C15orf48	5.80284	5.60173	9.47927e-06
CCL3L3	5.7347	5.31085	2.13474e-06
MT1E	5.51918	3.97691	1.58243e-05
CCL4L2	5.51857	5.86031	2.13474e-06
CLEC4E	5.39735	3.44811	7.05155e-06
MMP12	5.38166	4.4029	4.86726e-07
CD38	5.13731	4.74642	1.99748e-06
TDO2	5.12381	4.25531	1.81553e-06
S100A12	5.11681	3.67675	3.13793e-07
SOCS3	5.04738	3.97956	3.21649e-07
IFI27	5.04601	3.87058	1.40363e-05
GJA1	5.03685	4.57605	4.92743e-05
CD300E	5.01279	4.74168	9.72154e-07
FLT1	5.00082	4.36418	1.02208e-06
MMP1	4.93716	3.35541	9.62238e-07
CFB	4.91819	4.70643	2.26178e-07
CCL13	4.7852	3.61883	2.27703e-05
IFI44L	4.77415	4.00783	7.69949e-06
MMP9	4.77112	9.11637	2.31965e-06
SOD2	4.73891	10.2492	2.26178e-07
MT1X	4.59151	3.7804	2.74681e-05
JAK3	4.5512	5.49639	4.83661e-06
ALDH1A2	4.55069	4.85802	4.56714e-05
VCAN	4.53972	6.17774	8.03468e-05
ADGRE1	4.49708	5.03973	2.62185e-07
CEACAM3	4.41889	3.63228	1.41869e-06
NKG7	4.38656	4.18466	1.03079e-05
ITGB8	4.37935	3.60672	0.000814944
TNFAIP6	4.37673	3.00702	8.23405e-05
SLAMF7	4.29662	6.76662	2.50892e-05
GBP1	4.29596	4.02607	5.72269e-05
MCOLN2	4.24116	3.34392	1.62966e-05
FFAR2	4.1996	4.826	4.14111e-07
SLAMF1	4.18983	2.70968	1.36672e-05
LINC02574	4.14309	5.74874	3.87546e-06
ENSG00000291105	4.11188	2.57247	1.263e-05
IFI6	4.09212	6.38357	6.10115e-06
IL4I1	4.00963	5.47744	9.72154e-07
LIMK2	3.97281	6.45975	1.2683e-06
SLC39A8	3.87962	7.70641	2.60935e-05
CCL20	3.87127	2.75967	0.000151463
BCL2A1	3.85106	5.13691	1.30893e-05
MX1	3.81797	6.59514	2.59467e-05
SIGLEC10	3.80825	6.72062	3.4243e-06
FFAR3	3.77138	2.48593	1.18949e-06
CXCL1	3.76573	6.02596	0.000128089
GCH1	3.75083	4.84247	2.26178e-07
EBI3	3.74979	5.11816	2.51089e-07
CXCL3	3.74524	4.05329	2.30946e-05
SLC2A6	3.74398	4.88675	5.26904e-07
MAP1LC3A	3.74106	3.69911	7.51348e-06
HS3ST3B1	3.73048	4.1637	5.25451e-06
CD82	3.72255	5.18909	6.11478e-07
LTBP2	3.70504	4.3697	0.000526111
ENPP2	3.68633	5.00982	2.77692e-06
IFIT3	3.67353	5.78488	3.36173e-05
ELOVL7	3.62128	2.82908	4.5411e-05
CALD1	3.61508	5.06867	0.000179279
ZC3H12A	3.59454	4.94006	7.2712e-07
IFITM1	3.57852	3.09798	1.01729e-05
TNFAIP3	3.56698	6.76672	3.87546e-06
ANKRD22	3.55653	2.46081	6.20085e-06
ENSG00000289880	3.55409	2.32857	1.02208e-06
IDO1	3.54254	2.32495	0.00428488
NAMPT	3.53861	9.12007	1.45291e-05
TRAF1	3.51353	4.10376	6.80724e-05
TMEM176B	3.50992	4.7924	8.58438e-07
TNFRSF9	3.50066	3.04001	3.59261e-05
CHI3L1	3.49531	6.60418	0.000125104
ADM	3.48193	4.87335	2.35431e-06
NRCAM	3.47615	3.15114	3.14933e-06
OPTN	3.47166	5.36004	1.08095e-05
PTPRF	3.45887	3.42481	0.000150087
PTGER4	3.45291	5.0698	3.06743e-05
PTX3	3.433	3.57325	3.91112e-05
SERPINA1	3.42463	6.76148	2.13474e-06
AK4	3.37087	3.43679	1.71361e-05
CD274	3.36369	4.3421	5.96994e-06
ENSG00000289470	3.32207	3.17543	1.93054e-06
S100A8	3.31594	6.39384	8.50053e-05
NAMPTP1	3.31069	5.53393	2.02835e-05
ADAMTS14	3.30253	2.3319	3.92534e-05
HLA-F	3.29979	3.48298	0.000175001
MX2	3.29065	5.77964	1.01729e-05
VDR	3.28775	5.09322	4.6176e-06
RNF144B	3.28739	6.16231	2.30399e-06
IL32	3.28474	2.72097	1.8302e-05
TUBB3	3.26391	4.13263	6.97565e-05
EPSTI1	3.259	5.08786	1.22518e-05
CXCL10	3.25277	2.33487	0.00194147
IL1RN	3.2323	5.80688	0.0019119
OLR1	3.22537	4.70231	0.000185901
IFIT2	3.2144	4.66678	9.34615e-05
SPP1	3.21401	13.0225	5.79285e-06
LAMP3	3.21161	2.30771	1.68404e-05
ADORA2A	3.19553	2.10919	0.00149551
CD44	3.19197	9.59275	1.21508e-06
CHST2	3.18351	4.15789	5.33052e-06
MCTP2	3.17544	2.52436	0.000748393
IFIT1	3.1623	5.73723	7.09789e-05
ANPEP	3.1588	7.91894	1.1954e-05
ADAMDEC1	3.15835	6.25929	0.000168119
SLC41A2	3.14763	4.82694	4.47613e-06
TJP1	3.14475	3.93775	1.68404e-05
CTSL	3.14322	10.7943	1.92956e-07
PFN2	3.14268	3.41409	5.28409e-05
MYH11	3.13638	2.60725	0.0081855
NR1H3	3.13496	6.00132	2.65881e-05
USP18	3.12525	3.19829	1.59556e-05
ACSL1	3.1224	8.09661	7.27246e-06
TLE1	3.12229	2.67567	5.71887e-05
GK	3.10458	7.04089	1.53719e-06
XAF1	3.08673	5.22082	2.35261e-05
CSF1	3.08163	4.88644	0.00072388
IL3RA	3.07481	2.74818	0.000872229
WNT5A	3.05937	5.49214	1.263e-05
MIR3142HG	3.05376	3.81977	8.99433e-06
TMEM176A	3.04552	3.75688	2.20764e-06
RIGI	3.04196	5.32858	6.65793e-06
NFKB2	3.03403	5.8091	1.08868e-06
IER3	3.02889	5.8894	4.39531e-06
MIR3945HG	3.02801	2.3066	0.000740639
MSC	2.9884	2.76732	0.000169078
ISG15	2.97403	5.57639	5.91045e-05
SLCO4A1	2.96652	2.97173	9.26288e-05
QPCT	2.96494	3.54155	1.68821e-05
OLFML2B	2.96139	7.2059	9.72154e-07
ITGB3	2.9537	3.80491	3.08876e-05
ENO2	2.94304	3.07374	2.13474e-06
OAS3	2.93216	6.81543	7.36265e-06
NFKBIZ	2.92991	5.3792	1.03137e-05
TNFRSF6B	2.91244	2.13819	0.000143059
PLAUR	2.90856	7.35411	2.13474e-06
FAM20A	2.88301	6.04867	5.41106e-06
RELB	2.86766	4.65123	3.69494e-07
BIRC3	2.83428	3.7449	0.000227052
EHD1	2.81462	6.64925	7.4364e-07
LILRB1	2.80783	4.73585	0.000189441
DSE	2.80396	6.95827	7.28275e-06
PCOLCE2	2.78473	2.81606	0.000211339
TREM1	2.78425	4.13969	1.66053e-06
CYP27B1	2.78113	2.16754	0.000439066
IL6	2.746	1.96425	2.74681e-05
OASL	2.74534	2.98808	2.94139e-05
SEMA3C	2.74502	3.04598	0.000127582
HELZ2	2.73501	5.04528	1.93764e-05
ENSG00000248187	2.72075	2.90555	2.35431e-06
ICAM1	2.71834	7.42533	6.32976e-07
TMEM171	2.71633	2.22199	8.84608e-05
G0S2	2.71178	4.4717	0.000438771
RND3	2.70304	6.12026	3.14933e-06
SLC28A3	2.70271	4.14538	3.50653e-05
ACOD1	2.69755	1.83601	7.7188e-05
KMO	2.6767	4.46912	0.000124994
CXCL2	2.67648	4.06304	9.11717e-05
TYMP	2.6366	7.59984	3.67215e-06
ZSWIM4	2.63483	4.19849	2.90058e-06
PROCR	2.63464	4.66568	6.1655e-05
IGFBP3	2.63272	2.89722	1.7543e-05
ANXA3	2.62769	3.01595	0.000409684
PFKFB3	2.62524	6.09993	2.74681e-05
IRAK2	2.62514	4.30224	9.54432e-05
MXD1	2.62225	7.90857	2.83265e-06
LUCAT1	2.62125	4.6091	1.57008e-06
SAMD9L	2.62034	5.86952	5.12218e-05
SCG3	2.61132	2.41057	0.000436957
GAL3ST4	2.60984	2.98977	0.000574301
SH3PXD2B	2.60846	6.66922	2.61256e-06
OAS2	2.60713	5.28142	0.000142889
PTGER2	2.5921	4.38633	2.62778e-05
HLA-B	2.58797	8.90064	9.28682e-05
MSC-AS1	2.5763	3.85226	5.20332e-05
GPR84	2.54519	6.48001	3.95713e-05
RASGRP1	2.54339	2.94222	0.00323993
SNX10	2.53183	5.70814	5.49681e-05
THBS1	2.53144	5.70301	0.0116278
SGPP2	2.52529	2.49578	0.000361597
NFKBIA	2.52212	7.76624	1.53719e-06
TFPI2	2.52142	2.03646	0.00203688
WFDC21P	2.50881	1.76326	0.00171129
STX1A	2.50844	2.40852	1.33774e-05
TMEM132A	2.50726	2.57642	1.09571e-05
BMAL2	2.50531	4.56244	2.54939e-05
FCAR	2.50038	3.55069	5.77425e-06
ENSG00000288681	2.48867	1.98066	2.29767e-05
TNS3	2.47697	8.92465	4.75867e-07
HSD11B1	2.47542	1.7592	1.99603e-05
IL2RA	2.47463	2.45818	0.000487493
LILRA2	2.46447	3.20178	0.000103767
MAILR	2.45747	3.51634	2.68436e-05
MET	2.44703	2.29388	0.00168347
RNF19B	2.44018	6.23681	8.42869e-06
TNIP1	2.43218	7.35804	3.08594e-06
TAP1	2.39714	4.91412	0.000127456
CD80	2.39708	4.25217	0.000122486
VNN2	2.38728	2.6926	0.000144584
OAS1	2.38425	6.42574	2.62223e-05
KANK1	2.37775	4.49158	0.00011802
PLSCR1	2.36829	7.11563	5.26904e-07
DCUN1D3	2.36204	5.16127	3.07327e-06
C1orf122	2.3542	5.77971	4.14111e-07
GPR42	2.34817	1.76312	1.95317e-05
NIBAN1	2.34524	5.55235	3.3683e-05
HIVEP2	2.34225	3.69583	1.72515e-05
PLTP	2.33612	6.18968	0.000798133
PTGIR	2.3338	3.06397	5.4574e-05
C1orf21	2.33183	5.29042	1.02964e-05
ITGA5	2.33008	7.20985	2.70764e-06
KIFC3	2.32786	5.39985	3.22198e-05
BCL6	2.30639	6.15437	3.67215e-06
IFITM3	2.29913	4.0428	3.55592e-06
PLP2	2.28834	5.28312	2.97617e-05
LPAR1	2.27654	5.01899	3.67215e-06
TXLNB	2.27462	3.26669	4.95056e-05
PPM1N	2.26817	3.19559	6.97398e-07
IFIH1	2.26414	5.1748	1.3603e-05
EDNRA	2.26375	2.30939	7.46435e-05
PSTPIP2	2.2634	7.16747	1.3618e-05
CD48	2.25339	7.42864	8.58438e-07
LY6E	2.25051	4.63618	2.02974e-05
NCF1C	2.24241	6.54671	0.000330639
PDE4B	2.23723	5.43539	2.77692e-06
HLA-H	2.23667	4.6419	6.53695e-05
NCF1B	2.23357	5.20152	0.000294438
GLUL	2.22639	10.4076	4.86726e-07
RSAD2	2.1766	3.19487	0.00235015
LILRA1	2.17426	2.76532	0.000185578
MMP19	2.16749	5.66095	0.000549478
TIMP1	2.16239	9.01591	1.63783e-05
SLC2A3	2.15765	7.48781	1.60352e-05
PIM1	2.15262	5.45781	1.07504e-05
CASP5	2.14541	3.26178	5.91706e-06
FOSL2	2.141	5.98892	1.95543e-05
PIM3	2.13893	5.52907	5.96434e-07
DDX60	2.13607	5.77169	3.27052e-05
TNC	2.13205	2.89217	0.000242189
NT5E	2.12954	3.26164	0.000828178
DENND5A	2.12933	6.99205	2.85774e-06
INHBA	2.12786	2.85249	0.00922186
TGM3	2.12259	1.6626	0.00241993
C1S	2.11909	2.69464	0.00185794
FPR2	2.11526	3.47152	6.38511e-05
C3	2.1102	7.43003	0.00023312
GBP4	2.1047	1.9922	0.00438224
CCL18	2.10374	1.5718	1.97635e-06
ZNF697	2.10303	4.53357	2.71699e-05
IRF7	2.09874	3.96561	2.97437e-06
BCL3	2.09757	3.83617	1.48465e-05
CHST11	2.0968	6.97069	2.85067e-06
POU2F2	2.09172	5.34716	0.000271767
MMP7	2.0905	2.77805	0.000303274
DRAM1	2.08155	7.38116	2.35431e-06
CD55	2.07952	5.47483	1.17175e-05
MUCL1	2.06402	1.52818	7.69949e-06
STEAP3	2.061	4.69369	5.22608e-05
CA12	2.05947	1.92052	0.0011622
C1RL	2.05377	2.81303	2.77424e-05
ARG2	2.05342	2.17002	8.84212e-05
NRIP3	2.05189	5.34632	3.92534e-05
SLC22A4	2.05053	2.12117	2.68436e-05
GRAMD1A	2.04981	6.20565	8.23934e-05
SLC7A11	2.04229	5.38757	0.00346137
LHFPL2	2.03741	8.21393	2.13474e-06
S100A9	2.03182	10.1172	3.32057e-05
ELL2	2.02459	7.74405	5.432e-06
TNF	2.0151	4.67577	0.000578056
GK4P	2.0117	2.49238	1.43698e-05
LRRC32	2.00809	2.22301	0.00676651
EPOP	2.0051	2.58438	0.000124132
CRIM1	2.00386	6.09463	0.000361952
MMP8	2.0038	1.59608	0.000122057
PLK3	2.00093	5.01867	1.1954e-05
LYN	2.00022	9.29964	2.62718e-07
EML4	1.99945	7.37153	1.57008e-06
PARP9	1.99736	6.74417	2.6843e-06
NFE2L3	1.99179	3.8373	0.000351667
SERPING1	1.97284	2.82586	0.000109605
NECTIN4	1.96518	3.23177	0.000188102
NCF1	1.9639	6.92452	0.000479036
SERPINB9	1.96387	6.26837	2.59547e-05
GLIS3	1.96095	2.88093	3.67802e-05
MEI1	1.94922	2.57856	1.40363e-05
CTTN	1.94567	3.54572	0.000118188
IFIT5	1.93787	5.03843	2.71699e-05
ROBO1	1.93502	5.61835	3.50653e-05
KLF6	1.93378	7.78838	3.88983e-06
HLA-A	1.93311	8.339	0.000146752
LINC02605	1.93134	1.56547	0.000194894
CDK14	1.91818	2.37675	0.00011654
TLR8	1.91682	7.95303	6.80759e-05
HERC6	1.91315	5.03402	3.35061e-05
GBP2	1.90992	4.92469	0.00026792
TGM2	1.9083	6.04835	0.000409684
CD163	1.90469	9.61075	8.14945e-05
PIK3AP1	1.90249	9.39026	1.02208e-06
CADM1	1.90064	5.9421	0.000100019
CLMN	1.88541	4.43126	2.20007e-05
LUM	1.88519	4.57064	0.000754506
KYNU	1.88437	7.05365	0.000181554
SLC30A4-AS1	1.87838	1.46844	6.97565e-05
SMPDL3A	1.87235	4.92406	0.000212675
SLAMF8	1.86824	8.31748	2.13474e-06
SRC	1.86575	5.56887	4.7321e-05
HCK	1.86103	8.80143	3.67215e-06
TNIK	1.85186	6.92986	8.3693e-06
KREMEN1	1.84435	2.90298	8.76831e-05
NLGN4X	1.84333	2.09843	1.02964e-05
ARRDC3	1.8409	7.82301	4.31004e-05
CXCL9	1.8398	1.44883	4.84466e-06
ENSG00000229271	1.83601	1.60297	6.0357e-05
MTF1	1.83439	7.02555	1.52355e-06
ATF5	1.83043	5.30037	6.2579e-06
STEAP4	1.82773	1.6799	0.000592568
H1-0	1.82335	6.19263	2.43429e-05
MMP14	1.81804	9.62856	7.04359e-06
CXCR4	1.81774	2.87852	0.000676556
ACP2	1.81749	7.53469	8.34854e-07
GADD45G	1.81631	2.86869	0.00108111
SRPX2	1.81287	4.33376	0.00517551
DYSF	1.80976	6.22453	0.000443429
CISH	1.80793	4.19545	7.66519e-06
ASAP2	1.80012	3.89323	1.01729e-05
SPATA13	1.79315	5.52217	3.67215e-06
FTH1	1.78591	10.9546	9.72154e-07
TLR2	1.78561	9.25969	4.82296e-06
PDPN	1.78486	3.06694	0.000286482
FBXO6	1.78437	3.0086	5.82233e-05
CCM2L	1.78336	1.48059	0.000728384
CES1	1.77135	1.93162	0.0113145
MREG	1.77	3.26111	0.0013007
HLA-C	1.76932	8.76296	0.000186152
MSANTD3	1.76515	4.53257	6.0743e-05
IFI44	1.76444	4.81432	5.81908e-05
RAB13	1.76288	6.01221	8.37956e-06
F3	1.75912	2.83684	0.000888894
SLC2A1	1.75459	3.07568	0.00349053
ENSG00000291233	1.74629	4.78294	2.37655e-05
SDC4	1.74409	4.26626	0.000570924
SPTBN5	1.73988	3.81548	0.0001718
CFAP161	1.73331	1.85613	0.00111764
JUNB	1.73294	6.98875	3.44946e-06
SLC1A2	1.72705	1.86405	1.89919e-05
HS3ST1	1.7237	6.65578	2.31388e-05
SLC16A10	1.72349	5.72362	0.00100411
TANK	1.72059	6.65628	2.77424e-05
CMPK2	1.71529	4.86575	0.00228874
CLEC6A	1.70921	1.35172	1.75187e-05
ENAH	1.70453	3.32018	4.59585e-05
FJX1	1.70064	3.38561	2.93831e-06
LRP12	1.69633	5.99892	6.41017e-06
CDC42EP2	1.69504	1.56253	6.2579e-06
AMPD3	1.69481	7.72651	2.56066e-05
CCL23	1.69164	1.48599	0.000101789
PARP12	1.69138	6.41545	1.05796e-05
PPP1R1A	1.68985	1.57132	7.60047e-05
UGCG	1.67967	6.30236	0.000766569
LILRB2	1.67777	7.73887	0.000946549
LINC01094	1.67759	7.4731	0.000187048
ZNF462	1.67654	4.39579	4.69835e-05
PNP	1.67232	6.96801	5.67151e-05
NPAS2	1.66834	1.8912	0.0114254
IL2RG	1.66539	5.27492	2.43449e-05
SBNO2	1.661	6.21241	5.38372e-06
HS3ST3A1	1.65976	1.86173	0.000236555
FNDC3B	1.65762	8.17664	6.65793e-06
PLOD2	1.6545	4.17037	0.00234667
SEMA3A	1.65188	3.90543	0.000269353
FTH1P7	1.64929	3.23346	4.82764e-05
CYSTM1	1.64753	4.86631	7.86237e-06
CHPF	1.64681	3.10984	0.000117485
RARRES1	1.6466	2.06583	1.50468e-05
KCNJ10	1.64536	1.5051	0.00168741
PTPN12	1.64502	7.30293	9.20282e-07
NLRC5	1.64417	4.42301	1.72944e-06
SAMD9	1.64059	6.03587	0.000286655
GRINA	1.6403	8.26927	1.79895e-05
FPR1	1.63967	6.8544	0.00499192
PLA2G4C	1.63829	3.40144	2.26355e-05
CCL3-AS1	1.63714	1.40873	0.000143059
RRAS	1.63523	4.60674	2.03674e-06
PALM2AKAP2	1.63475	2.76598	0.000715239
JAKMIP2	1.63118	2.73852	0.00196987
PDE4DIP	1.62722	8.37141	0.000103902
FLVCR2	1.62584	4.95001	6.6429e-06
VASN	1.62454	1.85098	1.98051e-05
CEBPB	1.62094	7.05038	1.29876e-05
CYB5R2	1.61893	2.32044	2.43449e-05
NECTIN3	1.61545	4.39458	3.92012e-05
STAT1	1.61354	8.62042	0.000195802
CYP27A1	1.61109	6.12744	0.00185794
OTUD1	1.60879	4.85223	0.00108202
ATP13A3	1.60526	8.6357	5.09672e-06
GLIPR2	1.5985	3.76937	1.21939e-05
CSTB	1.59829	9.13358	2.74681e-05
LXN	1.59792	3.58745	1.1954e-05
RASGEF1B	1.58934	6.14751	0.000132179
ABCG1	1.58827	4.3629	0.00360309
ENSG00000285744	1.58622	1.36339	0.00149155
BATF2	1.58617	2.68993	2.43449e-05
B4GALT1	1.58474	7.82883	5.35216e-05
AP1S2	1.57546	8.60622	1.52277e-05
SMCO4	1.57282	3.3691	2.74681e-05
PLCL1	1.56836	4.51847	2.95151e-05
MMP10	1.56457	1.37066	0.000463299
LINC01151	1.56387	1.51236	0.00146658
LILRB3	1.56	4.85576	5.54411e-05
PLPP3	1.55806	2.06032	0.0230364
KCNN4	1.55483	2.11654	0.000514496
MYEOV	1.554	1.88329	0.000189307
PCDH20	1.55319	1.78203	0.0152509
PTGS2	1.55005	3.65709	7.47194e-05
NFIL3	1.54938	3.55518	4.61452e-05
CDYL2	1.54923	3.34051	5.28668e-06
TMEM52B	1.54403	2.03094	0.000727574
MYD88	1.5382	7.37175	6.24682e-06
CLEC1A	1.53636	1.97988	0.00309376
DNAJB5	1.52849	4.10582	2.97345e-05
RAI14	1.52257	4.37501	0.00657398
BTG3	1.51914	4.4487	0.00128218
RIPOR2	1.51881	2.18175	0.029043
FTH1P10	1.5161	3.07302	1.02208e-06
LINC00877	1.51554	2.22308	2.6477e-05
TRIP10	1.51437	3.4602	1.96437e-05
TRAF3	1.51365	6.07628	2.45134e-06
MAOA	1.51282	4.88598	4.51379e-05
SYT11	1.51234	4.45982	3.60982e-05
ENSG00000271984	1.51222	1.42507	0.000967678
VMP1	1.51044	8.23023	3.72869e-06
CRYBG1	1.51026	6.76413	6.05403e-05
ENSG00000218565	1.50806	1.39603	3.14933e-06
FCGR3B	1.49967	3.84945	0.00223811
MAP3K8	1.49216	6.07619	2.87111e-05
NOD2	1.48764	3.22392	3.34357e-05
PELATON	1.48688	4.29732	0.000187958
C3AR1	1.48514	8.74408	6.90159e-06
FCGR3A	1.48418	9.44522	0.0022926
WTAP	1.48361	6.98795	0.000187526
RASSF4	1.48061	9.18306	3.05644e-05
FTH1P20	1.47932	2.6022	1.01925e-05
ATP8B2	1.4793	2.36969	0.0192444
PLAGL2	1.47834	5.79232	2.47466e-05
DTX3L	1.47821	7.42391	1.16367e-05
CD40	1.47796	6.05298	0.000218601
IRAK3	1.47627	6.84572	2.52376e-06
TUBA1C	1.47572	8.84805	6.61795e-07
HLA-G	1.47531	3.21495	0.00033113
SCO2	1.47427	4.48286	0.000360535
PDGFRA	1.47279	2.32768	0.00155498
LILRP2	1.47174	1.58452	0.000545534
ASS1	1.47001	2.76833	0.000231438
FTH1P2	1.46875	2.94182	1.95317e-05
AGRN	1.46533	5.29881	4.41687e-05
SGTB	1.46451	8.0823	7.19024e-06
SPRY1	1.4623	1.78556	0.00020723
MTND5P32	1.46224	1.26983	4.62975e-05
S100B	1.45843	9.36263	0.000150087
ODF3B	1.45842	3.65836	0.000266386
HLA-L	1.45741	3.47428	0.000269856
NCKAP1	1.45656	3.46915	0.000342215
IL15RA	1.45325	2.3071	0.000125289
ENSG00000254687	1.45176	1.69152	0.00182232
CTSB	1.45093	13.1629	6.7127e-06
ENSG00000271793	1.4498	2.41815	0.0318999
PLS3	1.44827	4.12249	0.000135799
ARAP2	1.44357	5.69591	0.000140661
IBSP	1.43968	1.24454	0.00848792
DDX60L	1.43597	6.80049	1.62966e-05
ENSG00000266709	1.43542	1.78138	0.000665251
GSAP	1.43089	6.10094	2.66384e-05
HLA-J	1.43033	2.12985	0.00117434
MEFV	1.43001	2.86199	0.00206872
PDE4DIPP2	1.42954	3.99956	0.000261824
LAIR1	1.42841	8.46498	1.33832e-05
SUGCT-AS1	1.42835	2.877	0.0014134
FTH1P8	1.42743	2.81117	1.78193e-05
ENSG00000259600	1.42341	1.25914	5.12218e-05
PDLIM7	1.42016	4.79302	0.000204704
FSD1L	1.41862	4.24223	2.44025e-05
OLIG2	1.41604	1.28925	0.0025717
LINC01215	1.41589	1.39316	1.14846e-05
MAGI2-AS3	1.41518	2.7469	0.000135001
HEATR6-DT	1.41372	1.32503	0.000302326
TMBIM1	1.41031	7.47838	5.3745e-06
ENSG00000286618	1.40958	1.73372	0.000101003
CR1	1.40473	3.76951	0.0203761
IRF9	1.40276	5.82102	3.43232e-06
INA	1.4011	2.27589	0.000553661
RGS16	1.40032	2.5544	0.00157594
EDN1	1.39691	2.39201	0.000461572
FADS3	1.39185	4.29238	4.99533e-05
NIBAN2	1.39033	7.62231	8.78971e-06
TMEM47	1.38897	2.29795	0.0280668
UBE2J1	1.38649	7.48983	2.74681e-05
PDCD1LG2	1.37905	3.77929	9.52502e-05
NOL4L	1.3765	5.51002	4.09562e-06
PEA15	1.36863	7.61478	2.79474e-05
ABL2	1.36778	6.86114	6.96702e-05
SPSB1	1.36616	2.88086	0.00256001
ABCA1	1.36491	8.45136	3.24393e-05
DUSP1	1.36442	3.99596	0.00276364
LILRP1	1.36179	1.42653	0.000221305
ENSG00000230647	1.36092	1.19678	0.00184077
TTC39B	1.36077	3.34167	5.43222e-05
SERPINE1	1.36061	2.81922	0.00390805
VASP	1.35548	7.83818	3.72869e-06
NAV1	1.35512	6.44696	0.000241952
CLSTN2	1.35382	1.65787	6.30136e-06
DMWD	1.35041	3.54774	1.76834e-05
ENSG00000241886	1.34958	1.57959	9.52164e-05
MIR9-1HG	1.34826	1.61697	0.000128089
ENSG00000270149	1.34754	2.27065	0.00326099
PPARD	1.34747	5.40483	1.55471e-05
IFI35	1.34582	5.27247	0.000106703
TCF4	1.34536	6.00587	4.03735e-05
ASB2	1.34205	2.08313	0.00127256
LAP3	1.34172	7.87725	6.20085e-06
LAMC2	1.33318	1.53261	0.00313467
PARP10	1.32765	4.0301	0.000491579
ENSG00000288711	1.32702	1.50324	0.0330184
FGR	1.31938	5.28187	0.00107545
BTN2A1	1.31516	5.70483	7.39653e-06
MARCHF9	1.31367	3.49397	2.30592e-05
CCR7	1.31158	1.19745	0.00329441
RHOQ	1.31088	7.03564	0.000808499
S100A10	1.30909	5.94939	9.86307e-05
NFKBIE	1.30804	6.28905	4.09626e-05
NR3C1	1.30668	7.92928	1.75803e-05
NFKB1	1.30566	6.81282	1.3618e-05
C9orf72	1.30239	6.15866	6.06716e-06
TOM1	1.30208	6.95446	2.17297e-05
TUBB2A	1.30112	4.9738	0.00224853
SDC2	1.29698	6.19862	0.00101632
ATP13A2	1.29679	4.37725	2.40022e-05
RAPGEFL1	1.29517	1.84885	0.00211261
NEURL2	1.29369	2.02259	0.00245153
TNFSF9	1.28969	2.25761	0.000141588
MMP2-AS1	1.28816	2.09472	0.000665251
SPHK1	1.28717	2.31768	3.22198e-05
FTH1P11	1.28473	1.85096	5.8569e-05
ST20	1.28355	2.46877	0.000198427
IFNGR2	1.28304	7.71127	1.61889e-05
PTPRJ	1.28163	9.11248	2.97437e-06
ENSG00000268734	1.2809	1.59431	0.00081625
EHBP1L1	1.27995	7.24014	1.07504e-05
AHR	1.27521	7.89159	1.58983e-05
NDFIP2	1.27462	4.85154	0.00313744
SLC30A1	1.27219	8.55546	2.0258e-05
ENSG00000291144	1.26812	3.64092	8.67354e-05
ZNFX1	1.26683	7.32998	7.53853e-05
MYLK	1.26531	3.17414	0.0109886
PNMA2	1.26511	1.27702	0.000290507
DYNLT5	1.26463	3.79175	0.0227494
MVP	1.26385	6.60035	6.2579e-06
LIN7A	1.26188	2.00259	0.00468959
PCDHAC2	1.26173	2.96573	0.0153997
ENSG00000290574	1.26116	2.40752	0.00140242
ADAM23	1.26078	2.55332	0.000814478
CCR5	1.25974	5.2891	0.000117843
TMTC1	1.25845	4.75866	0.000461327
SSTR2	1.25733	1.43523	0.00029791
ATP2C1	1.25011	6.99934	4.35692e-06
PPP1R3B	1.24868	3.56371	0.00198184
PANX1	1.2442	5.54447	4.8405e-05
MYO1G	1.24408	6.1925	0.000275233
SQSTM1	1.24387	8.78794	0.000954339
MIR210HG	1.24357	1.4422	0.00228066
AKT3	1.24346	4.18906	0.00210057
DDIT4	1.24219	4.83299	0.00213046
HLX	1.24054	5.25904	1.32462e-05
MCTP1	1.23626	7.12279	3.72869e-06
ACVR1	1.2357	4.68664	7.93152e-06
CCL1	1.23567	1.35859	0.029055
TOR1B	1.23207	5.5579	0.00018075
P4HA2	1.23122	4.49246	7.8106e-06
ITGA1	1.23081	2.09645	0.00530957
VOPP1	1.23068	6.21231	4.80734e-06
IL7	1.2295	1.26511	1.72047e-05
LGALS1	1.22871	9.15927	0.000160684
LAMB3	1.22698	4.848	0.00285325
N4BP1	1.22606	6.98978	2.52124e-05
LINC01235	1.22396	2.05552	0.000609413
FLOT1	1.22377	6.33652	4.69849e-06
LINC00623	1.22348	2.11614	0.000570575
CNTNAP1	1.22329	1.7502	4.13956e-05
RUNX1	1.22298	5.99711	0.000128089
BMT2	1.22142	5.9632	0.00027189
LONRF1	1.22003	4.48992	0.00020642
ENSG00000280852	1.21793	2.63605	0.000132157
TP53INP2	1.21763	3.70396	0.00103427
B4GALT5	1.21457	5.74602	0.000541671
PTPN2	1.21444	6.44101	0.000350456
NPC1	1.21333	7.51434	7.77979e-06
CDKN2D	1.21294	2.04807	0.000269593
ERC2	1.21143	1.64719	0.000401061
DUSP6	1.21018	7.21996	0.00034319
ENSG00000251194	1.207	1.45641	5.84383e-05
TNS1	1.20611	3.45148	0.0017318
TDRD7	1.20559	5.12914	0.000117536
PLEK2	1.20311	2.61355	0.000192012
SLC39A13	1.20259	5.42415	5.66729e-05
NNMT	1.19832	1.7804	0.00236994
NECTIN2	1.19592	6.78891	1.49018e-05
TAP2	1.19485	5.74201	0.0001718
MERTK	1.19406	7.7335	0.000409684
SLC31A2	1.19388	5.55393	0.00139854
LINC00937	1.19373	1.46498	0.00215062
TBX20	1.19168	1.83294	9.0385e-06
YRDC	1.19108	4.44016	2.69571e-05
CD83	1.19075	5.83532	0.0288692
GGT5	1.1898	1.39242	0.000972933
SLC11A2	1.1895	7.53099	3.10705e-05
NEXMIF	1.1871	3.26291	0.000334845
IKBKE	1.18707	6.19556	1.65847e-05
ENSG00000289942	1.18658	1.10687	0.000715039
PDE4A	1.18546	4.93769	6.00173e-05
ENSG00000290021	1.18526	1.28306	6.02894e-05
ATOSB	1.18213	6.27143	4.07474e-05
TRAF3IP2	1.18191	3.59392	5.79945e-05
C1R	1.1817	1.34181	4.85996e-05
SEMA4B	1.18158	5.92841	5.22608e-05
SEMA4A	1.18121	6.17543	0.000155542
STOM	1.18113	8.54419	0.0043394
PPP1R15A	1.17821	6.01877	6.8659e-05
MLLT6	1.17704	6.32991	8.52771e-05
FOSL1	1.17668	2.62213	0.000174091
UPP1	1.1674	4.55778	4.01927e-05
RPGR	1.1672	4.37504	7.26871e-06
FTH1P23	1.16581	1.87566	7.16499e-05
L1CAM	1.16489	1.66987	0.0312517
PHLDA1	1.16339	5.91223	0.0170974
FYN	1.16126	3.2734	0.000496628
VIM	1.15853	10.574	3.67802e-05
IL4R	1.15727	6.74707	0.000132998
SRI	1.15536	5.3241	4.41687e-05
SEL1L3	1.15437	3.72658	0.00123987
LRP10	1.14822	7.27148	5.01257e-05
MICALL1	1.14779	4.81657	0.000604259
ADARB1	1.14675	3.63328	0.00611382
UGP2	1.14486	6.85378	3.76388e-05
SGMS2	1.14261	1.70544	0.0031011
ENSG00000288947	1.14045	1.90854	1.1954e-05
MARCHF1	1.13941	7.58613	0.000195617
ALOX5	1.13704	7.11778	0.00165099
PSMA6	1.13687	7.41064	7.36063e-05
FTH1P5	1.13601	2.03457	0.00016589
FERMT2	1.13394	5.35023	0.000121162
FUT4	1.13366	5.28794	6.63543e-05
LRRC25	1.13231	6.97532	7.54497e-05
MYO10	1.13173	4.2782	0.00095087
RELT	1.1314	6.30505	0.000337377
NCK1	1.13133	6.2832	4.41171e-05
IFNAR1	1.12852	8.39941	7.69949e-06
SERPINE2	1.1278	2.78853	0.0257084
PRR16	1.12674	1.31827	0.00335699
LDHA	1.1263	8.68306	0.00196692
AHNAK2	1.12571	3.0632	0.0131051
ZHX2	1.1248	4.46468	0.000363191
TTC4P1	1.12346	1.41542	0.0047804
ECE1	1.12335	2.01318	0.0253887
COL6A2	1.12247	4.90923	0.00169355
TFAP2A	1.12165	1.32529	0.0013181
ENSG00000289331	1.12139	1.19655	8.94767e-05
NCEH1	1.11586	8.23004	0.000102787
SLC43A3	1.11358	8.07282	4.47613e-06
MIRLET7IHG	1.11286	3.41095	0.000269822
RORA	1.11282	2.4507	0.000394495
FTH1P3	1.11177	1.93799	3.78501e-05
UCP2	1.1117	7.22669	1.47954e-05
PILRA	1.10886	7.70727	0.000269856
SLC30A2	1.10742	1.97843	0.00238932
ENSG00000291149	1.1073	1.56979	0.00602988
P4HA1	1.10656	7.1068	2.65317e-05
MGLL	1.10464	6.36888	0.00112923
ENSG00000290032	1.10404	1.96613	6.86141e-05
MEIS3	1.10369	1.7025	0.00284325
LILRB4	1.10303	1.94014	0.00429548
PLIN2	1.10283	6.96373	0.000203964
MT-TF	1.10279	3.7668	0.00283457
FICD	1.10172	4.48721	2.51276e-05
ADAM19	1.10146	2.57802	0.0192697
SLFN5	1.09937	7.53031	3.38058e-05
SP110	1.09922	5.66327	0.000204956
TGIF1	1.09288	5.02648	5.67151e-05
CCRL2	1.09173	4.9781	0.00208909
ADAMTS2	1.09071	1.98455	0.0299157
FCHO2	1.08999	7.27681	2.54939e-05
MAFF	1.08945	3.39771	0.00286356
MTCYBP23	1.08699	1.05291	5.49681e-05
MACC1	1.0855	2.7593	0.0296882
STARD10	1.08502	2.37183	0.000128089
CCR5AS	1.08482	4.32806	2.31235e-05
FMNL3	1.08331	7.21599	7.95102e-06
MSANTD3-TMEFF1	1.08131	1.30938	0.00050879
SERPINB9P1	1.08092	1.63043	0.00053835
CD58	1.07964	5.88185	0.000119388
PAG1	1.07571	6.8009	3.53975e-05
EIF2AK2	1.07558	7.26104	0.000114467
ARSB	1.07491	7.37897	1.29986e-05
LSS	1.07348	5.76503	0.00135744
ENSG00000290999	1.07279	2.70276	0.00536465
ENSG00000289198	1.07208	1.60722	2.72353e-05
ORAI2	1.06728	3.84496	1.24013e-05
MLLT11	1.06634	2.29352	7.69949e-06
ENSG00000274265	1.06426	3.08862	0.000565508
LFNG	1.06252	3.99204	7.36063e-05
SKIL	1.06048	7.86119	6.53695e-05
DPP4	1.05718	2.61775	0.0112412
PSMB9	1.05424	2.14901	0.00249646
KIF3B	1.05382	5.75351	1.29876e-05
DMXL2	1.05357	9.81435	5.28668e-06
RFX2	1.05144	2.78277	0.000208906
ZMIZ2	1.0501	6.13446	4.82764e-05
FAM83G	1.04911	2.45553	5.0827e-05
FST	1.04464	1.5016	0.0448574
BASP1	1.04315	5.14515	0.00366249
FLRT2	1.04311	3.58164	0.00208032
HS6ST1	1.04285	5.13941	0.000243036
BHLHE40	1.03913	5.95481	0.000337504
MIR22HG	1.03863	5.40465	1.77751e-05
FERMT3	1.03853	8.27111	5.12218e-05
SLCO3A1	1.0382	3.77748	0.00116767
TNFRSF10A	1.03636	1.98187	0.000408502
FAM89B	1.03611	4.22992	4.37777e-06
ALAS1	1.03412	6.62158	0.00178836
ERO1A	1.03374	7.93424	4.64409e-05
SYT4	1.03313	2.80883	0.0033647
TUBB6	1.03307	5.90613	0.000191174
PIWIL4	1.033	2.60099	0.00162606
PLEK	1.03211	9.16427	8.89775e-05
LDHAP4	1.02951	2.52007	0.000934202
RHBDF2	1.02893	6.10467	1.79895e-05
PNKD	1.02539	7.16689	9.01045e-05
CLU	1.02503	2.48021	0.0141974
EHD4	1.02322	8.01322	0.00020445
PLEKHO2	1.02227	8.42792	0.000159913
PNPLA6	1.02201	6.6569	3.52477e-05
ITGAL	1.02132	7.43465	0.000126724
CASP4	1.01973	5.98348	1.37509e-05
TRIM36	1.01927	5.33398	0.000147255
CDKN2B	1.01833	4.42166	0.00228041
MTHFS	1.01639	3.66949	5.91442e-05
CHMP5	1.01594	6.46827	5.43222e-05
TWF1	1.0136	7.51185	6.11947e-05
STK17A	1.01295	4.95448	0.000426007
ENSG00000288658	1.00973	1.55699	0.000731334
TLNRD1	1.00864	6.23665	5.30451e-05
HLA-DRA	1.00772	2.93652	0.031873
TICAM1	1.00723	4.14536	4.42946e-05
MARCKS	1.00717	9.79123	2.66384e-05
SLC5A3	1.00707	6.47636	0.00320827
CLEC4A	1.00701	4.82644	0.000436178
SCRN1	1.00506	5.83763	0.000315175
TCAF2	1.00188	1.93524	0.0137725
REC8	1.00119	2.15219	0.000354361
STAC	1.00099	1.13835	0.0226319
DOK3	0.999143	5.71969	0.00020764
ENSG00000275180	0.99866	2.69073	0.000132757
MANEAL	0.997405	2.47211	0.00081191
LGALS3BP	0.996356	5.05118	0.00151556
ENSG00000289298	0.996284	2.01997	5.81908e-05
CFAP36	0.995383	3.86048	0.000376938
BTBD19	0.995111	3.28496	0.000215379
MB21D2	0.995002	4.77325	0.000105007
IER5	0.994871	5.41741	9.05621e-05
DUSP5	0.992744	3.31554	0.00407967
TPD52	0.990647	2.05947	0.0116818
DTX2	0.990403	5.13474	0.000931709
SNX20	0.989482	4.63879	0.000541381
ANKRD33B	0.989432	3.03451	0.0056232
ADGRE2	0.988802	5.35412	0.0228458
SAV1	0.987761	4.52217	2.43449e-05
FCGR2B	0.987748	5.95026	0.00557517
ENSG00000242590	0.987254	1.47505	0.00111204
ENSG00000290563	0.986996	1.20284	0.000531227
NOTCH2NLC	0.98248	6.92249	0.000216761
NCF2	0.981633	8.07677	0.0046267
FOS	0.979219	4.53663	0.0192312
CSF2RB	0.978787	7.87571	5.82233e-05
PPARG	0.978655	3.9347	0.0093357
ENSG00000255836	0.976829	2.69126	0.00654482
BCAR1	0.973271	1.70575	0.00813664
RN7SL471P	0.970435	2.55869	0.0161362
CFP	0.970311	3.89475	0.00553414
ARFGAP3	0.970225	5.45943	0.000104491
ZP3	0.969275	1.52295	0.00137504
SQOR	0.968424	7.53564	0.00046791
MELTF	0.966657	2.94738	0.0128647
MYO1B	0.964844	4.00183	0.00256041
NBPF19	0.962302	6.53779	0.000298509
IRF1	0.962038	5.2298	0.00422056
BTG2	0.962008	7.13312	0.000277964
ZNF267	0.961724	7.46893	3.90406e-05
POC1B-GALNT4	0.961367	2.44161	0.00471736
IFNLR1	0.960998	2.02884	0.0094691
FPR3	0.960993	4.24615	0.00117754
DLL1	0.960394	2.26089	0.00799438
DMPK	0.959511	2.71179	0.000554759
TFRC	0.959272	8.13424	0.00465305
JAG1	0.955086	4.53744	0.000670889
C17orf49	0.954552	4.62799	2.40278e-05
PSMB8	0.951188	4.84543	0.000579144
GK3	0.951064	1.12988	1.34014e-05
PLEKHO1	0.94981	6.66323	5.22608e-05
IGFBP7	0.948577	2.30551	0.0049664
LINC02541	0.947653	1.25962	0.00058601
STK33	0.945741	1.26282	0.00017858
SPRED3	0.945629	1.44204	0.000240175
PDE1B	0.945568	5.59307	0.000132818
ISG20	0.943248	1.33825	0.0216797
CAPG	0.941818	8.46441	0.000209153
B2M	0.940348	11.5953	0.000462195
PLEKHM3	0.939375	5.11227	0.00144226
CBLN3	0.938964	1.70675	0.00123611
EPHB2	0.937923	5.99169	0.00016166
TBC1D9	0.936008	7.20797	0.00150315
CELSR1	0.935877	4.58083	0.00135744
LINC00900	0.934733	3.46562	0.00150989
STEAP1B	0.934518	1.34171	0.00399101
HIF1A	0.933824	8.54322	0.00046399
LINC01145	0.933479	3.10511	0.00104153
ADA	0.933241	6.36327	0.00750495
AFDN	0.93249	6.70066	5.0827e-05
FTH1P16	0.931853	1.79679	4.56236e-05
SLC1A3	0.931465	6.13419	0.0210379
EMP3	0.93104	6.84934	0.000101549
CECR2	0.930182	2.855	1.02964e-05
TREML2	0.928267	1.93416	0.00251328
STXBP5-AS1	0.92815	2.04719	0.00997155
AP3B2	0.926957	1.92908	0.000151457
LINC01588	0.925998	2.45552	0.0153457
RHOC	0.925639	5.60713	0.000451967
TBC1D30	0.923974	3.46078	0.00076835
MAP1A	0.922584	2.30063	0.00269735
NCS1	0.922373	4.91918	0.000111825
ADGRV1	0.919716	1.91486	0.000269856
C5AR1	0.919541	7.63313	0.000559559
DYRK3	0.919312	2.23499	0.00109328
P2RX4	0.915768	7.11936	0.00027845
IL15	0.914508	1.50266	0.0064275
FZD5	0.913769	5.81261	0.00370559
IDS	0.91346	7.28244	8.87928e-05
GPD2	0.912304	7.87326	0.00650124
TCEAL9	0.911123	6.19973	0.000117995
VSIG10L	0.909534	1.95595	0.000167381
GNA12	0.907522	6.57048	1.2026e-05
MAPRE3	0.904741	1.85453	0.000298654
SEMA3B	0.904039	1.16405	0.000843131
C1QB	0.903067	8.5183	3.99509e-05
DUSP10	0.902607	4.92873	0.00117299
CYB561A3	0.901121	5.70058	0.00811565
SLC2A14	0.900687	1.55045	0.00168347
DHX58	0.900662	3.63313	0.0145243
SLC16A3	0.900364	7.75406	0.000521609
USB1	0.89563	5.96822	3.09472e-05
RPS2P36	0.895138	2.00277	0.000366597
ENSG00000289089	0.895007	1.64317	0.000435871
GPR162	0.894387	2.89842	0.00124666
SPACA6	0.89373	1.75644	0.000687375
MYOF	0.893221	7.8003	0.000399413
IFT57	0.892647	3.31404	0.00109948
PANX2	0.892475	1.09178	1.57093e-05
MYC	0.891827	5.79503	0.0123828
MRAS	0.890256	5.50825	0.000329311
NTRK3	0.889648	2.44464	0.00881497
PTPRH	0.889401	1.77617	0.00103305
PLXNC1	0.88722	8.10711	0.00618538
ADPGK-AS1	0.886448	2.12029	0.00803176
ENSG00000291067	0.884769	3.93592	6.10366e-05
GPR68	0.883359	3.06455	0.029569
ZBTB10	0.883157	5.21169	0.0035111
SIRPA	0.882891	8.25527	0.00168157
LYRM1	0.882147	4.31569	0.000521609
SERPINB1	0.881109	7.16734	2.06254e-05
ABTB3	0.881034	1.37785	0.0133975
ACSL5	0.87926	5.45121	0.00161698
DENND3	0.875961	7.36371	0.00475509
PLD2	0.875778	4.99885	2.80982e-05
GMPR	0.874679	1.88374	0.00698021
HAPLN3	0.874509	1.22168	0.00138115
STX11	0.874298	5.60709	0.0193659
TLR1	0.872176	7.50794	2.74681e-05
CTSZ	0.87069	10.0365	0.000243791
PALLD	0.870644	2.36569	0.00602988
MCOLN3	0.867991	1.78482	0.00854808
ACSL4	0.865861	9.30493	2.1112e-05
PTP4A2	0.865279	8.49573	0.000111893
MAFB	0.864926	9.12409	0.000195802
CLEC5A	0.864739	5.97993	0.0331608
NUAK1	0.86331	4.51526	0.0267581
ABTB2	0.861955	1.45071	0.0140888
ITPRIP	0.858121	5.92144	4.79732e-05
DAZL	0.857171	0.984686	0.00123245
ENSG00000277969	0.856615	2.37258	0.000675781
CASK	0.856532	5.07641	0.00014756
KLHL28	0.855731	5.21825	0.000208246
ENTREP1	0.855593	1.42059	0.00655924
OPN3	0.855129	5.11659	0.000420816
EDIL3	0.854977	2.03862	0.00537441
EAF1	0.854642	6.08198	0.000146101
BMAL1	0.853751	4.69521	0.000107931
TMEM38B	0.853028	5.2399	0.00168869
RASA4	0.852721	5.28065	0.00172086
ANXA2	0.852139	10.2151	1.89919e-05
FMN1	0.851508	7.6743	0.000102787
TRPV2	0.848408	6.86234	0.000602227
JUN	0.847759	6.54464	0.00323011
ELL2P1	0.846101	1.90694	0.00180164
PER1	0.844393	4.41683	0.000227136
TDP2	0.844282	6.78492	0.00323395
KLHL5	0.842477	5.19086	8.1667e-05
NFAT5	0.841317	6.5676	0.000587747
VASH1	0.839789	6.44904	0.000557053
ENSG00000267882	0.839194	1.46537	0.000151174
HMGN2P46	0.837456	1.21631	0.0074046
PNMA1	0.836815	4.54528	3.83949e-05
ABI1	0.836049	7.62496	5.51405e-05
AGAP3	0.835347	6.30147	2.33352e-05
RTN2	0.834747	3.78873	0.000190714
TMEM138	0.834649	5.74206	0.00321719
CHST15	0.834403	7.35319	0.00242738
CNIH4	0.831674	5.83524	0.000124618
NKD1	0.831457	1.52218	0.0054219
LPXN	0.829373	6.23525	0.00114374
TMEM87B	0.82935	7.85749	0.00645375
ENSG00000282278	0.828798	1.16155	0.0226319
SCAT1	0.82763	1.58409	0.000843131
FEZ1	0.827215	1.60077	0.00200659
TRIB1	0.826921	5.83146	0.0208274
ENSG00000280219	0.825908	1.24421	9.26288e-05
LACTB	0.82571	6.25095	7.46435e-05
PLK2	0.825596	2.61339	0.000156055
STON2	0.823832	6.02086	0.00464225
TXN	0.822561	6.9968	0.0427786
PSME2	0.822268	6.11105	0.00376959
SLC22A23	0.821702	4.86441	0.000410595
ATL1	0.821328	1.44423	0.00262016
FCHO2-DT	0.820013	1.6039	0.00743134
SLC11A1	0.817662	7.71369	0.037927
ST3GAL2	0.81651	5.50681	0.000196087
LINC00540	0.81628	1.50583	0.0167897
MIR23AHG	0.81428	4.39632	0.000250284
THEMIS2	0.813763	6.97236	0.000233926
BST2	0.812837	6.51854	0.000362953
SELENOS	0.812264	5.52911	2.0823e-05
NABP1	0.812165	8.88257	9.35102e-05
SNX25	0.811527	4.50589	0.00265774
MBOAT7	0.811521	5.16792	0.000345662
KIAA1217	0.811133	1.4468	0.00052309
PHLDB1	0.808591	4.80896	0.011182
DGAT2	0.807896	1.63719	0.00017096
GSDME	0.806778	4.98395	0.00929903
GLULP4	0.806535	1.24774	0.00126133
ZNF319	0.80604	4.49291	0.000961485
PITPNA	0.805861	6.71468	0.000517291
GPR85	0.805775	4.87125	0.000563561
NDRG1	0.805673	4.9151	0.00461951
VPS37C	0.804653	5.01151	3.05644e-05
SELENOM	0.804438	1.54244	0.00104715
STXBP5	0.803709	6.43741	5.21173e-05
SPATC1	0.803476	1.0911	0.000133737
CTNNAL1	0.803127	3.98653	0.0442726
PTPN1	0.801481	6.4811	9.23841e-05
SAA1	0.800444	0.991932	0.00315905
LINC01931	0.800142	1.02595	0.000120162
FCER1G	0.799871	9.28822	0.00013148
CD163L1	0.799804	8.18295	0.0419443
PTPRC	0.799237	9.98886	1.21898e-05
TNFSF13B	0.798621	5.08799	0.0331097
RAB5A	0.798312	6.13071	0.000100974
ACVR1B	0.797367	5.36741	0.000151457
LINC02970	0.795153	1.18365	0.00699173
IL6ST	0.795089	8.44284	0.000126724
GNA15	0.794698	6.59192	0.000111744
P2RX7	0.793165	3.68363	0.0123433
ENSG00000275993	0.789877	1.92448	0.000885062
LIG4	0.78949	5.889	4.8828e-05
ADAM10	0.78906	8.94169	1.82092e-05
NRP2	0.788967	8.3143	0.0102387
GJD3	0.788823	1.17673	0.000253419
HDGF	0.788607	7.19263	8.87678e-05
FCRLA	0.788488	1.2276	8.94861e-05
FNIP2	0.788076	8.06589	0.000700809
HERC5	0.787988	5.03471	0.0454428
SHFL	0.787749	4.70106	0.000385533
MYO5B	0.786465	1.25395	0.0131718
FAM107B	0.785698	4.92358	0.000192189
FLNA	0.785291	10.3481	0.000433666
CEP170	0.785241	8.08194	0.000374179
ENSG00000260997	0.784046	1.64474	0.000186396
TNIP2	0.782392	4.69428	4.17857e-05
SLC25A25	0.781536	4.43475	1.21898e-05
DGKG	0.779798	2.15407	0.000510403
ENSG00000260877	0.777782	1.25296	0.000773928
TAPBP	0.777605	7.07339	0.00013562
FHAD1	0.774853	2.45423	0.0121297
RHOBTB3	0.774731	5.746	3.73377e-05
GAPDH	0.771379	10.7978	0.000396953
GADD45B	0.768167	3.93676	0.000513839
PHF11	0.766109	4.88717	4.99533e-05
USP6NL	0.766087	5.09183	0.000173214
GSTO1	0.766043	8.00892	8.80449e-05
LINC01138	0.765842	1.80707	0.000106703
TUBA1A	0.765319	8.96735	0.000118188
GTPBP2	0.765137	5.33265	0.000448279
AIFM2	0.761421	3.62273	0.0046438
SLC25A24	0.759735	7.83351	1.20663e-05
MYADM	0.758909	3.70389	0.0176504
HSPA6	0.757656	3.93776	0.0486454
SLC37A1	0.757374	2.66757	0.000442307
PHACTR2	0.757178	6.90773	8.04989e-05
SLC7A7	0.756918	8.22491	0.000315944
NEK8	0.753977	2.38278	0.00392547
TCIRG1	0.753759	8.0753	0.000209153
TSPOAP1	0.753503	2.64545	0.00050275
PDGFA	0.753394	2.90975	0.0335641
TRIM22	0.752947	6.93383	0.00517622
ENSG00000254325	0.751714	1.23273	0.000398212
UBE2Z	0.751302	6.61395	0.00108195
MEIS2	0.749643	3.01317	0.000202451
FBXL4	0.748713	5.51754	0.00136599
FILIP1L	0.748395	5.36223	0.00179168
VAV1	0.748182	6.97677	0.000112289
ENSG00000231811	0.747709	1.86311	0.0369798
TNFSF15	0.747429	3.13716	0.0465159
LYSMD2	0.746546	4.26484	0.000241952
VAV3	0.746107	6.62077	0.00536656
BLZF1	0.745302	5.39653	0.000276487
RILPL2	0.744629	5.35392	0.00146938
PROX1	0.744004	2.13869	5.4705e-05
HLA-V	0.743412	1.34764	0.00643966
NT5C2	0.739874	7.24139	2.59886e-05
PPP1R18	0.739711	7.91373	0.000104317
DEPP1	0.73825	1.25857	0.0001718
IGF2BP1	0.737172	6.93994	0.000113241
CCDC85A	0.736705	1.36183	0.00918316
ATOX1	0.736226	3.94652	0.00115514
GBGT1	0.736055	4.78738	0.019682
FKBP4	0.735778	5.99519	0.0016449
ANXA2P2	0.735718	4.88661	0.000175971
QSOX1	0.734202	7.72909	0.00282686
FAM110B	0.733207	2.78786	5.88646e-05
HSPB1	0.733138	5.34897	6.7023e-05
PSEN1	0.732282	7.76261	7.97634e-05
STAT3	0.732071	8.0155	6.22653e-05
LPP-AS2	0.731891	1.95543	0.000824345
BTN2A2	0.730819	2.41895	0.00406222
ZBTB17	0.729963	4.32505	7.28383e-05
HPS5	0.729562	6.85057	8.07802e-05
TRIM69	0.727059	4.87416	0.00268472
SPINK6	0.72325	1.31838	0.0273613
SIRPAP1	0.722548	1.97372	0.00297812
ANOS1	0.722006	5.28491	0.0423275
RDH11	0.721296	6.5436	9.23098e-05
TNFAIP8	0.719086	6.12214	0.000881364
ENSG00000272410	0.718392	5.55454	0.00137912
THBS3	0.717897	3.17745	0.000367215
NMI	0.717493	4.36216	0.000675839
NBEAL2	0.716928	5.08448	0.0473384
TBC1D2	0.716649	5.66595	0.00709114
SRXN1	0.716251	5.97077	0.00413851
AK8	0.714532	1.24535	0.0310301
NFKBIB	0.713354	3.84779	0.000200972
S100A11	0.712787	8.25753	0.000407286
MAGED2	0.712095	6.82107	6.53695e-05
ENSG00000286288	0.711417	1.94824	0.00295606
FAM168A	0.711387	6.55491	0.00177437
VTRNA1-3	0.711048	1.11028	0.000350169
ZNF438	0.710313	5.44472	0.00032051
AVIL	0.709427	2.03322	0.00424806
BMP2K	0.707683	9.42674	0.00594431
RAB33A	0.707421	1.6526	0.002496
TPRG1	0.707274	1.8477	0.0168985
TEAD1	0.706223	3.30329	0.000740465
KDM7A	0.705699	6.45709	0.000234089
ENSG00000288534	0.704508	6.09174	0.00313744
ENSG00000255031	0.704116	4.21462	9.77842e-05
TNNT1	0.703173	1.26419	0.00876734
GEM	0.702447	1.51868	0.0269752
COL6A1	0.701416	5.22726	0.016709
SPINT2	0.700879	4.65121	0.0153735
SIGLEC18P	0.700189	1.63735	4.7875e-05
CDS1	0.700108	1.38076	0.00814042
NECTIN3-AS1	0.698309	3.8655	0.00454211
FMNL1	0.698191	6.36195	0.000658021
CSRNP1	0.697899	3.81285	0.000448016
RASA4B	0.697072	4.40842	0.0220497
MAPK6	0.69557	7.19212	0.0002416
RNF213	0.695547	8.92517	0.00201429
TMEM165	0.695382	7.43754	2.99981e-05
HSPA1B	0.694768	4.14986	0.0186565
CKAP4	0.694383	5.98403	0.0332795
ARL6IP5	0.693976	7.89711	0.00012483
LRRC3	0.693975	2.63427	0.00157864
RAB29	0.693547	6.25887	0.00297362
METRNL	0.693521	6.00969	0.00124663
CCDC71L	0.69208	4.57295	0.0023342
ANKDD1A	0.69165	2.06264	0.00598065
FTH1P12	0.691623	1.13746	0.000729805
DCP1A	0.691601	5.72815	0.000129801
HLA-E	0.691489	8.72792	0.0019649
TTC7B	0.690868	5.35267	0.000399434
COL4A2	0.690839	3.28702	0.0341427
LANCL3	0.690181	2.51967	0.00443606
PAPSS2	0.689861	6.13033	0.00160987
MCEMP1	0.689745	1.56564	0.0496916
PPM1K	0.688375	4.5612	0.00150989
GCA	0.687593	6.24398	0.0012372
PHC2	0.68721	6.56393	0.00447712
OSCAR	0.685968	5.18803	0.000952161
TMEM44	0.682427	2.19245	0.00650553
PPP3CC	0.681723	4.2799	0.00263607
RALA	0.681297	5.92962	0.000900119
CCDC57	0.68089	4.7129	0.000437983
GAREM2	0.680825	1.51699	0.000514262
AGTRAP	0.680178	4.83243	5.75548e-05
ENSG00000291156	0.680061	1.07786	0.00313035
ENSG00000278600	0.677842	3.23092	0.0014902
G6PD	0.677777	6.47346	0.0016239
AGPAT4	0.677746	5.14248	0.00430526
TMSB10	0.67588	9.10354	0.000101789
BCL10	0.675707	5.96404	8.14945e-05
UBAP1	0.674555	6.01744	0.000117635
GPR137B	0.673846	4.66224	0.00485853
BNIP3	0.672559	5.57935	0.0472928
MIDN	0.671358	5.65447	0.000173542
RAC2	0.670794	7.08177	0.000231326
RABEPK	0.670506	5.20211	0.000948861
ERAP2	0.669222	4.08002	0.00649542
AZIN1	0.667713	8.46352	0.000118818
LMNA	0.667529	7.17604	0.000725582
TBC1D22B	0.667159	4.04915	0.000216013
CFLAR	0.666717	7.57708	0.000635932
RAB39A	0.666466	5.18483	0.000372891
CYLD	0.666269	6.83316	0.000125269
KITLG	0.665435	5.75101	0.00451827
SPPL2A	0.665278	7.79005	0.000202069
MT-TV	0.664575	4.86221	0.0172744
VTN	0.662978	1.51409	0.00098876
NFE2L2	0.662489	6.95961	0.00287776
ENSG00000248223	0.65867	1.4272	0.000473166
ENSG00000234431	0.657743	1.7556	0.00407822
MYO1C	0.65687	6.60856	0.000506204
LIF	0.655392	1.63829	0.0132427
GNS	0.654549	9.74654	0.000257277
APBA3	0.654504	3.39505	0.000635932
FKBP5	0.652862	5.72435	0.0105782
LILRA5	0.651185	5.49398	0.0227048
R3HDM4	0.650051	4.50516	0.000223921
SLC4A8	0.649956	4.93517	0.020315
TAGLN2	0.649714	7.18773	0.00220797
MDM2	0.649126	7.42977	0.00439291
MFSD2A	0.648957	2.97991	0.00297746
HESX1	0.647933	1.52007	0.00876559
PTAFR	0.646835	7.83801	0.00622266
PELO	0.644678	4.23301	0.000477614
MINDY2	0.6444	6.47626	0.000112742
RAC1P2	0.644199	4.36016	0.0124066
JMJD6	0.644122	4.37818	0.000450038
CSGALNACT2	0.641497	6.23888	0.000188936
GNG10	0.641301	6.64523	0.000535189
RPL22L1	0.639963	5.53064	0.021585
PLXNA2	0.639932	5.20015	0.00547288
YAP1	0.639583	1.60846	0.00665588
RIPK3	0.639537	5.55989	0.000539911
SH2D2A	0.639175	1.16978	0.0155204
ARAP1	0.638971	8.79995	0.000269241
KLF8	0.637796	2.65105	0.0137897
C1RL-AS1	0.637746	1.3724	0.0146297
TWF1P1	0.637467	1.92941	0.00801037
WASL	0.636294	4.88076	0.00115441
PARP14	0.636198	8.23732	0.000280455
LONRF3	0.635396	3.33901	0.00763357
APOL1	0.635378	1.11923	0.0258673
HES1	0.633304	1.83209	0.00615143
BCL9L	0.632221	4.5856	0.00036337
EFHD2	0.63088	7.37563	0.000420369
FEM1C	0.629248	6.2292	0.000528851
SPRED1	0.628691	8.93513	0.000819388
DEDD2	0.62802	4.65969	0.0075424
CSPG4	0.627837	1.97597	0.0342506
GRIN2D	0.627123	4.26304	0.000684975
ALCAM	0.626517	7.96208	0.0146772
ENSG00000279320	0.625631	1.33527	0.00595529
TSPAN6	0.625563	2.22519	0.00627678
SGK1	0.624238	7.28367	0.0157343
SIK3	0.621217	5.18671	0.0017748
OXSR1	0.621163	6.38954	0.000111082
CFAP251	0.619378	1.41417	0.00812381
SUSD5	0.617854	1.38597	0.00725955
TRIM21	0.617745	5.51079	0.000547497
HISLA	0.617101	3.85603	0.0154238
SUSD6	0.614862	7.48593	9.04044e-05
BPGM	0.614435	3.76774	9.91586e-05
RUSC2	0.61344	4.45987	0.000712763
COQ10B	0.612786	5.6069	0.000260038
DUSP16	0.612625	4.87751	0.00235555
KNDC1	0.612579	1.95361	0.0187647
GALNS	0.611565	5.20908	7.84452e-05
NEFH	0.61127	4.95879	0.0024883
PSMB8-AS1	0.611225	1.94822	0.0117636
CREBL2	0.611224	7.09917	0.000503589
EEF1AKMT3	0.610651	3.65593	0.0256974
PDK1	0.610563	5.34322	0.00335699
PRKAR1B-AS1	0.610331	2.35462	0.0038731
LAMC1	0.610269	7.11185	0.000467083
REL	0.609484	6.45266	9.19826e-05
DOCK5	0.608841	5.7432	0.00412483
RHBDD2	0.606658	4.76926	0.00991502
IKZF2	0.606633	4.11634	0.0316358
PJA1	0.605589	3.52425	0.00011138
SEC61G	0.604859	3.42071	0.00292968
RAP1B	0.603688	8.27705	0.00176979
HECA	0.60355	6.69699	9.75336e-05
RAB2B	0.602648	5.01838	0.000382266
CSK	0.601737	7.30989	0.000951143
PLCB4	0.601148	1.43931	0.0277323
PDHX	0.600466	5.57912	0.00204921
VILL	0.599699	2.50525	0.00874886
ENSG00000288928	0.598955	2.03201	0.00733041
ENSG00000279673	0.598611	1.93331	0.00491849
MIF	0.598558	6.72816	0.00129602
MIR155HG	0.597763	3.27117	0.00555733
LIMD2	0.597664	5.9421	0.0139867
CDKL1	0.59762	1.58931	0.000323717
ANKLE1	0.597515	1.47578	0.00330883
DNAJA1	0.596868	7.78136	0.000772806
EPB41L3	0.59595	8.64553	0.000229513
MIR137HG	0.59473	1.1168	0.000903587
ZNF804A	0.594505	3.4814	0.00169194
CLIC4	0.594191	7.82391	0.0013935
LACC1	0.593401	8.91174	0.00788905
PPP1R11	0.593167	5.80535	9.901e-05
TTLL4	0.592396	5.59738	0.000390761
GLA	0.591684	7.20023	0.00063015
SLC43A2	0.590844	6.28495	0.0488302
ADPGK	0.589885	7.65658	0.00102365
IGFBP2	0.589831	2.8893	0.0234977
SPI1	0.587127	8.57182	0.000916879
BMERB1	0.586393	2.84901	0.00357551
CD47	0.586305	7.70072	0.000588921
MT-TW	0.586166	2.70969	0.00538339
TRPM4	0.585406	4.52759	0.000445647
FAM177A1	0.585313	4.3015	9.69742e-05
S100A6	0.585036	7.23943	0.00481375
NAB1	0.584679	6.04465	0.000354422
ZC3H12A-DT	0.584446	2.09198	0.00536253
HPSE	0.584439	6.34193	0.00426491
FBXL5	0.583939	7.26623	0.00419778
KIAA0040	0.583806	1.92	0.00320221
DGKA	0.58301	4.14741	0.0084463
CYTIP	0.582904	4.93555	0.0195876
TMEM72-AS1	0.582759	1.17612	0.00710363
DAXX	0.582462	4.70748	0.000334452
DDX59	0.582164	4.65732	0.000849222
DNAJB9	0.580711	5.5776	0.000809482
AKAP3	0.580095	1.7746	0.00140862
IGF2	0.578501	1.47273	0.0229046
SLC6A6	0.57823	7.39095	0.00195697
SMPD2	0.576279	3.39322	0.00034595
TBK1	0.575576	6.55011	0.000778426
DUSP18	0.574976	3.63012	0.00086932
UBA6	0.574578	7.79794	0.00117092
PRKCD	0.57396	7.81228	0.000255304
VRK2	0.573088	5.11161	0.010167
AZI2	0.572894	5.97411	0.000462187
GAPDHP65	0.572871	3.25812	0.00332268
RCAN1	0.572355	6.02754	0.0111012
RNF13	0.571842	7.29889	0.0102222
DVL3	0.571733	5.97848	0.000194857
BIRC2	0.571461	6.07653	0.000118195
ITGAV	0.570721	8.39862	0.00320827
YWHAZ	0.569407	8.66156	5.02379e-05
HIPK2	0.569123	6.17337	0.000553661
ZBTB46	0.568144	4.20582	0.0419443
ITGB1	0.567979	9.2753	0.000124997
ZFAND3	0.56677	6.08781	0.000109605
PTTG1IP	0.566464	8.38672	0.000190198
CCDC103	0.566239	1.72866	0.00108993
LRWD1	0.564768	3.04738	0.00159196
ENSG00000285906	0.564685	1.00168	0.00100746
ENSG00000279277	0.56426	2.42836	0.0120859
ATP13A3-DT	0.563745	1.19885	0.00528839
CEP170P1	0.563289	2.70381	0.00622189
GBA1	0.563281	7.59517	0.000888386
CMKLR1	0.562735	9.02459	0.00523861
ZBED10P	0.562026	1.40119	0.0054955
BCL2L1	0.561643	6.36954	0.00814725
PLPPR2	0.561455	2.25418	0.0435615
ZFHX2	0.561431	2.54864	0.000975618
ENSG00000237493	0.560893	1.5427	0.0182434
PLIN3	0.560655	6.52957	0.000915193
SAMSN1	0.559529	8.11848	0.000955327
GASK1B-AS1	0.559471	2.43961	0.00706588
FAM83B	0.559357	1.53136	0.0096417
TPRG1-AS1	0.559355	1.23279	0.00180619
MT-TL1	0.559279	2.84924	0.00530957
HK2	0.558886	7.92307	0.00696802
G3BP1	0.558705	8.85844	0.00131335
FLOT2	0.558011	5.79631	0.0170679
SHISA5	0.557876	6.36231	0.00109219
FAS	0.557014	3.91804	0.0212275
GRHL1	0.556632	2.15239	0.00922186
SELENOK	0.555765	5.13328	7.88354e-05
CARMIL3	0.554989	1.41403	0.0312946
AGK	0.553795	5.33632	0.00125414
ZNF281	0.553745	5.87199	0.000399417
EDEM3	0.551891	7.53056	0.00360477
ABCC3	0.55105	4.66666	0.00542814
PHF21A	0.550479	4.97824	0.00226607
ENSG00000288754	0.550171	1.43344	0.0114486
RIMKLA	0.548812	2.66421	0.0457283
ABCD1	0.547891	5.26323	0.00437683
PSMA6P1	0.547712	1.54525	0.0168435
ANGEL1	0.547619	5.70807	0.0106474
SIGLEC9	0.547472	6.73993	0.000945729
CRTC3	0.547319	5.14069	0.000323717
CBS	0.545664	4.44715	0.0150615
PIP4K2C	0.544781	4.52404	0.00210319
DBN1	0.544428	1.78664	0.00827186
KBTBD8	0.544132	5.78243	0.00578772
OAZ2	0.543751	6.97957	0.0193636
TM9SF4	0.543463	7.12541	0.00010667
CDC42SE1	0.542379	8.02666	7.60047e-05
PAPSS1	0.541209	7.57225	0.00174564
SLC6A8	0.541036	2.40227	0.00665975
MAP1S	0.54094	6.14669	0.00587374
PLEKHF2	0.539278	5.39125	0.00266845
MCL1	0.539225	7.73531	0.00057678
ENSG00000265257	0.538684	5.85804	0.00155052
ADAM17	0.538048	6.22957	0.00255965
DAPK2	0.537569	1.13236	0.0176048
HIVEP3	0.537392	3.65065	0.021329
ATP11B	0.536062	6.51616	0.000970642
SMURF2	0.535291	6.94092	0.000871642
RALGDS	0.534795	5.99271	0.0140155
IGF2R	0.534738	7.94506	0.00687561
RN7SL616P	0.534492	1.41632	0.0436972
PIK3R6	0.53419	3.35879	0.0204967
ARHGAP31	0.533886	7.39301	0.00224178
TCN1	0.533162	1.29425	0.0185032
NAP1L4P1	0.529518	1.86789	0.00848775
VIM-AS1	0.529411	2.46171	0.00649656
SAMD8	0.528539	6.02448	0.000432263
CDKN1A	0.528147	8.15959	0.0347723
MARK2	0.528119	6.26856	0.000292053
KDM2A	0.527778	7.21667	0.000109455
RFFL	0.527226	6.07785	0.00053149
ENSG00000289316	0.527084	2.0445	0.019952
GALNT6	0.527021	5.98591	0.00240003
NSUN7	0.526389	1.2523	0.00948961
DLEU7	0.526157	1.79319	0.000687457
USP32	0.525814	7.05944	0.000206189
TSPAN3	0.525458	7.06141	0.0307223
ILRUN	0.524849	6.80681	0.000946965
RIN2	0.523179	7.63743	0.0189415
SDCBP	0.522636	8.7123	0.00429227
ENSG00000279957	0.521539	1.61908	0.0178048
ARHGEF11	0.521525	7.17541	0.000449789
LCP1	0.521522	10.4095	0.000579499
FBRS	0.520355	5.19485	0.00196561
UBE2D1	0.519517	6.13452	0.00360477
HSPA12A	0.516667	1.44792	0.0330077
TMTC3	0.516068	5.42781	0.00139024
RAPGEF1	0.515903	8.01997	0.00190326
PVR	0.514797	5.84238	0.000133737
MINK1	0.514236	6.36171	0.00101377
ZFAND2A	0.51393	3.43226	0.00118198
GDI1	0.51379	6.27037	0.000849222
AKT1S1	0.513661	5.19694	0.0407802
PKM	0.513578	10.4092	0.000303896
ETV3	0.513253	5.94494	0.00015727
PLAGL1	0.513218	4.63996	0.024795
DLC1	0.512389	4.5301	0.0125913
TLN1	0.51221	10.35	0.000545813
TSC22D1	0.51189	5.2786	0.0352719
NADK	0.511762	7.51399	0.00893636
PGD	0.511751	9.14873	0.00067258
ERRFI1	0.511472	3.55966	0.0101227
PSME2P2	0.511163	1.69861	0.00564374
NPTN	0.511109	7.19555	0.000735682
ARPC2	0.510823	9.57102	0.000323295
ACTN1	0.510817	8.14081	0.0075424
ATP11C	0.510057	6.88368	0.0220465
PKIA	0.509569	2.11423	0.0464675
LAP3P2	0.509317	1.30418	0.00554958
RNF145	0.509057	6.02005	0.00171539
NME7	0.508768	2.50872	0.000899275
NRIR	0.508585	0.954455	0.0183875
STRN3	0.507039	5.00533	0.000549478
IPPK	0.506897	3.93126	0.000525542
DLGAP1-AS2	0.506499	1.75557	0.00119521
PCNX1	0.506158	7.87525	0.00803371
PDE6D	0.506103	4.49715	0.00144084
MRPS6	0.506036	3.97633	0.0334734
BAZ1A	0.505517	7.01528	0.00329133
ENSG00000233029	0.504655	0.988095	0.0146771
MIR142HG	0.504284	3.3572	0.000664294
TBC1D10B	0.503579	5.85079	0.00026276
CREB3	0.503442	3.31796	0.000301317
JOSD2	0.503412	3.5533	0.00336413
MYO1E	0.50242	7.33669	0.0139047
GPR107	0.501693	6.78506	0.000384249
ST20-AS1	0.500584	2.66079	0.00637505
GALNT4	0.500282	4.61968	0.00424686
CSRNP2	0.499896	4.7166	0.00198961
TMCC3	0.499241	2.3198	0.0448416
FAIM	0.498516	2.3026	0.00327606
TRIP4	0.498351	4.65854	0.00125871
SIGLEC7	0.49832	6.25621	0.00300699
YWHAG	0.49765	8.52182	0.000551341
GALNT2	0.497571	6.54353	0.0011668
ARID3A	0.496991	6.14641	0.00105935
SLC35E3	0.496677	4.08033	0.014934
NECAP1	0.495715	5.22255	0.000681955
ANXA5	0.49529	9.53139	0.000439725
TATDN2	0.494983	6.59678	0.00280551
ENSG00000278948	0.494803	2.07504	0.00989928
TMEM62	0.494533	4.39896	0.00461682
RAPGEF2	0.4938	6.50061	0.00168025
MIPOL1	0.493665	3.25524	0.032652
ASCL2	0.493246	2.22996	0.00113948
ARF4	0.492597	6.67202	0.000249681
RTN4	0.491999	8.3524	0.000340255
PDXK	0.491907	8.33028	0.0110645
NOTCH3	0.491511	3.18883	0.0324372
GPR82	0.491405	6.9893	0.0151223
MT-TT	0.491396	1.70022	0.0137428
DLGAP1-AS1	0.491191	2.23443	0.00376418
TBC1D2B	0.491168	6.43452	0.00113844
PHLDA2	0.49108	1.33819	0.000298736
MEAK7	0.490695	3.51248	0.000371635
XIAP	0.490663	7.14363	0.000315289
NUMB	0.490381	7.08805	0.00111907
NOTCH2	0.488617	8.013	0.000508501
GAS2L1	0.487817	3.3396	0.0129725
SRGN	0.487436	9.67498	0.0253167
KLHL6	0.486774	6.08632	0.00527846
SSH2	0.485965	6.12009	0.0379009
ENSG00000268858	0.484059	4.56715	0.00248362
SHOC2	0.484006	6.69994	0.000372616
MILR1	0.48347	6.70857	0.00223064
CDYL	0.482997	5.39928	0.000503589
PFKFB4	0.482539	3.52255	0.0272025
HYAL2	0.481085	5.49403	0.00376959
DYNC1LI1	0.480668	6.06959	0.000246993
ELMO2	0.47954	6.74217	0.000642122
LINC02925	0.478898	1.72793	0.035727
HSPA1A	0.478573	6.02715	0.00892604
LINC03009	0.478387	2.20536	0.0200055
RAB34	0.477747	2.7839	0.0189929
KDM7A-DT	0.477009	2.1141	0.00203031
RAP2C	0.476881	7.52783	0.00159594
SLC4A2	0.476221	6.27282	0.000899759
OR52K1	0.475836	1.33959	0.0229132
IMPA1	0.475593	4.59169	0.00380002
PGK1	0.475548	9.85714	0.0154104
PTPRK	0.475452	3.77022	0.0173467
RIT1	0.473471	6.60895	0.0156918
PRELID1	0.473243	6.94013	0.0114039
TP53BP2	0.473237	5.65338	0.000437915
ASPHD2	0.472604	1.65194	0.00573782
ACTR3	0.472572	9.64556	0.00031637
FURIN	0.472054	7.14114	0.0284651
ADAR	0.471799	8.8696	0.00159463
PTPN6	0.4712	8.17774	0.00186894
SLC35E4	0.47103	1.42186	0.0134048
ARHGAP18	0.470943	7.84075	0.0211132
PTCRA	0.470442	2.43285	0.0443196
C4orf3	0.469915	4.81816	0.0128354
ATXN1	0.46911	6.495	0.00561169
CAVIN3	0.468793	1.41018	0.0270575
ENSG00000276855	0.468006	2.18637	0.00530112
SAMD14	0.466942	1.17898	0.00337465
APIP	0.466927	5.35586	0.0048724
PTS	0.466322	3.55817	0.000702197
PDLIM4	0.465746	1.24273	0.00698021
ENSG00000268518	0.465628	1.43754	0.00442821
ARHGAP30	0.465523	7.80389	0.000505574
ENSG00000269968	0.464629	1.84276	0.0175144
TRAFD1	0.46422	5.55885	0.0166215
DCLRE1B	0.463387	4.987	0.0160097
ZFYVE16	0.463314	8.10971	0.00650153
FTH1P4	0.462576	1.11957	0.00515302
UBE2W	0.461476	6.92738	0.00223026
CDK18	0.461298	4.16829	0.0308498
STX3	0.460903	6.16956	0.000789993
CLSTN3	0.460864	1.41644	0.0276119
SRF	0.460839	5.37724	0.000818178
FBXO10	0.459124	4.29416	0.0140155
ABCC2	0.458535	1.30261	0.00640094
ENSG00000253214	0.457672	1.78146	0.00317263
SNTB2	0.457632	4.99644	0.00133464
DAPP1	0.457554	5.68215	0.0189043
CERS5	0.45631	5.35619	0.000776061
ENSG00000286813	0.456086	1.31269	0.00318461
GFOD1	0.455317	3.67227	0.004138
DPYD	0.455258	5.54127	0.0107838
PPP2R3C	0.454781	5.07261	0.004103
AGFG1	0.454548	7.14797	0.0474718
PLXNA3	0.454525	4.74452	0.00490988
ERBIN	0.454401	8.37072	0.0013007
ACSL3	0.454242	7.25128	0.00470676
PRKAA1	0.452579	6.6112	0.000892363
DPH3	0.452018	5.93218	0.00194994
BMPR2	0.451309	7.3183	0.00101878
ANKRD37	0.451011	1.45149	0.0363688
PKD2	0.449945	5.71607	0.0060007
ENSG00000286827	0.449893	1.38323	0.00120041
ARHGEF2	0.448737	7.76242	0.000630734
ENSG00000288678	0.448666	1.11046	0.00439445
CSNK1G1	0.448658	5.81063	0.00122872
NUS1P1	0.448609	2.40756	0.0487129
RALGAPA1P1	0.448592	3.1049	0.00228196
IL10RB	0.448516	7.34346	0.00354219
PPP4R1	0.447529	6.24085	0.00524364
TECPR2	0.447397	4.83104	0.00177622
SYNGR2	0.446124	7.03814	0.0035111
TVP23B	0.445739	5.17152	0.00220957
POU2F2-AS1	0.445735	1.11675	0.0239757
ZMIZ1-AS1	0.445612	1.62451	0.0309488
DSC2	0.44537	6.75398	0.0162433
CYB5R3	0.445258	5.86414	0.0185811
FAM219A	0.445173	4.30129	0.00334263
LINC01191	0.444727	1.27725	0.00861554
AMMECR1L	0.444381	4.48606	0.00160051
ZCCHC2	0.443613	5.37237	0.00477343
AFTPH	0.443294	6.14815	0.00189054
CEP112	0.443074	2.16135	0.0129983
PRDM4	0.442571	6.17796	0.0011589
C1GALT1	0.442564	5.86277	0.00124666
SMURF1	0.442183	5.18873	0.00150803
ZBTB2	0.442042	4.75134	0.00957083
BACH1	0.441936	7.69952	0.000539347
MARCKSL1	0.441756	3.95673	0.04173
RAB24	0.441661	4.66796	0.000865039
H2AJ	0.441615	4.61419	0.00370049
KDM1B	0.441575	6.24042	0.00382228
CTNS	0.441311	5.97879	0.000661506
STK3	0.440809	4.43152	0.00191609
RAB4B	0.440731	4.80647	0.0238929
CAMSAP2	0.440497	6.5805	0.00609176
ENSG00000271926	0.440159	1.14969	0.0235052
SUPT4H1	0.439698	6.16377	0.000592906
MYBPC3	0.43944	1.66103	0.0229132
TFE3	0.438127	7.29616	0.00217014
AP5B1	0.43791	5.46573	0.0113071
GAPDHP1	0.437543	2.85344	0.00565205
ID4	0.437251	1.19613	0.0134599
FBXO48	0.436777	2.76012	0.013418
ANKRD35	0.436379	1.81531	0.0357015
SLC39A1	0.436171	7.21527	0.00223231
GFPT1	0.435987	5.91567	0.0111095
RAB27A	0.43551	3.96844	0.0205514
SLC37A3	0.435228	1.22662	0.00437047
NAGS	0.43494	1.36396	0.00443675
PSMB7	0.434847	6.01448	0.00106985
NOTCH2NLR	0.434198	2.11095	0.0387744
CCR1	0.43302	8.80541	0.00650124
ENSG00000256029	0.431169	1.68851	0.0153749
ENSG00000289557	0.430994	1.1555	0.0358564
ZNF225-AS1	0.430569	1.88118	0.0201389
ME2	0.430431	7.91025	0.0153367
ZDHHC20	0.430333	7.18687	0.000707224
RAB20	0.430297	4.91803	0.042896
TMEM51-AS1	0.429591	2.80314	0.0472928
SLC15A3	0.428075	7.95239	0.0309227
RELA	0.428054	4.90244	0.0130752
EDEM2	0.42789	5.94083	0.0150804
VPS9D1	0.427654	4.06169	0.00376761
ENSG00000256664	0.426695	2.74835	0.0355034
RN7SKP26	0.426197	1.1044	0.0183875
ENSG00000277782	0.425945	1.52212	0.0193659
NPLOC4	0.425618	6.90768	0.00199165
C8orf76	0.425614	4.46022	0.00348336
SAMD4B	0.42552	5.5265	0.00184866
FAM241A	0.425503	2.9171	0.0172247
STK38	0.425281	4.85054	0.003083
SYTL4	0.425167	2.53806	0.0179455
RABAC1	0.424192	4.23613	0.0351839
USP11	0.424177	6.151	0.000707874
MOV10	0.423537	5.04588	0.017815
NKIRAS2	0.423195	5.76879	0.00394833
GPR141	0.422506	6.08529	0.0258839
CTNNBL1	0.422366	5.3437	0.00186967
NCOA4	0.422188	9.76505	0.0323909
KIFBP	0.421946	5.47187	0.00145252
SPA17	0.42186	2.47	0.00323098
TNRC18P1	0.420808	1.49641	0.0309818
TGFA	0.420795	2.04455	0.0424302
MAML2	0.420608	6.49432	0.00180776
ATP6AP1	0.419998	8.35014	0.010781
UXS1	0.419743	5.62842	0.0340142
LEPROT	0.419547	7.3545	0.00161512
PI4K2B	0.4189	5.51368	0.0104171
LINC01465	0.418522	1.16417	0.00651961
TNFRSF12A	0.418246	2.72488	0.0116508
ENSG00000279138	0.417783	1.21537	0.00139671
LINC00649	0.415865	3.95529	0.00616857
KLHL2	0.415564	5.66143	0.0231046
TMED7-TICAM2	0.415353	4.57458	0.00644302
KIF3A	0.415214	3.17045	0.011382
ITPR2	0.415068	8.39583	0.00217661
IFT88	0.414694	3.92879	0.00419355
CLIC1	0.413152	8.51601	0.00257175
UVRAG	0.412635	5.51735	0.000961772
LINC01719	0.412226	1.36882	0.0143925
JDP2-AS1	0.412183	2.31941	0.0134881
STAT2	0.410144	7.7283	0.0139777
CPEB4	0.409905	7.41594	0.00478611
NOTCH2NLA	0.408889	6.03982	0.0107683
LINC00641	0.407823	3.22105	0.0192444
MAP9	0.407719	1.93256	0.0430011
PSMC1	0.407572	6.92876	0.0013874
ILK	0.407506	7.11317	0.00135869
SUCO	0.406984	5.5023	0.00342792
RIMOC1	0.40654	6.57637	0.0020544
TMEM45A	0.406293	1.48647	0.046972
RAC1	0.405958	7.82998	0.00338178
NUS1	0.405958	7.17875	0.0093357
LINC01091	0.405721	1.00671	0.00437047
LMLN	0.405258	4.37407	0.00363786
SLC35F5	0.404446	7.64947	0.00217453
OGFR	0.403321	5.61013	0.00357202
ST3GAL1	0.403291	7.23993	0.039266
ORMDL2	0.401872	4.66759	0.00552956
RALB	0.40157	6.87179	0.00157423
GJD3-AS1	0.4014	2.24153	0.00926874
NOSIP	0.400983	4.39649	0.00801518
TAF13	0.400891	5.30981	0.00256884
ENSG00000289138	0.400833	2.25237	0.0130315
H6PD	0.400581	6.29017	0.0293541
ENSG00000289691	0.399785	2.12934	0.0103278
PDCD5	0.399717	5.62442	0.0164691
ENSG00000258677	0.39959	3.6237	0.0403188
MYL12B	0.399577	7.90438	0.00229942
ITGA3	0.398946	2.34002	0.0358633
CMIP	0.398762	5.77077	0.0156336
PICALM	0.398462	8.85238	0.00153661
SLAIN2	0.397787	5.46124	0.00202178
GXYLT2	0.397646	1.36335	0.0209351
PIGA	0.397479	5.38596	0.00948205
APOBEC3D	0.397111	1.21613	0.0208174
PLXND1	0.396425	9.3656	0.0152464
TBPL1	0.395895	3.59157	0.00220068
LIN37	0.395807	2.9096	0.00258698
OS9	0.395434	8.53921	0.000645611
TSEN34	0.394776	4.3308	0.00396225
DERL2	0.394768	5.85712	0.00580418
POLK	0.394666	6.29679	0.00237654
LNCAROD	0.394389	3.81636	0.0370704
TBC1D8	0.393252	5.35422	0.0144469
PPFIBP2	0.393116	5.17226	0.0387405
WDR47	0.393025	5.16069	0.00148659
MIR29B2CHG	0.392367	2.37479	0.0463341
SPOPL	0.392109	5.84544	0.000770989
ARID4B	0.391357	6.41494	0.00331281
SELENOW	0.39058	6.23543	0.00307229
NUP58	0.38974	6.73841	0.00264916
NBR1	0.38926	7.46376	0.00156258
ENSG00000274767	0.388902	1.39654	0.0225639
RBM47	0.388702	7.96573	0.00117076
ZNF654	0.388639	5.42352	0.00637672
MAPK11	0.38826	1.61574	0.0096681
STK35	0.388129	5.21762	0.00373099
RLF	0.387418	5.88296	0.00247411
EIF1B	0.387033	3.99535	0.035727
AMMECR1	0.386792	5.12368	0.00313744
MTMR6	0.386624	6.80034	0.0056613
NEBL	0.386422	0.99581	0.0215373
ZC3H12C	0.385809	7.15069	0.0254846
MEIS3P1	0.385176	1.86325	0.0175599
STAM2	0.385119	6.52067	0.00135869
JUND	0.384144	5.07877	0.00530726
GRK3	0.384054	6.91005	0.010938
ALDOA	0.382915	9.75787	0.00292262
CCDC186	0.382853	5.38719	0.00240003
APLF	0.382694	3.17737	0.014033
AP2M1	0.380933	8.40156	0.0126964
DPYSL3	0.380685	1.86549	0.0375006
MFSD11	0.380475	4.88913	0.00764028
TBL1XR1	0.380299	8.17661	0.0143357
TPM3	0.380143	9.54246	0.00269303
ENSG00000261889	0.37939	1.09968	0.0111576
TRPM6	0.379302	0.946544	0.0316217
LETM2	0.378715	2.01	0.0155147
LOXL2	0.377652	1.84228	0.0343368
IL20RB	0.377036	1.21763	0.00284698
IFT81	0.376759	2.34128	0.00253436
MLF1	0.376535	3.58493	0.0196763
HERPUD2	0.375948	5.23675	0.00186746
IER2	0.375333	4.48856	0.00613698
EXOC5	0.375023	7.26345	0.0119686
PHC1	0.374981	4.94916	0.00888551
ANKLE2	0.373712	6.40523	0.00520704
GNAI2	0.372992	9.90393	0.00247586
SLC3A2	0.372608	7.96483	0.0067444
NDUFV2P1	0.37241	2.3622	0.022146
RNF11	0.372218	6.32626	0.00168787
PRELID1P6	0.372095	1.47428	0.0214092
ARL8A	0.370026	6.02696	0.00751844
NDUFV2	0.369809	6.48733	0.00354771
NLRP2	0.368879	4.56149	0.0164197
BID	0.368845	7.2178	0.0273178
MYL12A	0.366989	8.36746	0.00384814
PRELID3B	0.366182	5.86405	0.00318498
NRAS	0.364989	7.32182	0.00252968
CCNYL1	0.364946	5.99372	0.00799066
SMAP2	0.364803	6.88663	0.00124564
USP25	0.364796	6.46788	0.00190467
CCPG1	0.364517	7.07274	0.0131253
SERTAD1	0.364392	3.8512	0.00294616
DUSP8	0.364389	1.2469	0.0424582
ERO1B	0.363487	4.55713	0.019575
H3-3B	0.363169	8.05363	0.00593803
ENSG00000230454	0.363148	1.49758	0.0169353
LRCH3	0.361905	5.63209	0.00487126
DSTNP2	0.361737	1.75949	0.0243171
WDFY1	0.361653	6.67723	0.023477
PIGH	0.361269	4.68731	0.00429897
CLIP1	0.3609	7.25407	0.00503642
BRPF3	0.360676	4.49257	0.0126608
PPME1	0.360492	4.72531	0.00926532
LDHAP7	0.360449	0.982622	0.0217785
PLEKHM1	0.360382	6.76289	0.00336413
CDK9	0.360245	5.65528	0.00591265
FLRT2-AS1	0.359259	0.950319	0.0251899
RHOH	0.358011	2.21782	0.0270591
MYL6	0.357777	9.24587	0.006344
FHL2	0.357658	1.87333	0.0237723
SPATA2L	0.357236	2.57844	0.0168569
ADCK2	0.355739	4.21283	0.0312457
HIF1A-AS3	0.355594	1.15969	0.0304088
ELF4	0.355505	6.43746	0.0107958
IQCG	0.355468	3.61784	0.0181293
SEC22B	0.355094	7.55494	0.0296506
TPM4	0.355034	9.15916	0.0197165
SLC25A33	0.354842	3.40995	0.00845549
DDA1	0.354238	4.59817	0.002922
CTSH	0.35296	8.62984	0.00595391
RIN1	0.352441	3.59578	0.00410115
USP3	0.351043	5.07525	0.00259658
PLXNB2	0.350644	8.49364	0.00164206
CABIN1	0.350398	5.9235	0.00441823
ACVR2A	0.349973	4.34556	0.0362164
SELENOI	0.348751	5.51228	0.0274931
MAP2K3	0.348518	4.84246	0.0354711
STBD1	0.348207	3.29668	0.00369359
PIAS3	0.347998	4.28551	0.0237999
CHKB-CPT1B	0.347065	3.85304	0.00781637
XPO6	0.346821	7.36758	0.00333524
ATP11A	0.346277	7.80102	0.00914328
FCRLB	0.346111	2.18297	0.0397328
BCL7B	0.345329	5.1749	0.00386339
SLC9A8	0.345046	4.72817	0.0204213
TRIM38	0.344026	6.37222	0.0105997
CENPBD2P	0.343874	4.93341	0.00690336
B9D2	0.342067	2.54024	0.0197323
ACTR3C	0.341173	1.01641	0.034132
KPNB1	0.340956	9.1622	0.0119007
PLEKHG2	0.3409	5.37019	0.00639213
RCAN3	0.340526	4.2684	0.0365709
GMIP	0.340515	6.4729	0.00449806
ERC1	0.339083	6.16597	0.00407822
LSM6	0.338831	4.25681	0.00648798
RAB35	0.338682	6.60709	0.00225053
CCDC28B	0.338483	1.23827	0.0190034
DNAJB4	0.338425	3.96539	0.0300962
AFF4	0.338077	7.80362	0.00209679
FXR2	0.337974	4.79817	0.0157707
MLX	0.337973	6.4467	0.0014037
GPR137	0.336571	3.67915	0.0179589
TMEM234	0.335722	3.62546	0.00737961
VAMP4	0.335654	4.70736	0.0275075
CORO1C	0.33492	9.06212	0.00185757
RGL1	0.334662	9.04762	0.0159979
DAPK3	0.334556	4.23008	0.0033391
RIOK3	0.334498	6.24884	0.00159189
PIK3CD	0.33437	6.25582	0.0463126
ENSG00000288794	0.333725	1.21207	0.0158794
RTN1	0.333413	5.61927	0.017631
RNF25	0.333184	3.96716	0.00641075
WWC2	0.332964	5.90768	0.0282358
PIK3CA	0.332441	6.28185	0.00415494
CEP135	0.332301	5.4633	0.014934
LCA5	0.332206	1.67639	0.0370459
PELI1	0.331824	6.44643	0.012574
SLC9A6	0.331148	6.03235	0.00143988
RASSF2	0.331089	8.01449	0.00665975
CD53	0.330423	8.79798	0.0027914
KIF5B	0.329812	8.18622	0.0022123
SSB	0.329642	6.37427	0.00415494
PLAA	0.329021	5.58661	0.00567234
EML2	0.328554	4.00263	0.0105522
EMC7	0.328264	5.64339	0.0035025
CDK20	0.328262	1.4288	0.0263408
UBA3	0.32792	6.23918	0.00753956
EMILIN2	0.326978	8.55507	0.0299709
ZNF432	0.326532	3.7845	0.00699543
ANKRD12	0.326277	8.01601	0.00501004
WIPI1	0.326126	5.52844	0.0116429
NAT1	0.324403	3.839	0.03641
LINC01852	0.32349	2.3035	0.041479
EXOC8	0.322946	5.83111	0.00705774
SPOCD1	0.322858	1.84126	0.0223146
RGPD2	0.322571	3.05597	0.0476726
SLC35D1	0.321719	4.78422	0.0128647
NDEL1	0.320126	5.4258	0.0128703
NRBP1	0.319579	7.08225	0.0205171
HMGN4	0.3188	5.38965	0.00178735
TMEM199	0.317806	4.99233	0.0186491
CLDND1	0.317783	5.73004	0.0311764
PNPT1	0.317449	5.52599	0.0251469
TOGARAM1	0.317274	5.60024	0.00874886
GAPDHP40	0.316657	1.69249	0.0204369
TMF1	0.316418	6.74815	0.0143407
GAS8	0.316274	2.11883	0.0128647
NUP62	0.316171	6.34966	0.0155217
LRRFIP1	0.316057	7.61033	0.00818326
TMEM41B	0.315691	5.69254	0.00993134
NEK10	0.315295	1.3831	0.022985
UFM1	0.314636	6.51456	0.00660683
ZFHX4	0.313565	1.14124	0.00294157
PNPLA8	0.312416	6.3261	0.00983766
CDK7	0.31212	3.94908	0.00410932
COPG1	0.311438	7.29018	0.00545342
GSK3A	0.311305	5.43942	0.00444763
DNAJA4	0.311013	2.44869	0.0121747
DNAI4	0.310971	1.55495	0.0152097
SDCCAG8	0.31082	5.87337	0.044801
PLXNB3	0.310566	0.998815	0.0420798
PPP2R3A	0.310003	4.82991	0.00922874
ATP6V1D	0.309878	6.64663	0.00383719
ENSG00000228395	0.308887	1.2428	0.0479687
STXBP2	0.30839	6.5623	0.0125994
DNAJC16	0.307667	5.6632	0.00876294
USP12	0.306891	5.88759	0.0230164
DAPK1	0.306796	8.02384	0.014862
ZNF274	0.305922	5.30349	0.00561773
RNF32	0.305565	1.32057	0.0346064
CCDC82	0.305399	6.40631	0.0200049
TAF1B	0.305337	4.36315	0.0389479
ENSG00000264772	0.30513	5.97923	0.0203143
OTUD4	0.30498	6.3068	0.0292765
RNFT1	0.304811	5.43861	0.0123141
CCZ1	0.30477	4.36349	0.046972
NRBP2	0.302822	4.14881	0.0302833
CRTC2	0.302353	4.98272	0.0251305
RHOG	0.302184	5.74728	0.0204119
DDIT3	0.302075	4.77819	0.036255
KCNMB3	0.301629	2.17728	0.0345337
ENSG00000278727	0.301556	1.00191	0.0398733
BTBD9	0.301058	4.46238	0.019814
ETV6	0.300747	6.56422	0.0150622
RPS2P44	0.299117	1.18426	0.0237445
DYNC1H1	0.298637	9.13215	0.0138743
DIAPH1	0.298293	7.56704	0.0246112
CCNL1	0.297606	7.41357	0.0149846
CCNJ	0.297564	4.664	0.0147848
SPRYD3	0.29745	4.83264	0.0164786
ERN1	0.296027	5.27423	0.0245414
BBS7	0.295867	4.1349	0.0284945
BLTP3A	0.295658	7.72565	0.0133752
CTBP2	0.295193	5.74632	0.0341842
CDC26	0.294912	3.43659	0.0411776
CMTR1	0.294644	5.56103	0.0326764
SLC12A8	0.293668	1.17424	0.0465348
PTPRD	0.293409	1.02656	0.0353518
PSME2P1	0.292912	1.12887	0.0271052
POU6F1	0.292596	1.91697	0.0102474
TTPAL	0.291746	3.66741	0.0213644
TAB3	0.29158	6.71994	0.00439866
ENSG00000289009	0.291325	2.1258	0.0415999
MAD2L1BP	0.290739	4.41382	0.00851073
SUN2	0.290119	5.95832	0.0150663
FKBP15	0.289923	8.45952	0.0383529
GOLGA5	0.28983	5.61275	0.00504779
KCTD11	0.289393	3.18674	0.039772
SERP1	0.289281	7.67371	0.0332795
GRK6	0.289258	5.46376	0.0120741
IRF2BPL	0.288516	4.60607	0.0349029
ZEB2	0.28828	9.97157	0.0112254
SPG21	0.288239	6.65041	0.0045605
PARD3	0.287859	1.88159	0.023477
FYCO1	0.287766	5.52993	0.0493833
ENSG00000287979	0.286241	1.19409	0.0458646
LRRFIP2	0.286172	5.13502	0.039266
HINT3	0.286128	5.08364	0.0498978
PIP5K1A	0.285839	5.77951	0.0122079
CMAS	0.283324	4.81752	0.0218914
WWC3	0.28308	5.24651	0.038031
CTDSP2	0.283064	6.94045	0.0378303
GPSM3	0.2828	7.00714	0.0118782
MYPOP	0.282183	2.45068	0.034809
EIF4G2	0.281276	10.5026	0.0129653
ZNF622	0.28084	5.30538	0.00995817
APEX2	0.279567	5.01346	0.00428488
RBPJ	0.279432	7.69623	0.00596118
PSME1	0.279204	6.46637	0.0394438
TPM4P2	0.279169	2.47793	0.0284522
NACC1	0.278848	6.29175	0.0101781
YWHAZP3	0.278455	1.24363	0.0268717
RMC1	0.277649	4.27399	0.0463905
NSRP1	0.276771	4.02167	0.014914
HGS	0.276399	6.34145	0.00699687
BRD3OS	0.276099	2.68898	0.047764
CFAP58	0.275272	1.15015	0.0112278
TMED5	0.274621	8.53625	0.0390694
DNAJA1P3	0.27438	1.00953	0.0121747
RAB1A	0.273663	6.47973	0.0106693
DYNLT3	0.2732	5.73293	0.0396813
SMG9	0.273161	4.83703	0.0328731
MIER1	0.273032	6.59603	0.0134
VPS37A	0.272909	6.63248	0.00918968
ZSCAN26	0.272152	4.69172	0.0297993
LTBR	0.271504	7.01327	0.0406289
IRGQ	0.271206	5.52723	0.0442256
R3HCC1L	0.271166	5.14959	0.011584
SLC39A6	0.270972	5.91663	0.014537
PCBP1	0.270653	8.16936	0.0147873
INO80D	0.270523	6.74397	0.0150165
HSPA13	0.270302	6.41359	0.0117217
ENSG00000279491	0.270217	0.950248	0.0342672
CRLF3	0.270066	5.1829	0.00908966
HSD17B11	0.268676	4.95026	0.0160548
DYNLRB1	0.268211	6.03576	0.0409779
RNF122	0.26809	2.61704	0.027053
RTCA	0.267012	5.81041	0.0112856
MORC3	0.267011	6.52478	0.014982
PRR13	0.266568	6.7632	0.0221747
SEC23A	0.265552	6.54873	0.0090441
RP2	0.264115	7.35226	0.00763357
XRCC4	0.2638	4.23812	0.0197471
GNB1	0.263797	8.65362	0.00830963
ERP44	0.263578	6.78221	0.0105035
CYBC1	0.263476	6.03821	0.0142132
LYSMD3	0.263214	4.83997	0.023419
PDLIM5	0.262652	6.68375	0.00697063
ZBTB38	0.262117	6.3876	0.0189301
SS18	0.262006	6.56478	0.0120799
NECAP2	0.260394	6.63121	0.00868863
RANBP9	0.260358	5.80608	0.030601
ZDHHC17	0.259499	5.63628	0.0221181
ARID4A	0.259436	6.33972	0.0148282
ANKRD42	0.258652	4.40655	0.0310943
GOLGA2	0.258541	5.63769	0.00844233
MAFG	0.258306	5.76587	0.0119303
PAK4	0.258108	3.30162	0.0131299
FBXO38-DT	0.257482	2.20966	0.0358261
AVEN	0.257199	3.09339	0.0205717
BIN3	0.256697	4.09255	0.0396813
ACTR1A	0.256584	7.38417	0.0117008
PSMD11	0.256397	6.55929	0.0104414
PSMD4	0.255929	6.59658	0.00993605
NCOA1	0.254994	6.34683	0.0309335
PJA2	0.254678	8.57487	0.00597248
NAA30	0.254522	5.19294	0.0302713
TMEM87A	0.25358	5.58218	0.0285735
RIPK1	0.252643	6.28779	0.0105588
C10orf88	0.252304	3.6744	0.029079
ACOT9	0.252098	6.65757	0.0346794
PCGF3	0.250887	5.73106	0.0256242
INTS9	0.250559	4.69248	0.0431983
ENSG00000274845	0.250285	1.23597	0.0447313
RNF181	0.249597	5.7645	0.0220017
DNAJC7	0.249494	7.02433	0.0330142
RRAGC	0.249384	5.40852	0.0483996
VEZT	0.249063	6.22523	0.0125327
TINF2	0.248707	5.24603	0.0256841
TNRC6C	0.248316	2.75933	0.0472788
NOMO2	0.248202	6.63455	0.0212349
DNASE1L1	0.247411	5.37297	0.0486376
TMEM51	0.247398	5.55176	0.0315854
HUS1	0.246294	4.73277	0.0117578
SCUBE3-AS1	0.246025	1.3614	0.0473306
ZNF699	0.246018	3.80309	0.0175489
UBR1	0.245694	5.89367	0.0215377
TSPAN14	0.244557	7.09921	0.0463412
PTPN9	0.244207	6.68899	0.0117151
[truncated: 7,853 more rows]

## Sheet: DEGs LPSvsVEH (MS iMGLs)
Differential gene expression analysis, MS iMGLs: LPS vs. VEH.
name	logFC	AveExpr	adj.P.Val
MT1G	8.74085	5.85843	6.43826e-08
MT1H	8.26258	5.17273	4.33523e-08
CXCL5	7.90429	5.4862	1.65996e-07
CCL7	7.4693	4.73152	1.57924e-07
IL7R	7.12996	7.18711	2.06584e-06
AQP9	6.88466	4.63757	4.33523e-08
MT1M	6.77838	4.09599	4.59331e-08
MARCO	6.53444	4.0369	2.36967e-06
MT2A	6.49852	4.92985	1.1573e-07
CXCL8	6.3924	7.4449	2.48331e-06
TNIP3	6.35064	4.1299	1.65996e-07
CCL5	6.19996	4.73684	1.34565e-07
MMP1	6.18891	4.51032	1.68522e-07
CHI3L2	6.1722	4.73411	1.59587e-07
MMP12	6.01601	5.35748	1.1573e-07
TDO2	5.92247	4.65217	3.82776e-07
CCL4	5.67934	6.88759	2.13894e-06
CCL3	5.60604	7.56068	7.71096e-07
VCAN	5.60471	6.16361	2.78117e-07
MT1E	5.55674	4.27764	5.12703e-07
MT1F	5.51611	4.76834	1.65996e-07
CD38	5.51309	4.86303	1.16034e-07
CCL8	5.42006	4.10786	1.8207e-06
IL1B	5.29973	7.87613	1.77506e-06
IFI27	5.28767	4.20936	1.65996e-07
CFB	5.28356	4.64273	1.59587e-07
CCL3L3	5.21908	4.80649	1.30691e-06
CCL4L2	5.19907	5.3954	1.03574e-05
GJA1	5.19563	4.16736	1.24983e-06
CD300E	5.19334	4.54895	1.1573e-07
ENSG00000291105	5.18344	3.33651	3.00239e-06
CLEC4E	5.12443	3.59164	2.6018e-07
NKG7	5.11683	4.22573	3.10344e-07
C15orf48	5.09749	5.37934	3.67164e-07
ALDH1A2	5.08561	4.55036	2.70432e-06
S100A12	5.07217	4.01167	2.13851e-07
IL1A	5.03452	4.47026	6.72664e-06
CCL2	5.01167	9.37302	8.25643e-06
SOCS3	4.99006	4.5523	2.46827e-07
CEACAM3	4.76001	3.52571	1.16034e-07
LTBP2	4.64448	4.70332	1.1573e-07
LINC02574	4.63126	5.45292	1.16034e-07
FLT1	4.61421	3.60307	3.10344e-07
SIGLEC10	4.54604	6.61381	4.33523e-08
LIMK2	4.51177	6.5622	8.04232e-07
SOD2	4.49185	10.4389	2.13223e-07
MT1X	4.4484	4.25378	5.0192e-07
CXCL1	4.44346	6.06383	1.1573e-07
IFI6	4.43676	6.24836	4.00501e-06
NRCAM	4.37848	3.55571	2.39637e-07
JAK3	4.09945	6.06884	2.88262e-05
CD82	4.09917	5.27636	1.16034e-07
TUBB3	4.01148	3.91778	2.54938e-06
SLAMF1	4.00826	2.8249	7.50202e-07
LILRB1	4.00243	4.60438	1.30681e-07
BCL2A1	3.96758	4.58727	4.78665e-07
FFAR2	3.95652	4.55185	1.13693e-06
G0S2	3.94994	5.05797	6.23077e-07
SLAMF7	3.94427	6.61968	5.15234e-07
ADGRE1	3.91121	5.09805	1.1573e-07
S100A8	3.8753	6.36771	8.65353e-07
CALD1	3.84904	4.13744	4.29585e-07
LUM	3.83127	2.68486	1.49095e-05
MAP1LC3A	3.80867	3.91028	9.82698e-07
FFAR3	3.79339	2.83306	1.1573e-07
MMP9	3.76472	10.3109	9.49093e-06
IFI44L	3.74835	3.6287	0.000163061
NAMPT	3.7358	9.08486	2.81728e-06
ANPEP	3.7348	7.65011	1.94924e-06
SLC39A8	3.73081	7.95836	1.65996e-07
SPP1	3.72825	12.7458	1.9181e-06
MCTP2	3.72805	2.82073	1.96351e-06
IGFBP3	3.72347	4.01633	6.59977e-06
ANKRD22	3.7234	2.7882	1.1573e-07
SERPINA1	3.70184	6.5244	1.23779e-06
ITGB8	3.69096	3.27757	5.65694e-05
LILRA2	3.69012	3.18863	1.41253e-06
GCH1	3.68009	4.8612	4.97089e-07
AK4	3.65807	3.41533	5.88574e-07
GBP1	3.62411	3.53353	4.33557e-06
ELOVL7	3.62309	2.83586	6.90167e-07
CD44	3.61914	9.51536	1.1573e-07
IL4I1	3.5794	5.76645	4.88886e-06
NAMPTP1	3.55737	4.94902	3.53608e-06
PCOLCE2	3.52798	2.82908	6.73952e-07
PTX3	3.48029	3.48434	1.81859e-06
MX1	3.46012	6.17718	0.000428608
TNFAIP6	3.44933	2.97744	1.77489e-06
FAM20A	3.428	5.82198	7.50202e-07
MMP8	3.40775	2.54788	2.12028e-05
CCL13	3.40436	3.88478	0.000482871
SEMA3C	3.38965	2.851	4.10725e-06
VDR	3.37482	5.01211	7.90153e-07
CXCL3	3.37178	3.84737	9.39977e-07
PFN2	3.36872	3.13244	1.45004e-06
GAL3ST4	3.35034	3.07368	5.88574e-07
EDNRA	3.34678	4.21611	9.14355e-07
ENPP2	3.28214	5.8999	2.26223e-05
CHI3L1	3.274	6.01736	1.38743e-06
TJP1	3.26493	3.6012	1.59587e-07
ACSL1	3.2509	7.78596	1.15189e-06
OPTN	3.2189	5.146	8.05031e-06
ANXA3	3.19379	2.72118	6.90167e-07
SLC2A6	3.17047	4.91567	4.16689e-05
EBI3	3.1625	5.49445	7.018e-06
RND3	3.16141	5.73885	1.1573e-07
IFIT3	3.15982	5.11747	9.91624e-05
DSE	3.15773	6.76275	4.38559e-07
OLFML2B	3.15035	7.30725	3.87267e-07
LILRA1	3.14847	2.93581	6.31419e-06
ADM	3.14651	4.94079	7.12229e-07
WNT5A	3.1346	5.48662	2.98337e-07
TREM1	3.12731	3.43754	7.91167e-06
DYSF	3.12427	5.07041	5.30227e-07
SLC41A2	3.10915	4.92743	2.54938e-06
HSD11B1	3.10316	2.28709	1.15189e-06
MUCL1	3.08415	2.25652	4.42995e-06
STEAP3	3.03197	4.7498	5.82392e-05
ENO2	3.03192	3.00218	2.92762e-07
TLE1	3.01914	2.66918	6.42073e-06
OLR1	2.98596	3.89597	5.15675e-06
LILRB2	2.95571	7.81769	2.59054e-06
GK	2.94711	6.3377	1.28939e-06
TRAF1	2.94012	3.97592	2.58478e-05
PFKFB3	2.90974	6.59051	4.48305e-07
SLCO4A1	2.90617	2.73993	3.98056e-05
CSF1	2.89603	4.28927	1.22038e-05
MET	2.89441	2.37791	2.67895e-05
MCOLN2	2.89416	3.46514	1.70284e-06
CD274	2.85477	4.31246	2.80094e-05
ENSG00000289880	2.83733	2.48843	5.13366e-07
MX2	2.82765	5.19866	0.000123555
PLTP	2.8232	7.154	8.0128e-06
CHST2	2.80986	4.4371	4.93709e-07
MT1JP	2.80675	2.12094	4.37148e-06
EHD1	2.80602	6.94652	6.66596e-07
IFIT2	2.79412	3.79468	0.000573438
TNFAIP3	2.79355	6.38215	1.16198e-05
ZC3H12A	2.77418	4.67486	2.51694e-06
HS3ST3B1	2.77397	4.19013	8.35845e-06
PLAUR	2.76522	7.2501	2.46827e-07
XAF1	2.76106	4.85342	2.68759e-05
CTSL	2.75848	10.8697	2.36002e-07
GPR42	2.75782	2.10743	2.06872e-06
ACOD1	2.75298	2.16717	9.96148e-05
LUCAT1	2.74329	3.7646	1.09284e-07
IER3	2.73855	5.79387	4.78665e-07
SRPX2	2.7286	4.10261	3.69305e-06
RNF144B	2.7197	6.12391	1.6489e-05
IFITM1	2.71304	2.7255	0.000287935
HLA-F	2.70915	3.37819	2.04834e-05
EPSTI1	2.70184	5.0026	1.29845e-05
FPR2	2.68935	4.3452	2.13223e-07
CXCL2	2.68917	3.76478	3.12046e-06
OAS1	2.68505	5.66429	1.10644e-05
KIFC3	2.67293	5.4921	6.75792e-07
TXLNB	2.66948	3.7112	5.00281e-07
CYP27B1	2.64215	2.33885	9.70859e-05
NR1H3	2.63766	5.71671	1.83039e-05
OAS3	2.61865	6.6556	5.68155e-05
ITGB3	2.61599	3.23296	4.11127e-05
IL2RA	2.61189	2.60363	3.38144e-05
ENSG00000248187	2.60255	2.72498	4.53331e-07
VNN2	2.59238	2.73193	1.67905e-05
TNFRSF9	2.57458	2.78534	2.05998e-05
ISG15	2.56392	4.83706	0.000171852
IFIT1	2.56385	4.96094	0.00264771
HLA-B	2.55494	8.60492	5.0884e-06
CA12	2.55262	2.20263	3.77378e-05
C1orf122	2.55161	6.18343	3.35589e-07
CTTN	2.54191	3.54217	2.15566e-06
NFKB2	2.53929	6.0761	9.43012e-06
TNS3	2.53598	8.83835	6.61331e-07
IL6	2.53156	2.16539	0.000334932
MYH11	2.52321	2.31208	0.000284848
BCL6	2.52238	6.09909	3.23257e-07
QPCT	2.49792	3.36241	9.09755e-07
TMEM171	2.48803	2.15778	2.15566e-06
STX1A	2.48553	2.69539	1.1573e-07
MXD1	2.48122	7.89378	9.82698e-07
GLUL	2.47693	10.4258	1.29722e-07
IL1RN	2.47328	5.10971	6.02546e-05
MIR3142HG	2.46897	4.03222	7.44574e-06
CCL18	2.46638	1.95564	1.08503e-05
PIM1	2.45536	6.11904	4.87065e-05
PLOD2	2.45447	4.18715	4.65035e-06
WFDC21P	2.44835	2.06632	5.03036e-06
ADAMTS14	2.44176	2.08836	5.31591e-05
FCGR3A	2.4403	8.88279	3.73748e-06
MSC	2.41929	2.47028	6.18612e-06
RIGI	2.41386	5.15637	1.76516e-05
CLMN	2.41125	4.34771	2.13332e-06
SLC28A3	2.40546	2.76558	8.28567e-07
CD163	2.39977	10.1722	3.08546e-07
SERPINB9	2.39795	6.4272	8.28567e-07
ASAP2	2.39626	3.55338	1.26149e-05
PTPRF	2.38959	2.44949	0.000302563
TIMP1	2.38401	8.70795	2.52702e-06
ITGA5	2.36324	6.94684	1.11104e-06
C1orf21	2.35213	5.14001	1.4737e-06
BMAL2	2.34359	4.50824	1.27215e-06
ENSG00000289470	2.33737	3.59338	7.085e-05
IL32	2.33719	2.23014	5.28144e-06
NFKBIA	2.3296	7.43975	1.59193e-06
POU2F2	2.32867	5.88218	5.10993e-05
OASL	2.32781	2.78078	0.000125045
MSC-AS1	2.3268	3.59229	1.11361e-06
SMPDL3A	2.32243	5.09484	5.49051e-06
RELB	2.32182	4.90913	2.72604e-05
TMEM132A	2.31979	2.61611	3.36141e-05
ZSWIM4	2.31192	4.07944	2.41898e-05
LY6E	2.30865	4.49408	6.88784e-05
MAILR	2.30662	3.60699	4.29259e-06
LAMP3	2.30506	2.02173	6.70446e-05
PPM1N	2.29241	3.4614	3.79339e-06
ELL2	2.28624	7.4328	7.50202e-07
FCAR	2.28243	3.36347	6.45236e-06
TMEM176B	2.28127	5.52095	9.05737e-06
FCGR3B	2.28078	3.95136	5.55438e-06
FOSL2	2.27391	5.78255	9.70496e-07
SGPP2	2.27366	2.65864	1.9181e-06
PROCR	2.27264	4.42857	0.000221822
NT5E	2.26772	2.57142	6.71801e-06
GPR84	2.2652	6.98133	4.35664e-06
SNX10	2.26382	5.29881	4.0646e-06
CCL20	2.2557	2.11718	2.29623e-05
NNMT	2.25498	1.93158	9.16084e-05
SLC22A4	2.25056	2.35692	9.39986e-07
PTGER4	2.23329	5.53931	2.11771e-05
DRAM1	2.23286	7.09179	1.12922e-06
KANK1	2.23284	4.11478	4.08398e-07
NRIP3	2.22057	5.13238	3.31532e-06
TNIP1	2.20762	7.37391	7.91167e-06
PDPN	2.20714	3.88663	1.89648e-07
HLA-A	2.20531	8.23183	5.23482e-05
NECTIN4	2.20091	3.05347	3.30455e-06
NECTIN3	2.19375	4.18642	8.04232e-07
TGM2	2.18668	5.50274	0.000173502
HIVEP2	2.18258	3.97824	8.65353e-07
S100A9	2.18139	10.3972	1.01834e-06
CLSTN2	2.18127	1.94395	4.89451e-06
ICAM1	2.18101	7.45291	1.41153e-05
CASP5	2.17974	3.63345	1.81263e-05
SH3PXD2B	2.17005	7.02549	3.55397e-06
CHPF	2.16777	3.59387	1.11104e-06
ARAP2	2.16263	5.26715	6.6901e-07
IDO1	2.16256	2.0474	0.00157843
CD80	2.15912	3.9375	1.97919e-05
CHST11	2.158	6.91416	1.64192e-06
TYMP	2.15488	7.88754	9.73998e-06
PLS3	2.13584	3.23418	2.31918e-06
USP18	2.1353	3.00177	0.000160428
CR1	2.13247	4.65624	4.49228e-06
LHFPL2	2.13117	8.1917	7.22562e-07
IL3RA	2.12803	2.27307	0.00271725
SCG3	2.11961	2.32927	3.75994e-06
MIR3945HG	2.11815	1.88163	9.29112e-06
CXCL9	2.11503	1.80971	2.18404e-05
FSD1L	2.11383	4.59267	2.15566e-06
NIBAN1	2.10837	5.19463	3.53036e-07
LILRA5	2.10813	5.56016	0.000444702
RGS16	2.10444	2.57946	2.08121e-06
FPR1	2.10368	7.65263	1.51565e-06
SLC2A1	2.09794	3.0421	3.00352e-06
TNFRSF6B	2.09554	1.94235	0.000823628
NAV1	2.09458	6.07875	6.67658e-05
DENND5A	2.09318	6.57982	4.00501e-06
FJX1	2.09026	3.42582	8.17058e-06
HLA-H	2.08617	4.18227	7.31091e-05
PTGER2	2.0775	4.45251	1.08942e-06
MMP19	2.074	5.75596	8.35868e-06
HELZ2	2.07262	4.95473	0.00011384
LILRP2	2.07221	1.91073	9.47194e-06
ARG2	2.07093	2.19816	1.11653e-05
TFPI2	2.06437	1.90386	7.59852e-06
FTH1	2.06402	10.9848	2.3382e-06
HLA-C	2.0615	8.10705	7.32361e-06
PLP2	2.06041	6.04603	3.08546e-07
CD48	2.0569	7.32122	2.13332e-06
PIM3	2.05622	5.50119	2.08121e-06
PDE4B	2.04944	5.1672	1.45327e-05
PCDHAC2	2.04494	2.9872	3.55334e-05
OAS2	2.04258	5.36439	0.00137637
TMEM176A	2.02817	4.45796	3.54665e-05
GLIS3	2.02599	2.62032	3.53608e-06
PLSCR1	2.0208	7.04097	1.67016e-06
MAGI2-AS3	2.02079	3.1062	1.85764e-06
IFITM3	2.01491	3.67633	8.95983e-05
RAB13	2.00905	5.78437	3.67164e-07
RAI14	2.00498	3.9973	6.35178e-05
LINC01094	2.00303	7.11832	4.48305e-07
PLK3	1.99409	4.86092	2.3117e-06
RNF19B	1.99326	6.0928	2.97098e-06
SAMD9L	1.98981	5.56335	2.67253e-05
PTGIR	1.98692	2.5241	1.83509e-05
NFE2L3	1.98314	3.93105	5.29052e-06
GBP2	1.982	4.73238	7.72089e-06
ADAMTS15	1.97911	3.15493	1.94914e-05
CEBPB	1.97694	7.01275	7.34338e-07
KREMEN1	1.973	3.43804	6.66326e-07
SERPING1	1.96966	2.82711	4.65035e-06
CCM2L	1.9696	1.71001	5.23491e-05
TMEM52B	1.96903	2.21867	9.89127e-07
PIK3AP1	1.96834	9.44733	8.65353e-07
NFKBIZ	1.96825	5.27795	1.22191e-05
PDGFRA	1.9603	2.62999	2.71047e-05
CLEC1A	1.95255	2.12356	1.02663e-06
CDK14	1.95067	2.56506	6.17769e-06
H1-0	1.94938	6.05536	4.89451e-06
LYN	1.94306	9.33357	5.17576e-07
PPP1R1A	1.94206	2.374	6.98989e-06
IRAK2	1.93997	4.29479	4.76419e-06
ADAM19	1.93911	2.09847	0.000137885
LPAR1	1.93901	5.46879	1.1936e-06
SLC16A10	1.93838	6.57384	0.000186998
SLC2A3	1.92822	7.58223	1.59193e-06
DCUN1D3	1.92231	4.95211	6.02541e-05
C3	1.9205	7.43846	2.74119e-05
ADAMDEC1	1.91662	7.53296	3.63778e-06
TLR8	1.91344	7.4015	2.34888e-05
GLIPR2	1.90714	4.01418	2.0909e-05
ENSG00000288681	1.90706	1.83621	2.62218e-05
MEI1	1.90159	2.63414	1.27009e-05
CEMIP	1.90095	1.7921	0.00189198
CCL23	1.89222	1.75784	8.42662e-06
TMTC1	1.88803	5.11247	3.06418e-05
NEURL2	1.88257	2.69792	2.27342e-05
SYT11	1.87798	4.37198	7.44617e-07
KCNN4	1.87278	2.80404	0.000925409
DYNLT5	1.86818	3.77581	7.50216e-05
LINC00623	1.86465	2.38347	6.07434e-06
KMO	1.8628	4.59904	1.81859e-06
ZNF462	1.86209	3.9338	1.13223e-05
FTH1P2	1.86117	2.84458	2.08771e-06
NLGN4X	1.85916	1.99189	0.000254321
CLEC6A	1.8579	1.6867	6.69887e-05
PNP	1.85687	6.85671	4.91372e-06
TAP1	1.84534	4.71632	5.26749e-05
FTH1P7	1.84489	3.18989	1.68159e-05
THBS1	1.84272	5.40203	0.00203009
BIRC3	1.842	3.32496	0.000337888
CADM1	1.84186	5.78912	4.60865e-06
C1RL	1.83859	2.8777	3.27636e-05
BCL3	1.83476	4.24833	1.31403e-05
LXN	1.83312	3.46018	1.10703e-05
HS3ST3A1	1.8273	1.97064	1.06737e-05
EML4	1.82362	7.10717	1.90277e-06
ENSG00000271984	1.81689	2.0779	8.65939e-05
TUBB2A	1.81167	5.22631	9.86966e-06
VASN	1.81054	1.85511	0.000133331
ENAH	1.80894	2.54586	6.51265e-06
ATP13A3	1.80808	8.85025	5.85026e-06
CYB5R2	1.80128	2.50113	3.77143e-05
RASSF4	1.79009	9.30446	1.10766e-06
ACP2	1.78226	7.53967	2.19869e-06
IL15RA	1.77328	2.35129	1.78035e-05
LIN7A	1.76224	2.34468	3.22375e-05
CD55	1.75102	4.90302	3.67164e-07
SPTBN5	1.74962	3.87874	6.07434e-06
TLR2	1.74754	8.9565	1.71871e-06
JUNB	1.74033	6.77897	1.6522e-06
GK4P	1.74016	2.04296	7.92802e-06
RASGRP1	1.73825	2.69684	4.66e-05
NLRC5	1.73737	4.54383	5.14492e-06
MIR210HG	1.73546	1.88838	5.55193e-06
ADARB1	1.73413	3.94359	2.33451e-06
IRF7	1.73198	4.22808	6.57959e-05
AGRN	1.73172	5.35992	3.36231e-06
FLVCR2	1.73094	5.21481	7.81077e-07
MREG	1.7299	3.49643	1.04867e-05
FTH1P10	1.72915	3.18231	1.9181e-06
NRP2	1.72565	8.47816	1.65292e-05
STOM	1.71904	9.0791	1.94924e-06
SRC	1.71718	5.77492	1.1844e-05
SPATA13	1.71668	5.54666	5.35557e-06
ENSG00000280219	1.71367	2.23526	1.90562e-05
LINC02605	1.71141	1.68663	0.000255452
SLAMF8	1.70435	8.48861	3.40648e-06
IRAK3	1.70286	6.74208	1.94924e-06
DDX60	1.69722	5.51045	7.97986e-05
PSTPIP2	1.69508	7.47727	9.35757e-06
MGLL	1.6928	6.18841	1.25576e-06
RRAS	1.69236	4.49017	7.90153e-07
RAPGEFL1	1.68888	2.35806	3.02527e-06
KLF6	1.68681	7.72963	7.12229e-07
ENSG00000286618	1.6859	1.9595	7.97432e-05
GRAMD1A	1.67826	6.18931	3.0368e-05
IFIT5	1.67683	4.64871	0.000317145
ATF5	1.6739	5.36004	1.02633e-05
IFIH1	1.67271	4.86742	1.16802e-05
CKAP4	1.67217	5.34292	9.35757e-06
NPAS2	1.66996	1.89754	0.000302181
FTH1P20	1.66845	2.84948	5.21725e-06
LAIR1	1.66657	8.68949	9.23597e-07
LAMB3	1.66088	5.04731	1.26978e-05
SPHK1	1.64616	2.54951	4.56354e-06
CYSTM1	1.6449	4.85217	1.57283e-06
ENSG00000291233	1.63975	4.39693	3.0368e-05
PDCD1LG2	1.63401	3.98248	1.18661e-05
ZNF697	1.63357	4.19926	2.66003e-05
TRAF3IP2	1.62089	3.8184	1.20915e-06
FOS	1.62017	4.90281	9.57407e-05
PTPN12	1.61987	7.17057	2.76616e-06
SEMA3A	1.61556	3.69473	1.826e-05
FNDC3B	1.61513	8.03935	1.11104e-06
HS3ST1	1.61269	7.15234	1.25063e-05
NDFIP2	1.61163	4.58397	1.66357e-06
HCK	1.60445	8.67696	1.85764e-06
ROBO1	1.60031	6.05179	1.27439e-06
TRIB1	1.59982	6.22571	5.00281e-07
TCF4	1.59931	6.52788	1.04235e-06
MYO1G	1.5951	6.2057	1.20332e-05
FYN	1.59194	2.68173	6.53214e-06
PPP1R3B	1.59048	3.48273	6.95439e-07
PNMA2	1.58934	1.89044	3.75669e-05
UGCG	1.58909	6.12435	1.62415e-05
MTF1	1.58621	7.06634	2.16995e-06
SLC7A11	1.58503	5.13287	0.0208745
EPOP	1.58152	2.81958	0.000105666
ENSG00000274265	1.58087	3.08531	1.97377e-05
CDYL2	1.57998	4.01379	1.3158e-05
DDX60L	1.57958	6.24549	8.71851e-06
NOL4L	1.5781	5.12657	1.60805e-05
TRIP10	1.57672	3.78482	1.49898e-06
SBNO2	1.57456	6.55641	1.57394e-05
ENSG00000288947	1.57358	1.99132	3.43973e-05
SMCO4	1.56323	3.47725	1.48106e-05
SPRED3	1.5622	1.67459	9.05904e-06
NOD2	1.56208	3.42868	0.000577131
ENSG00000285744	1.56155	1.53765	4.69457e-05
ATP13A2	1.56024	4.43919	2.12028e-05
TGM3	1.55746	1.58362	3.20629e-05
SLC1A2	1.55431	1.78722	2.79473e-05
LILRP1	1.55196	1.67179	1.16802e-05
FTH1P8	1.55182	2.85649	1.03424e-05
GJB2	1.55108	1.57748	0.000226113
PARP12	1.54559	6.24025	5.1423e-06
LRP12	1.54479	5.85031	6.53214e-06
ENSG00000229271	1.54415	1.51751	8.61623e-05
PARP9	1.5408	6.70327	3.82554e-05
FTH1P11	1.53933	2.16031	4.90778e-05
SCRN1	1.53575	4.37124	9.53184e-06
CSTB	1.5345	9.05221	1.06798e-06
ENSG00000290563	1.53402	1.61327	5.38044e-06
DLL1	1.53244	3.39009	2.08121e-06
LINC01151	1.53243	1.60067	6.179e-05
SLC30A1	1.53164	8.48572	7.81077e-07
EDIL3	1.5298	1.80392	1.07781e-06
SEL1L3	1.52961	3.57088	0.000121731
LINC00937	1.52559	1.75582	0.00023612
LINC00877	1.52349	2.27788	1.84939e-05
FBXO6	1.52113	3.31257	2.08793e-05
NCF1C	1.51637	6.43747	4.14375e-05
CLU	1.51478	2.51022	3.10724e-05
PELATON	1.51329	4.28812	1.60592e-05
TNC	1.51274	1.82902	0.000446272
ADAM23	1.51257	2.07162	4.17538e-06
SLC30A2	1.50771	2.30014	6.17513e-06
PANX1	1.5053	5.64704	8.82233e-06
NFIL3	1.50421	3.55654	2.23051e-06
DNAJB5	1.49805	4.10083	2.51694e-06
HLA-L	1.49313	3.11114	2.16585e-05
VMP1	1.49242	8.15688	9.74154e-07
PTGS2	1.49232	3.64406	1.83039e-05
HLX	1.49212	5.39538	4.57064e-06
CNTNAP1	1.48507	1.92082	2.19064e-05
GADD45G	1.4834	2.62777	0.00142863
AP1S2	1.4808	7.80162	1.9181e-06
PAG1	1.48038	6.76524	9.09755e-07
RUBCNL	1.47869	4.45272	7.018e-06
BATF2	1.47696	2.91692	0.000304848
MERTK	1.4769	7.76579	2.42308e-06
TMBIM1	1.47566	7.63878	7.72522e-07
PCDH20	1.47429	2.05142	7.38003e-05
NBEAL2	1.47148	5.01779	0.000103423
RUNX1	1.46564	6.07158	3.27748e-06
ARRDC3	1.46533	7.21472	1.48606e-05
C3AR1	1.46418	8.93232	2.9834e-06
STXBP5-AS1	1.45982	1.89384	3.10826e-05
STEAP1	1.45981	1.51756	0.00172785
DUSP6	1.4569	7.39338	5.21725e-06
SGMS2	1.45289	1.57822	4.23651e-06
IL7	1.45076	1.55717	3.48908e-05
LGALS1	1.44922	9.18026	2.28892e-06
TNFSF9	1.44573	2.27891	0.000143507
NCF1B	1.44339	4.64296	3.99158e-06
HLA-G	1.44314	3.10336	0.000252054
RETN	1.44076	3.59316	8.60232e-06
PALM2AKAP2	1.43977	2.0961	0.000209062
CLEC5A	1.43579	6.29012	2.79732e-05
FGR	1.43208	4.74215	1.2104e-06
B4GALT1	1.42757	7.76136	5.79678e-06
PEA15	1.42752	7.37931	1.16802e-05
MSANTD3	1.42409	4.28397	2.74334e-06
ENTREP1	1.42032	1.67884	5.28144e-06
ENSG00000291095	1.40797	1.42154	1.31729e-05
IL2RG	1.40355	4.96085	3.91464e-05
NR3C1	1.40154	7.82299	7.53298e-06
PDGFA	1.40074	3.35686	0.00145164
IFI44	1.39843	4.81303	0.000299074
CRYBG1	1.39517	6.74319	0.000145959
RARRES1	1.3946	1.87541	6.93263e-06
HERC6	1.39168	4.84016	4.6127e-05
KYNU	1.39103	7.06987	4.85891e-05
VASP	1.3893	7.95137	4.95966e-05
ENSG00000218565	1.38854	1.52988	7.48333e-05
CISH	1.3843	4.23481	0.000531574
C9orf72	1.38218	5.83757	6.42073e-06
MARCHF9	1.38208	3.67822	0.000258092
LINC00869	1.38054	2.46883	1.15189e-06
MMP14	1.38019	9.8262	2.07904e-05
TNFRSF10A	1.37941	1.9691	0.00124662
CCL3-AS1	1.37873	1.47494	3.36141e-05
PDE1B	1.37837	5.47651	4.17617e-06
PPBP	1.37731	1.41718	0.00212654
GRINA	1.37628	8.48389	4.22567e-05
TTC4P1	1.3759	2.24329	0.000184918
PHLDB1	1.374	4.53334	2.97038e-05
MT-TF	1.37224	4.19671	2.95305e-05
SLC4A8	1.36988	4.68533	3.10724e-05
CTSB	1.36845	13.2467	1.50863e-06
ABCA1	1.36619	8.57851	7.18966e-05
NUAK1	1.36566	4.53895	1.59193e-06
DPP4	1.36293	2.85026	1.99833e-05
PRR16	1.36066	1.54787	0.000215441
LPAR3	1.35774	1.46539	0.000360469
ENSG00000290574	1.35464	2.40434	2.7172e-05
SLC30A4-AS1	1.35448	1.47193	5.8046e-05
LRRC25	1.35333	7.21289	1.44886e-06
RORA	1.35125	2.22537	0.000299342
SLC5A3	1.34924	6.2427	9.6025e-05
P4HA2	1.34907	4.19536	1.84738e-06
ENSG00000290937	1.34854	2.93652	0.00182697
VOPP1	1.3469	6.29788	1.99833e-06
GSAP	1.34646	5.97076	9.90512e-06
SDC2	1.34505	6.69037	0.000100147
TBX20	1.34278	1.95019	0.000821973
IFNAR1	1.34269	8.49569	6.0812e-06
RASGEF1B	1.34054	5.41356	3.01687e-05
SEMA4B	1.33932	5.87911	3.3112e-06
SLC11A1	1.33629	8.05775	7.92802e-06
LRRC32	1.33213	1.85142	0.0313971
PLEKHO2	1.3317	8.49987	2.21085e-05
PLCL1	1.33125	4.27376	0.000100912
ADGRE2	1.33036	6.05305	0.000171565
LILRB3	1.32604	4.77973	1.90562e-05
STEAP1B	1.32538	1.66471	0.00108017
PNKD	1.32483	7.51249	8.60232e-06
PLAGL2	1.32341	5.50367	5.63388e-06
DDIT4	1.32315	4.81412	6.49068e-06
IFT57	1.31994	3.0727	2.48743e-05
ENSG00000289942	1.31932	1.41082	4.12603e-05
EHBP1L1	1.31653	7.34908	2.3066e-06
NCF1	1.31525	6.75356	4.28264e-05
RAB3D	1.31169	2.68049	1.16243e-05
TMEM200A	1.3029	1.98092	0.00026163
MARCHF1	1.30046	7.77355	4.92706e-06
TNF	1.3001	4.45037	0.000137209
TNIK	1.29838	6.73772	2.71994e-05
TUBA1C	1.29814	8.80806	7.91167e-06
UBE2J1	1.29775	7.37288	3.54011e-06
CDC42EP2	1.29529	1.586	0.00228107
PTPN2	1.29462	6.55715	7.12562e-06
MAFB	1.28895	9.2448	1.18857e-06
MAP3K8	1.28843	5.95964	2.33703e-05
TLNRD1	1.28486	6.05833	1.15049e-05
TTC39B	1.28467	2.91817	2.05998e-05
SPRY1	1.28389	1.51019	0.000289944
ENSG00000288725	1.28271	1.6739	0.0029603
OCA2	1.28225	1.50155	0.000378062
PDLIM7	1.28139	4.412	2.82951e-05
PNPLA6	1.27954	6.48917	2.19214e-05
ELK3	1.27813	4.93423	4.30555e-05
DUSP1	1.27761	3.39198	2.93895e-05
TMEM87B	1.27691	7.96788	2.19869e-06
LBH	1.2711	4.85455	0.0019288
SIGLEC12	1.27041	2.82639	0.000352797
IKBKE	1.26676	6.40418	1.57311e-05
JAKMIP2	1.26128	2.42237	6.5124e-05
FADS3	1.26102	4.36964	1.47681e-05
OTUD1	1.26053	4.61203	2.01622e-05
SPSB1	1.25704	3.34865	0.000238802
NPC1	1.25688	7.63158	5.21725e-06
MYD88	1.25399	7.24973	1.03129e-05
IL4R	1.25382	7.15158	4.66594e-06
HIF1A	1.25271	8.67936	7.32961e-05
TANK	1.25234	6.39993	2.34173e-05
ENSG00000291149	1.25197	1.91431	0.000374409
ACVR1	1.25151	4.70863	2.15566e-06
ABCG1	1.24962	4.08664	0.000785918
ARNT2	1.24961	1.47788	0.00521998
FERMT2	1.24706	4.80494	1.12977e-05
PTPRJ	1.24647	9.29346	1.89175e-06
NCKAP1	1.24428	3.19439	2.46539e-05
MVP	1.24247	6.89747	1.37957e-05
DTX3L	1.24102	7.35921	1.24404e-05
CCR5	1.23946	5.26085	1.7269e-05
ENSG00000287255	1.23904	2.69051	4.24981e-05
PPARG	1.23867	3.51633	4.90778e-05
CELSR1	1.23666	4.69443	3.88836e-05
IRF9	1.23626	5.91429	6.00368e-06
TOM1	1.23346	7.13891	1.00816e-05
ENSG00000289089	1.23071	1.60265	0.000315669
PARD3B	1.22945	3.15722	0.00107211
SAMD9	1.22799	5.57219	3.09507e-05
CXCL12	1.22739	2.0448	0.000502896
ERO1A	1.22702	7.89815	7.67893e-06
DCHS1	1.2266	2.26818	0.000900613
HSPA6	1.22583	4.49342	3.96112e-05
HEATR6-DT	1.22408	1.43335	7.70425e-05
LINC00900	1.21839	3.58582	3.21219e-05
ST20	1.21635	2.25136	7.38359e-05
PLA2G4C	1.21343	3.37212	9.29546e-05
FLOT1	1.21233	6.45021	1.19004e-05
CRIM1	1.21175	5.796	0.000451107
LAP3	1.20741	7.9171	0.00011954
CD226	1.20674	6.03911	1.59193e-06
ENSG00000290032	1.20553	2.17926	7.4731e-06
KIF3B	1.20387	5.36425	5.78591e-06
SPINT2	1.20385	4.74388	4.36722e-05
RFX2	1.20284	2.92507	1.99945e-05
CECR2	1.2027	3.25065	4.03786e-05
LDHA	1.20166	8.72492	0.000123177
DOK3	1.20162	6.10029	4.4338e-06
RHOC	1.20106	5.452	2.5245e-05
NECTIN2	1.19787	6.88238	2.92488e-05
ARFGAP3	1.19717	5.33617	1.25063e-05
SPATC1	1.19695	1.60509	0.000405282
INHBA	1.19576	1.85381	0.0145088
YRDC	1.19402	4.33562	2.48087e-05
TRAF3	1.19395	6.21139	7.36065e-06
LRFN5	1.19338	1.47128	0.000156546
SGTB	1.19278	7.88873	8.44372e-06
SDC4	1.19148	4.27296	0.00110862
IL10	1.19123	4.56732	4.99436e-06
S100A10	1.19011	5.79978	2.05548e-06
PARP10	1.19002	4.2949	0.000146509
CXCL6	1.1895	1.55124	3.23113e-05
TBC1D30	1.1889	3.83684	2.81004e-06
LINC01145	1.18685	2.98454	5.82392e-05
ENSG00000289198	1.18569	1.65196	4.21538e-05
FOSL1	1.18438	2.64925	4.97571e-06
SNX20	1.18328	4.63999	0.000258092
DMWD	1.18306	3.91573	4.46501e-05
STK33	1.18165	1.50525	9.32142e-05
VASH1	1.1814	6.89311	2.42532e-05
PDE4DIPP2	1.18087	4.14613	0.00245691
NIBAN2	1.17977	7.81727	1.60226e-05
ENSG00000270149	1.17862	2.06511	0.0275724
MYO10	1.17677	4.04586	2.47831e-05
ERC2	1.17623	1.81041	5.49702e-06
ENSG00000237471	1.17166	1.9953	0.00010748
NDRG1	1.17165	4.90747	5.45757e-05
KITLG	1.16853	5.49052	3.70936e-05
PLEK2	1.16757	2.69423	0.000148422
PRKAR1B-AS1	1.16717	2.57082	0.000259054
THEMIS2	1.16705	7.00444	3.88473e-06
CXCL10	1.16688	2.08236	0.026974
MCTP1	1.1654	6.8871	4.99961e-06
SKIL	1.16444	7.55905	1.24225e-05
ZHX2	1.16285	4.62351	0.000281886
C1R	1.1628	1.38622	1.12977e-05
ATP13A3-DT	1.16126	1.92796	0.000115351
WTAP	1.16113	6.85435	3.95765e-05
ATOSB	1.16094	6.25562	2.69203e-06
MYEOV	1.15949	1.98458	0.000338208
MAPRE3	1.15878	2.19922	9.29112e-06
LRP10	1.15783	7.3861	8.17058e-06
STON2	1.15783	5.45564	8.80783e-05
CFAP161	1.15746	1.37235	0.000337533
LONRF3	1.15691	3.48072	3.98112e-05
TWF1	1.15591	7.51449	1.3477e-05
SRI	1.15472	5.30641	1.06624e-05
PDE4DIP	1.15448	8.66348	0.000208258
TGIF1	1.15283	4.80082	1.12977e-05
C19orf38	1.15179	3.43679	6.99879e-06
PLPPR2	1.14981	2.09533	1.69143e-05
SLC39A13	1.14919	5.63501	1.62141e-05
SERPINB9P1	1.14589	1.5137	0.00120281
DUSP5	1.14548	2.853	0.00103359
MARCKS	1.14468	9.776	4.72207e-06
CD40	1.14412	5.80366	8.40591e-05
NPIPA9	1.14377	2.42549	0.00380958
CXCR4	1.14345	2.02187	3.57744e-05
FBXL4	1.14285	5.60637	1.3158e-05
GPR137B	1.14046	4.80406	3.15333e-05
FMNL3	1.14022	7.31866	1.15804e-05
SPACA6	1.14006	1.85306	0.000718578
MBOAT7	1.13951	5.42215	2.19869e-06
ENSG00000251194	1.13918	1.43201	4.3373e-05
PDE4A	1.13789	5.26752	1.16243e-05
SLC43A3	1.13718	8.10469	6.45236e-06
IER5	1.1371	5.24769	9.04532e-05
MYADM	1.13582	3.80805	0.000155757
LFNG	1.13526	4.26188	0.000624828
MYC	1.13481	6.05962	4.39004e-05
DMPK	1.12969	3.17369	0.000284848
MMP7	1.1289	2.36424	0.00088736
CASP4	1.12805	6.4474	4.7177e-06
LONRF1	1.12746	4.16507	1.6489e-05
MANEAL	1.12701	2.88492	1.49095e-05
PIK3R6	1.1268	3.34003	6.42073e-06
STAT1	1.12587	8.29015	0.000264567
ASS1	1.12449	2.6439	0.000725436
CCR5AS	1.12157	4.19842	2.08377e-05
BTN2A1	1.12124	5.67594	1.37828e-05
AMPD3	1.11881	7.85108	4.3373e-05
SLC25A25	1.11583	4.34422	1.40879e-05
UCP2	1.11506	7.35935	9.41899e-06
MYLK	1.11503	2.15247	0.000159011
FICD	1.11479	4.36994	1.25879e-05
VNN1	1.11438	2.77376	0.00010543
MYOF	1.1139	7.35079	3.60999e-05
ENC1	1.11383	5.29256	0.000102235
NEXMIF	1.11371	4.0489	0.000692338
ODF3B	1.11323	4.09241	7.38981e-05
BTBD19	1.1091	3.2259	9.00151e-05
KLF10	1.10807	5.5162	1.9181e-06
RHOBTB3	1.10754	5.85814	1.19762e-05
CYP27A1	1.10753	5.93243	0.00224517
VIM	1.10719	10.5853	4.35664e-06
TBC1D2	1.10631	5.11062	3.8592e-05
STXBP5	1.10603	6.14275	1.6728e-05
SLC22A23	1.10592	4.87606	0.000136299
BTN2A2	1.10569	2.06669	1.68159e-05
PPARD	1.10551	5.52433	0.000190148
CD14	1.10445	10.5587	0.00343374
CNIH4	1.10224	5.85686	7.6044e-05
FUT4	1.10108	5.22109	4.03285e-05
ENSG00000272410	1.10067	5.69712	2.78248e-05
FERMT3	1.0993	8.57648	1.79322e-05
CLEC4A	1.0985	5.06157	5.92406e-05
ATP2C1	1.09764	6.90909	7.93347e-06
ACSL4	1.09353	8.8672	1.00213e-05
RIPOR2	1.0934	1.46136	0.000469237
ABL2	1.09286	6.78014	0.000166126
HLA-U	1.09161	1.70669	0.00201774
ORAI2	1.09131	4.04052	2.45834e-05
ZNF319	1.09043	4.76632	7.92802e-06
DGAT2	1.0899	1.94324	2.28164e-05
ABTB2	1.08934	1.59311	0.000970712
MT1A	1.08914	1.25137	8.55504e-05
CHST15	1.08895	7.38153	1.14678e-05
PLEKHO1	1.08783	6.62379	5.35641e-05
JUN	1.08759	6.18876	3.40475e-05
UPP1	1.0874	4.35109	0.000117321
ENSG00000259600	1.08592	1.26717	5.38619e-06
SH2D2A	1.08546	1.66769	0.00114881
JAG1	1.08531	3.95707	0.00128993
BTG3	1.08426	4.3716	1.34993e-05
ARSB	1.08316	7.4788	1.36699e-05
MTHFS	1.08137	3.29851	1.13525e-05
IGFBP2	1.08112	2.08647	0.00106845
SLC11A2	1.08082	7.45975	1.78035e-05
IL12RB2	1.07966	1.48245	0.00027595
CDKN2D	1.07913	1.99796	0.000256647
EMP3	1.07913	6.54348	1.13863e-05
FTH1P5	1.07795	2.24579	0.00011954
LILRA4	1.07749	1.32107	7.91048e-05
SOGA3	1.07609	1.36978	5.71245e-06
CBS	1.07604	4.2406	0.000105269
TLR1	1.0755	7.48984	1.29196e-05
EHD4	1.07462	8.13724	5.40367e-05
FLOT2	1.07182	5.72572	7.36065e-06
EMP1	1.07172	6.81945	0.00315932
UGP2	1.07021	6.72412	7.77943e-06
FTH1P3	1.06795	2.06989	6.28955e-06
ENSG00000289013	1.06311	2.7892	3.88836e-05
FTH1P23	1.06285	2.03428	0.000241829
MAP1A	1.06151	1.62951	0.000393148
NFKBIE	1.06049	6.33502	0.000125758
N4BP1	1.05984	7.04026	3.98056e-05
TP53INP2	1.05896	3.92141	0.00167155
CNIH3	1.05789	2.56194	5.29052e-06
DMXL2	1.05641	9.78575	6.07241e-05
DENND3	1.05554	7.62455	2.40455e-05
IDS	1.0552	7.04593	9.48319e-06
VTN	1.05491	1.69694	0.0012264
ALOX5	1.05398	7.49727	2.32907e-05
INA	1.05233	2.10437	0.00816873
MICALL1	1.05209	4.86651	5.15675e-06
MIR23AHG	1.04912	4.31418	1.03778e-05
EDN1	1.04871	1.77456	0.00030744
CFAP36	1.04808	3.63707	0.000116593
SQOR	1.04638	5.55372	2.69068e-06
ENSG00000288685	1.04144	1.25786	5.38629e-05
CEACAM4	1.04095	2.42586	9.29546e-05
GADD45B	1.03811	3.68381	2.19064e-05
PSMA6	1.03733	7.26116	5.67037e-06
GBP4	1.03647	1.57016	0.000283854
ST3GAL2	1.03634	5.46851	7.60235e-05
MLLT6	1.03504	6.4177	7.21911e-05
FCHO2-DT	1.03464	2.13425	3.22231e-05
NCEH1	1.03397	8.19039	1.04803e-05
FAM83G	1.03331	2.68004	7.27716e-05
LILRB4	1.03323	1.90301	0.0176019
C5AR1	1.03299	7.52497	2.52053e-05
MLLT11	1.03213	1.77937	8.71834e-05
GBGT1	1.03195	5.11993	1.92884e-05
RPS2P36	1.03164	2.20419	1.23235e-05
FLRT2	1.03085	2.87079	0.000121666
IRS1	1.03012	1.53691	8.95983e-05
USB1	1.02923	6.13556	2.97038e-05
PILRA	1.02833	7.65537	0.000151593
P4HA1	1.02751	7.14699	5.29052e-06
SUGCT-AS1	1.02683	2.25641	0.000108296
SP110	1.02555	5.38984	0.000153774
RAPGEF2	1.02109	6.62472	2.993e-05
PLEK	1.02068	9.06423	4.23651e-06
FAM110B	1.02037	3.03029	0.00010369
AKT3	1.01552	3.76853	4.39818e-05
DGKG	1.01482	1.92102	3.07959e-05
ZMIZ2	1.01247	6.37476	0.000350097
PIWIL4	1.01134	2.44152	0.00018037
AHR	1.01038	8.04489	4.6127e-05
TCAF2	1.01034	2.2986	0.00081255
FCHO2	1.0095	7.29698	5.02882e-05
ENSG00000268734	1.00949	1.66882	2.76899e-05
HS6ST1	1.009	5.27754	0.000184926
TAP2	1.00821	5.7456	7.11855e-05
MIR137HG	1.00779	1.37115	8.7951e-05
PTAFR	1.00737	8.04594	0.000123209
IFNGR2	1.00697	7.73923	8.94903e-06
LDLRAD3	1.00523	4.21437	1.49813e-05
PLXNC1	1.00469	8.38623	0.000126801
MIR142HG	1.00169	3.65474	1.20408e-05
B4GALT5	1.00144	5.70477	4.29696e-06
MEFV	1.00065	2.61508	0.00369526
R3HDM4	0.999694	4.59279	2.74961e-05
KCNJ10	0.999392	1.4614	0.00218318
TREML2	0.998994	1.8863	1.03213e-05
ENSG00000248223	0.998939	1.72603	0.00084756
RASA4B	0.997356	4.69048	0.000100946
TSPOAP1	0.99733	2.5347	0.000220206
RELT	0.996376	6.25652	4.63031e-05
ASB2	0.995914	1.99829	0.000131908
MIRLET7IHG	0.995748	3.22852	0.00020334
SLFN5	0.994695	7.47199	4.0035e-06
FGF13	0.994183	1.92183	0.00140286
TDRD7	0.993856	4.8701	4.68909e-05
CACNA2D3	0.993225	4.13355	2.69264e-05
SERPINB1	0.992683	7.27763	1.02286e-05
ITPRIP	0.991741	5.80005	0.000100488
NCS1	0.98911	4.83737	0.000142554
ATP11C	0.989085	6.68823	1.62356e-05
MIR22HG	0.986922	5.25344	5.05309e-05
NFKB1	0.986067	6.86044	4.71379e-05
PTP4A2	0.985642	8.5749	1.31112e-05
VAV1	0.984955	7.15312	7.94398e-06
YAP1	0.98266	1.40472	0.000822392
AGPAT4	0.981659	5.47334	0.00228924
TBC1D9	0.979798	7.22858	0.00029968
S100B	0.975137	9.99638	1.98015e-05
LINC02541	0.974382	1.42732	5.09025e-05
REC8	0.9718	2.26397	0.000575425
CSF2RB	0.971573	7.70347	8.37151e-05
NRN1	0.970406	2.48079	2.46175e-05
SYT17	0.969325	2.27522	1.6741e-05
TPRG1-AS1	0.969231	1.6011	2.31788e-05
PRICKLE2	0.968537	4.70744	2.81872e-05
AP3B2	0.968531	2.28053	2.68586e-05
ENSG00000290021	0.968363	1.43671	9.97152e-05
TFRC	0.968152	8.16289	3.4112e-05
PKIB	0.967925	5.34869	0.000426572
STEAP4	0.964434	1.59511	0.00190765
FAM157C	0.963981	3.12451	0.000669306
BMT2	0.963288	6.01804	4.52524e-05
MT1HL1	0.962751	1.21402	2.37024e-05
BASP1	0.96241	5.41619	0.000231786
SIGLEC5	0.962281	6.85242	0.000231212
TPD52	0.961256	2.05249	0.000329915
AFDN	0.960558	6.123	5.93527e-05
SLC31A2	0.959468	5.30581	0.000141902
TUBB6	0.958725	6.0209	7.6701e-05
PER1	0.958516	4.62572	5.47261e-05
ENSG00000290585	0.958093	1.70703	0.00969828
RIN2	0.957704	7.76426	5.4233e-06
LIMD2	0.956527	6.27218	0.000507714
NSUN7	0.955024	1.58685	0.000274261
SLC8A1	0.954046	8.50758	0.00010025
CLEC19A	0.953968	1.69148	0.000317145
AHNAK2	0.953819	2.51729	0.0146105
PLD2	0.952344	5.21236	0.000156442
TPRG1	0.951533	2.10323	0.000739874
MAOA	0.950132	4.9201	0.00893926
TCEAL9	0.950121	5.77404	8.60232e-06
ARAP3	0.949574	2.98898	0.000288192
ADGRV1	0.949032	2.0166	0.000482526
ENSG00000289298	0.94856	2.15037	0.000182862
TNS1	0.947046	2.44764	0.000173089
VPS37C	0.944807	4.96701	7.94398e-06
FMNL1	0.943615	6.68869	2.98831e-05
ENSG00000286104	0.943428	2.7936	0.00967323
MIR9-1HG	0.942618	1.76213	0.000362343
CCRL2	0.942381	4.3595	0.000209062
STK17A	0.940541	4.75149	1.77433e-05
PPFIA4	0.939961	1.80691	0.000796762
PVALB	0.939887	1.71678	0.00210786
PNMA1	0.939747	4.73093	9.06927e-06
SLC16A3	0.938817	8.02591	4.65627e-05
LGI2	0.937618	3.66692	0.00361422
GAPDH	0.937535	10.9919	1.73203e-05
RHBDF2	0.935956	6.30488	7.59852e-06
DGKA	0.934683	4.39801	1.21255e-05
FHL3	0.934587	3.8639	0.000855902
LINC01235	0.934319	1.5014	0.000388558
KCNJ15	0.934278	1.29593	0.00034612
FZD5	0.933771	6.09103	0.000254838
BMP2K	0.932082	9.44426	1.54971e-05
HRH2	0.93123	6.12116	8.97732e-06
ZNFX1	0.92796	7.24009	2.13684e-05
IGFBP7	0.926682	1.52767	0.000668744
GJD3	0.923116	1.46329	0.000331247
CXCL16	0.922609	5.21347	5.84699e-05
MT-TW	0.922111	2.84397	0.000100679
FCGR2A	0.921616	9.56135	0.00014273
ENSG00000275180	0.921228	2.52115	0.00015005
SIGLEC7	0.919699	6.27088	2.74218e-05
FAM89B	0.917908	4.35331	2.99124e-05
ITGAL	0.915158	7.12093	0.000475767
KCNJ2	0.914371	5.62161	0.00224486
GASK1B-AS1	0.9143	2.6662	0.000202434
TRPV2	0.913756	6.7007	0.000128056
PPP1R15A	0.910996	5.80319	1.53238e-05
ENSG00000233030	0.910173	1.37579	0.000542667
NABP1	0.906036	8.87491	0.000130074
RASA4	0.905269	5.75039	1.17005e-05
RPGR	0.904658	3.60433	2.97003e-05
RGCC	0.903367	4.86447	0.00259114
PLAU	0.901914	5.94042	0.0012976
BNIP3	0.899927	5.63861	0.00265995
HAPLN3	0.898895	1.28279	0.000708319
ELL2P1	0.898037	1.8825	0.000110633
SUSD5	0.897513	1.8802	0.000496799
PHLDA1	0.894669	5.19567	0.00018041
CEP170	0.894248	7.98909	1.04888e-05
ASCL2	0.893851	2.43729	0.000329186
RCAN1	0.892658	6.23499	0.000401423
RTN2	0.889678	4.07207	7.61378e-05
DLGAP1-AS2	0.888967	1.69189	1.24225e-05
RALGPS2	0.888802	3.85076	4.08904e-05
CBLN3	0.887652	1.66109	0.00014172
ITGA1	0.887389	1.57792	2.85665e-05
MRAS	0.887111	5.58531	5.07503e-05
TATDN2	0.886903	6.72673	8.03279e-06
ENSG00000288658	0.883879	1.8171	3.4944e-05
ENSG00000254979	0.882138	1.53951	0.0177996
ADGRL4	0.882065	1.6854	0.004619
SLC1A3	0.881886	6.00642	1.78035e-05
CHMP5	0.881443	6.24992	1.97407e-05
NAALAD2	0.880774	4.394	0.000516875
FAM168A	0.88048	6.70769	0.000456293
DOCK5	0.880271	5.98815	0.000117752
MS4A7	0.87872	8.77462	0.000660101
GAREM2	0.877664	1.92074	0.000824545
CCDC57	0.87739	5.0561	2.18269e-05
OSCAR	0.877365	4.96098	0.00011523
PHF11	0.877301	4.79506	0.000103826
LILRA6	0.876804	5.0569	8.34252e-05
HES1	0.876067	1.33938	0.000465556
HTRA3	0.876009	2.14394	6.44048e-05
PLIN2	0.87588	6.559	2.17681e-05
GALNT4	0.874101	4.8713	0.00119589
TRIM67	0.873435	1.32241	0.000411204
ABI1	0.873389	7.58111	8.28532e-06
FYB1	0.873353	8.08971	1.92249e-05
C1S	0.873302	2.14217	0.00891428
ACVR1B	0.867568	5.34958	2.53946e-05
TSPAN6	0.867281	1.97543	8.09725e-06
RALA	0.867276	5.95215	4.9099e-05
IFI35	0.867118	5.29889	0.000819139
ENSG00000255031	0.866118	4.16039	0.000221864
PKD2	0.865682	5.62046	7.53458e-05
IGF2BP1	0.865454	7.00524	1.83039e-05
BBS5	0.864813	3.58408	0.00155397
NTRK3	0.864532	1.69979	0.000378007
PROX1	0.863483	1.88036	2.67602e-05
ADAM10	0.862833	8.75769	1.49095e-05
CSK	0.862163	7.53149	2.66003e-05
MYH4	0.862098	1.90792	0.000824064
PTPRC	0.860597	9.9401	2.83852e-05
PLPP3	0.859851	1.43308	5.94256e-05
PHC2	0.859624	6.84914	0.000145786
ORM1	0.857983	1.33133	0.00207828
SIGLEC9	0.857459	6.75054	1.86729e-05
ZBED10P	0.857345	1.73902	0.00626548
TSHZ3	0.857332	4.75988	0.000235671
AMIGO2	0.857197	1.62425	0.00229591
RAC2	0.857127	7.35794	4.38205e-05
GALNT2	0.855496	6.69596	1.8337e-05
ENSG00000283155	0.854641	2.08788	0.0006776
SQSTM1	0.853099	8.56129	0.000239607
TSPO	0.852987	4.50725	0.000486854
PANX2	0.851332	1.40265	0.000958666
PTPN1	0.850563	6.51598	1.45041e-05
JDP2	0.850461	5.58496	0.000651614
NCK1	0.850191	6.03254	0.000113913
CMPK2	0.849007	4.62177	0.00985172
IFNLR1	0.848135	2.07973	0.000308356
ENSG00000241886	0.847877	1.31864	0.000287247
TMSB10	0.847524	8.92284	6.92031e-05
ENSG00000291067	0.846473	3.88689	0.000488888
GNS	0.84615	9.78986	5.05796e-05
MIDN	0.845756	5.74834	5.69192e-05
RHOQ	0.845005	6.72529	0.00039562
CD24	0.844581	2.4931	0.00622106
CD300LF	0.843366	5.37748	8.40591e-05
ENSG00000275210	0.842471	1.52033	0.000195217
FTH1P16	0.841544	1.90842	9.17349e-05
GAPDHP65	0.841496	3.43336	3.86405e-05
RAB27A	0.840653	4.14438	0.000138564
ARRDC4	0.840534	5.27681	0.000161398
VAV3	0.84008	6.89783	3.71344e-05
TOR1B	0.839799	5.06592	4.37233e-05
FAS	0.839756	3.81216	6.26915e-05
SCAT1	0.839748	1.61974	0.000215004
ENSG00000289331	0.83937	1.36371	0.000199134
TCIRG1	0.838796	8.16793	6.60629e-05
ACSL5	0.83851	5.04802	0.000318367
TNFSF15	0.838394	3.18921	0.000128133
PDHX	0.838393	5.75203	6.09569e-05
CYTH4	0.837462	8.39479	1.23947e-05
HK3	0.83741	7.03925	0.000531314
PELO	0.835108	4.09547	0.000408927
FHAD1	0.835068	2.8182	0.000334063
NEFH	0.834779	4.70113	0.000108923
SLC7A7	0.834303	8.21249	1.30987e-05
TICAM1	0.834154	4.241	3.71344e-05
MAGED2	0.833333	6.50919	8.91072e-05
AMPD2	0.832737	5.41419	1.28252e-05
GCA	0.831332	6.64725	4.65487e-05
LDHAP4	0.83109	2.77681	0.00161291
ASPH	0.829889	7.71279	4.24981e-05
FPR3	0.829831	5.03792	0.000232664
ANKRD37	0.828538	1.58906	0.00112963
SCO2	0.82797	4.42488	0.000686733
TMEM38B	0.827814	5.44681	0.000177261
IKZF2	0.827704	3.92329	9.35757e-06
B2M	0.826862	11.4046	4.6127e-05
HSPA1B	0.826759	4.52791	4.1145e-05
ENSG00000266709	0.82537	1.63611	0.000267717
NKD1	0.824009	1.77203	0.000288484
GHRLOS	0.823148	3.46514	0.000289934
THBS3	0.822009	3.04367	0.000130996
LRRK2	0.820476	6.8855	0.000165353
ARHGAP32	0.819977	3.42099	0.000137209
ANKDD1A	0.816043	2.00813	0.00015933
SIGLEC18P	0.815003	1.92315	9.32917e-05
VSIG10L	0.814378	2.08639	0.00036518
FKBP4	0.813691	6.38235	0.000165353
RNF145	0.813689	6.05183	1.39499e-05
MELTF	0.813448	2.79545	0.00147554
MT-TV	0.811992	4.78922	0.00277654
ADAMTS2	0.810599	1.85396	0.0319764
CREB5	0.808985	3.38365	0.00564194
ADA	0.808526	6.15881	0.00010025
IER2	0.808247	4.47724	7.95237e-05
RDH11	0.807949	6.46121	1.65499e-05
MIR155HG	0.806482	2.80268	5.05796e-05
MTMR7	0.805852	1.36272	0.000684093
VPS9D1	0.805134	4.43083	3.88836e-05
DERPC	0.805104	4.76137	0.0238407
NCF2	0.804709	7.83352	0.000272505
PJA1	0.804003	3.0546	4.44269e-05
SNX25	0.803571	4.39762	4.01893e-05
C1QB	0.800176	8.60793	0.00161691
LPP-AS2	0.797642	2.18155	5.82392e-05
FBXL5	0.797281	7.19229	2.24192e-05
METRNL	0.794708	6.23044	2.65736e-05
ENSG00000288992	0.794467	1.88898	0.000123699
GK5	0.794317	4.81518	0.00039186
LINC02925	0.794148	1.72728	0.00151275
SYTL4	0.792683	2.18976	0.00046424
RAB5A	0.791827	6.11955	2.19064e-05
EPHB2	0.791344	5.52351	0.00574733
ETS1	0.789265	5.07162	0.00121025
FEZ1	0.788655	1.60938	0.00359931
PKIA	0.788617	2.44371	0.000811091
C17orf49	0.787924	4.69331	0.000146909
KLHL5	0.7857	5.1444	1.40336e-05
CD83	0.783977	5.13136	0.00203369
TBC1D8	0.783506	5.59213	0.002462
CD58	0.782652	5.53071	0.000119614
LAMC1	0.780518	7.00164	3.06683e-05
ENSG00000280800	0.779598	1.69621	0.0217665
TMCC3	0.779593	2.18094	0.000642108
RSAD2	0.77899	2.92062	0.0443233
ENSG00000274767	0.778441	1.63217	8.76958e-05
LRRC3	0.777641	2.83307	8.07106e-05
ZBTB10	0.77757	4.96392	0.000526309
AGFG1	0.777044	7.08351	0.000132625
FLNA	0.776912	9.76084	0.00264771
GRIN2D	0.776001	4.03386	0.000233371
EIF2AK2	0.775648	7.05737	0.000404286
HLA-DQA1	0.774597	2.11249	0.0443917
MRPS6	0.771294	3.9323	0.00017881
MAP1S	0.771046	6.3345	0.000532052
GAPDHP1	0.768434	3.1392	0.000498308
MEIS3	0.767365	1.51516	0.000669618
C1RL-AS1	0.765558	1.59584	1.79958e-05
MYO1B	0.765345	4.26032	0.00929378
AGAP3	0.76525	6.31019	0.000269483
ENSG00000278600	0.764942	2.94806	0.000243495
STARD10	0.764034	2.35268	0.0021036
FMN1	0.763093	7.64629	0.000431675
CAPG	0.762739	8.6798	0.000243679
LINC01215	0.762652	1.21916	2.36898e-05
RILPL2	0.762178	5.54566	0.000137966
HIVEP3	0.761905	3.79923	0.00323207
BCL9L	0.76165	4.93369	0.00170256
KALRN	0.761498	3.27867	0.00530994
MEIS2	0.760789	2.48748	0.000728362
STAT3	0.760105	8.10324	7.27541e-05
SRXN1	0.759729	5.50882	0.000357602
ATXN1	0.759074	6.40762	2.33703e-05
FGD5	0.758752	5.73805	3.14888e-05
FNIP2	0.757963	7.65852	0.00144948
ARAP1	0.756414	8.93503	4.4213e-05
CYP1B1	0.755712	9.53882	0.00159095
GALNT6	0.755549	6.01589	3.20743e-05
PLXNA2	0.755169	5.37408	0.000535966
FCGR1A	0.755148	8.08987	2.49934e-05
RPL22L1	0.754975	5.80501	0.00346124
ARID3A	0.754315	6.25046	9.736e-05
MNDA	0.752368	4.91853	0.000697275
ENSG00000280222	0.751837	1.59305	0.000254838
ZNF438	0.751805	5.39861	0.000113913
PITPNA	0.751631	6.74752	0.00083079
NT5C2	0.750834	7.15675	5.6894e-05
COL6A2	0.750584	5.56612	0.000888553
NBPF19	0.749906	6.56936	0.0129392
ENSG00000289316	0.748007	1.74909	0.00110417
MT-TL1	0.747014	2.98484	0.000403818
TBC1D22B	0.746218	4.11154	2.60496e-05
CREBL2	0.745888	7.08343	0.000379101
ST8SIA1	0.745884	1.4885	0.00149069
SSH2	0.745809	6.28697	1.46277e-05
TNFRSF12A	0.745191	2.60846	0.00945094
FAM83B	0.744656	2.05644	0.00164199
AZIN1	0.744644	8.4568	5.31567e-05
TDP2	0.744197	6.37576	9.46587e-05
SYT4	0.744082	3.59181	0.00298247
SH2B2	0.743823	2.65368	0.000325223
APOL3	0.743568	1.61716	0.00641683
IRF1	0.743419	4.95297	0.000438344
DUSP16	0.743053	4.63583	0.00435031
PLK2	0.742884	2.24226	0.00576596
ABCC3	0.74256	4.34732	0.00117483
ENSG00000288710	0.742439	1.87318	0.0363339
PCNX1	0.741781	8.03526	6.40579e-05
ZBTB17	0.739502	4.52942	0.000335218
ENSG00000282278	0.738831	1.34074	0.002707
MTCYBP23	0.738793	1.10017	0.000165909
TMEM158	0.738516	2.02853	0.000138028
ENSG00000268858	0.738406	4.75566	0.000169233
KIAA0408	0.73824	1.15486	0.000355815
P2RX4	0.737793	6.74527	7.86422e-05
CYB561A3	0.737633	6.03064	0.00124669
TWF1P1	0.736651	2.10168	0.000444736
FAM107B	0.736116	4.96205	0.000721451
BHLHE40	0.735817	5.47887	0.000970773
SHISA5	0.733503	6.28306	0.000108379
DYRK3	0.733481	1.9144	0.000249492
GADD45A	0.732663	3.45877	0.000193789
HSPB1	0.731814	5.12051	0.000359686
ID2	0.731051	6.95861	0.000119118
ADPGK-AS1	0.730983	1.94034	0.000297252
BMAL1	0.730623	4.73841	0.000100488
LYSMD2	0.73001	4.14537	0.000108475
FURIN	0.729577	7.34109	0.000164084
ENSG00000242590	0.728589	1.6882	0.00468884
ELL	0.726651	5.29614	3.83512e-05
ENSG00000288678	0.725917	1.52411	0.00145202
GPR85	0.724593	4.82179	0.000296969
TEAD1	0.723699	3.14418	0.000452704
PSMB8	0.722615	4.8785	0.00081654
CLIC4	0.72243	7.42915	3.40286e-05
PAPSS2	0.722118	6.24344	0.000293693
BTG2	0.720588	7.10802	0.000112759
NFAT5	0.720121	6.33109	0.000789201
RIMKLA	0.719978	2.61679	0.000125752
PPP1R18	0.719121	7.97049	0.000158267
HIPK2	0.718478	6.47488	0.000115194
HPSE	0.717989	5.44039	0.000954298
TAPBP	0.717741	7.39082	0.000136972
ENSG00000260997	0.71774	1.33641	0.000732488
NOTCH3	0.717439	3.43751	0.0351066
ENSG00000241860	0.717055	4.31572	0.000279085
FKBP5	0.715452	5.74537	0.00024066
TRPM4	0.715158	4.61949	0.000293798
ANXA2	0.715072	10.1378	3.18663e-05
LRWD1	0.714898	3.20405	0.000312136
CEP170P1	0.714795	2.79688	0.00266448
LINC01303	0.7145	1.61446	0.00138902
PLXND1	0.714171	9.5553	0.000112777
APIP	0.713247	5.57084	0.000141574
PHACTR2	0.710533	7.03069	5.53747e-05
ANKRD18DP	0.710418	1.78748	0.000208548
SYT1	0.709928	3.28443	0.000469969
AIFM2	0.709721	3.70581	0.00100879
TBC1D2B	0.709595	6.3618	8.55064e-05
DLGAP1-AS1	0.709441	2.15851	0.00210019
GNA12	0.709042	6.58634	0.000153774
BIN2	0.708379	7.20146	0.000140262
SEMA4A	0.706609	6.74901	0.00176083
DLC1	0.706333	4.01427	0.000451916
ENSG00000285816	0.705334	1.42826	0.00675289
PDLIM4	0.70456	1.5916	0.000485987
NEK8	0.70397	2.44459	0.000224983
RNF149	0.702955	6.63208	0.000787525
RIPK3	0.702771	5.52602	5.63038e-05
GNG10	0.702641	6.75213	0.0004129
PDXK	0.702612	8.42789	8.40692e-05
ZFHX2	0.702324	2.7581	0.000538174
IL15	0.701942	1.31576	0.00041291
ABCD1	0.701941	5.48583	0.00122825
ZNF225-AS1	0.701569	1.935	0.000716209
IGF2R	0.7015	8.27558	0.000659462
AVIL	0.701344	2.26665	0.000145464
ACTN1	0.701048	7.97979	0.000103743
CASK	0.700379	3.94095	0.000128448
GK3	0.699002	1.07864	4.96855e-05
DTX2	0.69897	5.22889	0.00254002
LINC01091	0.698686	1.46197	0.000356548
RUSC2	0.697078	4.37511	3.65484e-05
SELENOS	0.696756	5.48436	0.000120476
CDKN2B	0.695226	4.13535	0.00115486
GXYLT2	0.694861	1.55781	0.00138172
LINC01138	0.694205	1.68525	0.00200012
ERAP2	0.69293	3.29266	0.000136068
SLC27A3	0.692369	3.67715	0.00645244
LSS	0.690581	5.9343	0.00222996
HECA	0.688692	6.6634	3.88836e-05
PLEC	0.688334	8.90673	0.000985275
SGK1	0.687625	7.29901	0.000746224
GSTO1	0.687206	7.8102	4.02146e-05
EFHD2	0.687135	7.63841	0.000136696
KIAA1217	0.685959	1.92038	0.00140632
ALCAM	0.685045	8.02962	5.48273e-05
IQCD	0.684482	2.26001	0.00295419
NOTCH2NLC	0.683036	6.87939	0.0133469
TNFSF13B	0.682303	4.96803	0.00314792
DEPP1	0.681946	1.38034	0.00104169
ENSG00000230454	0.681096	1.67864	0.00322024
MTSS1	0.680903	7.01656	4.85891e-05
SLC6A6	0.680772	7.52611	0.000343246
SIRPA	0.680343	8.39757	0.000235141
H6PD	0.680339	6.65434	0.000170797
BATF	0.678976	3.72629	0.000441726
ENSG00000290427	0.676998	4.27547	0.00145164
LINC02345	0.676537	1.37238	0.000756768
CYP19A1	0.675481	1.45215	0.00570346
ADTRP	0.674982	3.34688	0.000177261
MAPK11	0.674527	1.99571	0.000263198
LBP	0.674365	1.14538	0.00202669
PHC1	0.672313	4.65335	0.00116034
RAB34	0.672075	2.7271	0.000351855
DPYD	0.671969	5.8386	5.29238e-05
GPR82	0.671689	6.04413	0.000144082
ALDOC	0.671685	2.76762	0.00175607
FAIM	0.671668	2.46439	0.00010055
ENSG00000288928	0.671079	1.87052	0.000948714
P2RX7	0.670499	3.11242	0.000141881
PSMB9	0.670058	2.10919	0.0216055
ENSG00000275993	0.669928	1.81873	0.00227158
SEMA3B	0.669746	1.28284	0.000300061
PLEKHM3	0.668752	4.95738	0.00436249
PTK2	0.668062	5.43334	0.00111877
C4orf3	0.667798	4.90159	0.000169461
SRF	0.66759	5.34608	0.000219246
CTSZ	0.666459	10.2942	8.55064e-05
GFOD1	0.666344	3.55381	0.000293634
TRIM36	0.666247	5.4743	0.000149077
BCL2L1	0.665981	6.1625	0.000314707
GPR162	0.665091	3.02418	0.00554315
KIF21B	0.664707	5.63179	0.000292398
PRKAG2-AS2	0.66468	1.21249	0.000800622
HPS5	0.664091	6.91145	0.000200312
MIF	0.663917	7.12384	0.00217892
FCER1G	0.66389	9.39366	7.21911e-05
UBA6	0.662443	7.60831	0.000262544
SERPINE1	0.662166	1.86726	0.0121062
USP6NL	0.661673	5.20974	0.000259559
PSMB8-AS1	0.660909	1.97198	0.004547
SLC25A24	0.660722	7.82001	8.43058e-05
CCDC186	0.660675	5.35412	0.000125045
BLZF1	0.660543	5.28263	3.70972e-05
UBAP1	0.659801	6.02614	0.000143467
TLN1	0.659609	10.4044	0.000138088
CDCP1	0.658405	3.67582	0.00296538
PARP14	0.657304	8.22249	0.000274792
MCOLN3	0.656759	1.98845	0.00494345
CLEC7A	0.655491	7.75057	0.00229676
ALAS1	0.655234	6.73224	0.00119402
CAVIN3	0.655201	1.32164	0.0131972
LYRM1	0.654853	4.26918	0.000690436
ENSG00000267882	0.654471	1.47716	0.00220663
TMEM165	0.653771	7.38766	5.45623e-05
PAM	0.653618	5.91637	0.000355685
LRRC61	0.652636	1.32047	0.00533126
EAF1	0.652449	6.04655	0.000319149
ANGEL1	0.651043	5.62959	0.00132075
TUBA1A	0.651013	8.99569	0.00036314
AGTRAP	0.650997	4.90105	0.000138564
NMI	0.650158	4.3055	0.000522324
GALNS	0.649821	5.22072	0.0004883
FCGR1BP	0.648809	7.09376	6.10469e-05
RHOH	0.64789	2.78034	0.00185325
MDM2	0.647537	7.3617	0.000396562
NAGS	0.647236	1.66829	0.000406835
DUSP18	0.647045	3.50667	9.66132e-05
FILIP1L	0.646805	4.89623	0.000279377
ENSG00000254325	0.646613	1.30309	0.000567102
PTPRH	0.6453	1.23734	4.02146e-05
LIG4	0.644422	5.79036	0.000336688
MFSD2A	0.644373	2.90722	0.015258
FTH1P4	0.64431	1.35541	0.000275379
STMN3	0.643895	2.09205	0.00231609
PALLD	0.643889	1.58479	0.00699989
LMO2	0.640787	6.22659	0.0019318
JOSD2	0.640689	3.56101	0.00106929
MYBPC3	0.640684	1.59576	0.00373517
RAB39A	0.64064	5.2922	4.81611e-05
ENSG00000237493	0.640367	1.47158	0.00321138
PRKCD	0.639818	7.86768	0.000141316
HSPA1A	0.638978	6.08509	0.000242344
ARL6	0.638738	2.69151	0.000184727
ENSG00000277969	0.638412	2.51404	0.00197236
SLC15A3	0.638006	8.01188	0.000290104
ENSG00000291144	0.637726	2.60367	0.000534637
ITGB1	0.637032	8.73915	4.69739e-05
PIM2	0.635981	3.72754	0.00199727
DNAJB9	0.635322	5.58038	0.00107516
IL6ST	0.635099	8.47913	0.000687188
ARHGAP18	0.634067	8.03829	5.99262e-05
CCDC103	0.634031	1.75318	0.0035432
MB21D2	0.633655	4.8818	0.000241722
TRIM47	0.633506	4.12334	0.00380958
CFP	0.63293	3.46849	0.00244508
MIR99AHG	0.632795	3.21475	0.0122453
PHF21A	0.631532	5.05479	0.000315274
FBRS	0.631507	5.54865	0.000166685
TNIP2	0.631171	4.7253	0.000465885
TNFAIP8	0.63111	6.32629	0.000198767
RHOB	0.630954	5.18454	0.0170138
SLCO3A1	0.62991	3.75227	9.70859e-05
MYO1C	0.629229	6.65754	0.000425627
SAMSN1	0.628828	8.27836	5.89385e-05
GRHL1	0.627836	2.18099	0.000144306
DVL3	0.627697	5.94189	0.000573209
CARM1	0.627608	6.29478	0.000437829
HISLA	0.627308	3.83251	0.000642108
RFFL	0.626503	6.00219	0.000125758
SMPD5	0.626167	1.25542	0.00388384
LINC01002	0.625723	3.52647	0.00744521
FTH1P12	0.625471	1.41477	0.00106819
TSC22D3	0.623994	3.71236	0.000953368
PLXNA3	0.623134	5.34854	0.000452704
HLA-E	0.62236	8.72147	0.000748306
HYAL2	0.619956	5.48575	0.0017629
SHFL	0.618726	4.72149	0.000258491
PAPSS1	0.618411	7.56873	0.000429901
ENSG00000290735	0.616296	1.45906	0.0111034
BIRC2	0.615184	5.93965	0.000157097
APBA3	0.614665	3.41185	0.000642108
PPP3CC	0.613863	4.07102	0.00076167
HINT3	0.613342	4.9501	0.0040071
GSDME	0.613167	5.00173	0.00505521
MYO1E	0.612884	7.03647	0.00040713
ENSG00000280852	0.610895	2.10054	0.00257935
HDGF	0.610794	7.28658	0.000536051
ZDHHC20	0.610504	7.13256	0.000177523
ZNF827	0.610383	2.76523	0.00568689
SMAGP	0.609954	2.67437	0.00100561
AGK	0.609922	5.36539	0.000456561
ENSG00000256029	0.60905	1.95002	0.00821574
MT-TK	0.608395	1.68347	0.000746224
ZNF267	0.607738	7.21587	0.000145786
TTC7B	0.607659	5.07971	0.000545218
PRKCB	0.607511	6.51871	0.0110544
DEF6	0.607397	6.94406	0.00077267
RABAC1	0.607177	4.24263	5.92406e-05
SLC39A1	0.607103	7.38259	0.000190545
ARL6IP5	0.60561	7.95115	0.000177896
DCP1A	0.605055	5.70446	0.000116456
EPB41L3	0.603504	8.8307	8.65939e-05
RN7SL471P	0.603347	2.65528	0.021209
DNMBP	0.602995	4.68272	0.000549182
TBK1	0.602574	6.31123	0.000526851
CAVIN1	0.601335	1.88113	0.00554715
RALGDS	0.60123	6.2271	0.000252825
ERO1B	0.601079	4.65171	0.000733891
FABP5P7	0.600658	3.73335	0.0117066
RAB24	0.60049	4.81622	0.00031487
LAMB1	0.600336	1.50148	0.00963281
SEPTIN6	0.59998	5.77384	0.000243142
RHBDD2	0.599151	4.93906	0.0249972
PRKAA1	0.598861	6.73678	5.67911e-05
SMAD7	0.598448	4.87641	0.00116605
ZNF274	0.598173	4.99119	0.00108053
LCP1	0.597879	10.4381	7.63242e-05
SLC31A1	0.597554	7.04253	0.000492493
IL21R	0.596883	4.19763	0.00342781
GBA1	0.596712	7.50208	0.000203151
IRF2BPL	0.596531	4.81734	0.00128292
MAP1B	0.595092	1.63952	0.00252553
ZBTB2	0.594291	4.69471	0.000321295
TM9SF4	0.593786	6.99964	8.04863e-05
KIAA0040	0.593276	1.72132	0.00409137
STBD1	0.593228	3.17004	0.00694391
GNA15	0.592851	6.83208	0.00025335
NOTCH2	0.592123	7.80569	0.00293716
SPRED1	0.591062	8.8728	0.000191618
SNTB2	0.590863	4.72983	0.000153953
LMLN	0.590475	4.31336	4.55378e-05
ANXA2P2	0.589666	4.80516	0.000107751
NOL3	0.589573	2.09816	0.00603135
DBN1	0.589339	1.47334	0.00195512
NEAT1	0.588957	9.55898	0.0116116
CCPG1	0.588794	6.92615	0.00224576
WASL	0.588294	4.66694	0.00299879
GPD2	0.586254	7.69115	0.000483175
SLC7A2	0.586002	4.72127	0.0307075
SUSD6	0.585724	7.62683	0.000317145
TMEM138	0.584923	5.83558	0.000802525
IGF2	0.584792	1.39245	0.0140145
INKA2	0.584101	4.2793	0.000248983
SPATA2L	0.583514	2.73014	0.00112032
CYFIP2	0.58259	2.35098	0.00607229
SLC4A2	0.582481	6.49001	0.000423945
SLC2A14	0.582468	1.48619	0.00173691
MAML2	0.581708	6.24293	0.000355815
SELENOM	0.581561	1.35505	0.00226924
S100A11	0.581532	8.25003	8.40591e-05
EDEM3	0.580902	7.58257	6.57815e-05
POU6F1	0.580331	2.27312	0.000307102
ENSG00000271926	0.579695	1.40643	0.000199982
SYNGR2	0.579082	7.35628	0.000294685
ENSG00000269968	0.578676	2.28314	0.00433362
CSRNP2	0.57788	4.8265	0.000478337
ITGAV	0.577662	8.32508	0.0234282
PGBD1	0.577383	3.68524	0.0013549
ENSG00000272884	0.577196	1.23969	0.00451486
JDP2-AS1	0.577124	2.52042	0.000226372
ADRB2	0.577121	4.84122	0.00108388
ERRFI1	0.576933	3.08067	0.000275068
PRELID1	0.576842	7.098	0.00103107
CERS5	0.576471	5.13719	0.000124543
FAM177A1	0.576205	4.34045	0.000290957
CRTC3	0.575624	5.36243	0.000111189
HERC3	0.575558	2.33165	0.0130814
RIN1	0.575036	4.01286	0.00319379
ENSG00000288754	0.574969	1.65539	0.016549
FABP5	0.57487	7.70293	0.0163735
LINC03009	0.574484	2.30782	0.0114552
PLPP4	0.574086	1.80329	0.00575828
ONECUT2	0.573767	1.66104	0.00282162
SPI1	0.572547	8.66767	0.00024999
CYLD	0.572111	6.72909	0.000266983
GLA	0.570986	7.2104	0.00287999
EXT1	0.568898	2.66719	0.00120653
TP53BP2	0.568822	5.6688	0.000117563
BMERB1	0.568654	2.98244	0.00285905
SLC35E4	0.568557	1.52858	0.000753495
SLCO2B1	0.56806	9.87331	0.000645545
MILR1	0.567191	6.47844	0.000414547
PIK3CD	0.56718	6.41994	0.00109984
LYVE1	0.566649	4.00636	0.02542
TNFRSF8	0.565873	2.88765	0.000132674
ZMYND15	0.565781	1.9914	0.0202076
MINK1	0.565029	6.48074	0.00387447
EEF1AKMT3	0.563732	3.72617	0.00112804
PDK1-AS1	0.563063	1.66126	0.000953368
TIFA	0.56266	4.50647	0.0212879
PSEN1	0.561995	7.72229	0.00034021
ZCCHC2	0.561967	5.46364	0.000511115
CARMIL1	0.561957	3.59698	0.000819139
AP2M1	0.561809	8.61532	0.000100147
LANCL3	0.561548	2.19703	0.0106994
ITPKC	0.561183	3.58445	0.000875402
MARK2	0.560937	6.31049	8.80971e-05
SAV1	0.560392	4.30079	0.000177617
TLE3	0.560327	6.78407	0.00219954
TNFRSF10C	0.558981	2.35939	0.00433892
GTPBP2	0.558317	5.41912	0.000685294
TVP23B	0.557059	5.08127	0.000106263
RAB29	0.55648	6.1411	5.89775e-05
FAM20C	0.556327	7.54632	0.000780114
FAM157D	0.55624	1.58618	0.015603
BST1	0.55614	4.76171	0.00133708
SLC6A8	0.555771	2.63173	0.00173884
FAM200B	0.555361	5.13626	0.000219246
CSGALNACT2	0.553908	6.27829	0.000844572
NUS1	0.552985	7.29346	0.00119792
SIGLEC14	0.552942	6.57268	0.00180185
SLC43A2	0.552586	6.36001	0.00478711
FTLP15	0.552018	1.46894	0.00865657
DUSP4	0.551846	4.21756	0.0221075
KDM1B	0.551272	6.0389	0.000144082
ETV5	0.550507	8.45852	0.000145404
PTTG1IP	0.550051	8.40146	9.1109e-05
TSPOAP1-AS1	0.549839	2.72868	0.0004935
FAM174B	0.549481	2.6274	0.00309815
CHSY1	0.549234	5.52304	0.00986532
MTMR6	0.548543	6.9295	0.000177605
MEGF9	0.548291	7.01141	0.000199134
PPP1R11	0.548232	5.64967	0.000266571
GBP5	0.548192	1.27391	0.00546663
MALAT1	0.547581	12.6375	0.00291521
PTCRA	0.547378	2.19161	0.00195895
ARHGAP12	0.546991	6.00677	0.000909634
KLF8	0.546898	2.11141	0.000855902
KLHL28	0.546708	5.22932	0.000397384
FGF11	0.546462	1.68481	0.0181853
NBR1	0.546419	7.3845	0.000312415
GAPDHP63	0.545764	1.36257	0.00314501
CEP112	0.545218	2.07414	0.00137423
LACTB	0.545072	6.14174	9.61041e-05
VEGFA	0.544537	3.69997	0.000290596
SLC26A2	0.544434	6.14494	0.000401282
CREB3	0.5442	3.57287	0.000134956
POU2F2-AS1	0.543748	1.46831	0.00183505
NRBP2	0.543444	4.24886	0.00101254
PFKFB4	0.543077	3.3843	0.0010442
BST2	0.542891	6.61686	0.00473208
CDS1	0.542612	1.41137	0.0132093
SPPL2A	0.542098	7.91614	0.000144483
MFSD10	0.541938	5.13677	0.000687658
KDM7A	0.540568	6.429	0.000485965
CTNNBL1	0.53937	5.5006	0.000256447
IFT81	0.538804	2.4186	0.0209804
MMP2-AS1	0.538001	1.43691	0.000196373
TRIM21	0.537957	5.25342	0.00300484
SMIM10	0.537191	1.30867	0.00221459
SAMD8	0.537022	5.90956	0.000239631
SMPD2	0.535649	3.59255	0.000747787
RAB4B	0.535579	4.73981	0.00102642
SASH3	0.535315	8.3755	0.000689135
ENSG00000279320	0.534379	1.32311	0.000720718
LGALS3BP	0.534021	5.33393	0.0398779
PPM1K	0.533779	4.33706	0.00488098
KLHL2	0.533372	5.68295	0.000964375
CDC42SE1	0.533326	8.03084	8.10627e-05
PPP4R1	0.532116	6.2576	0.000182187
LINC00852	0.531673	3.0817	0.0168644
RABEPK	0.53167	5.38498	0.000145273
ENSG00000283602	0.531604	2.98858	0.00483072
TMEM44	0.531017	2.27303	0.00368983
MINDY2	0.530328	6.32405	0.000258869
SLAMF6	0.530313	2.37041	0.00838261
NLRP12	0.529547	1.61919	0.0315843
PAQR5	0.529483	1.72425	0.0118375
MAFF	0.529422	3.14768	0.0412524
TNKS1BP1	0.529118	3.07754	0.00654654
IRF6	0.528061	1.42532	0.00448647
OPN3	0.527944	5.12141	0.000334363
MAPK6	0.527757	7.18971	0.000663184
XBP1	0.526153	6.90966	0.00575145
RALGAPA1P1	0.526046	2.97552	0.0140754
YWHAZ	0.525968	8.57791	0.000137343
MARCHF2	0.525868	5.35993	0.000309813
UBE2Z	0.525108	6.43461	0.000398323
STAP1	0.525086	1.39364	0.00278237
PGD	0.52491	9.06954	0.000526309
ATOX1	0.52465	4.12289	0.015288
PVT1	0.523923	3.19194	0.0246863
ARHGEF2	0.523834	7.86504	0.00140498
APBB1IP	0.52366	5.08391	0.000267227
XIAP	0.523539	6.66944	0.000128137
SPOPL	0.523478	5.9153	0.000485965
PDP2	0.523135	3.88236	0.0019066
INAFM2	0.522357	5.90735	0.000126291
TBL1X	0.52227	4.53229	0.000922439
ZNF804A	0.522057	3.40023	0.000767058
MVP-DT	0.519182	1.34602	0.0109469
PELI1	0.519175	6.29837	0.00458414
RAB2B	0.518913	4.85151	0.000933429
ENSG00000286827	0.518908	1.52382	0.0018019
CYB561	0.51839	2.68976	0.0149203
PRELID1P6	0.517993	1.5032	0.00811571
FKBP15	0.517672	8.35376	0.00131539
KIFBP	0.517292	5.40534	0.000143467
TBC1D10B	0.517048	6.00604	0.000486666
TRIM22	0.516897	6.6058	0.0131542
OSM	0.516839	1.84235	0.00664755
ATL1	0.516805	1.26759	0.00225262
APP	0.516692	7.8735	0.000822365
DEDD2	0.515804	4.668	0.0044497
VRK2	0.513009	5.03326	0.000153782
KIF3A	0.51267	2.98776	0.000461519
BCL10	0.512522	5.89594	0.000355804
TRAPPC14	0.512221	4.68216	0.000384077
DUSP10	0.511355	4.7937	0.0206527
ADCK2	0.511294	4.5199	0.000876824
AMMECR1	0.510934	4.87313	0.000993593
LINC02798	0.510848	1.5003	0.0020423
SLC17A7	0.510695	1.27997	0.00105597
RALB	0.51016	6.855	0.000375127
CDKN1A	0.510105	8.2341	0.00137712
ENSG00000240143	0.509145	2.66008	0.00419113
PLCB4	0.508983	1.38123	0.0103484
RTN4	0.508631	8.25222	0.000172144
ATP11B	0.508216	6.5276	0.00120935
TRANK1	0.507476	4.78383	0.00852934
UBE2D1	0.507338	5.94516	0.000333281
LAP3P2	0.506014	1.47314	0.00475145
SLC9A7P1	0.5048	3.21128	0.00454626
IFNGR1	0.50479	9.00905	0.000400993
SAMD4B	0.504591	5.54375	0.00125819
GRK3	0.504096	6.95557	0.000842602
CPT1B	0.503321	4.01483	0.00111298
ARHGEF11	0.502801	7.23339	0.000481628
ENSG00000280407	0.502694	1.27377	0.00115743
PDK1	0.502623	5.2737	0.00762178
DNAJC18	0.502085	2.49706	0.00582663
CTDSP2	0.50202	7.08893	0.00289169
ZMIZ1-AS1	0.501261	1.6695	0.00198224
ARHGAP30	0.500391	7.91583	0.000400879
OXSR1	0.500262	6.34096	0.000182187
SIRPAP1	0.499816	2.09155	0.00257465
BRD3OS	0.499217	2.8937	0.00995437
TNFRSF10B	0.498956	6.07253	0.0107931
ZFAND3	0.498133	6.09704	0.000252503
ARPC2	0.498113	9.50402	0.00037983
ADPGK	0.497822	7.60908	0.00077831
STX3	0.497434	6.08466	0.00105075
UBTD1	0.497235	4.14824	0.00435031
LINC01852	0.496879	2.41231	0.00167961
CDK9	0.496286	5.76363	0.000575425
ST6GALNAC4	0.496078	4.4848	0.0108827
PPP2R3A	0.495842	4.61516	0.000245207
TMEM72-AS1	0.495761	1.36073	0.00527434
CDK18	0.494186	3.51765	0.0189107
LRRFIP1P1	0.493952	2.33702	0.0279782
BPGM	0.492782	3.74149	0.00111078
ZSCAN26	0.492199	4.68972	0.0010192
MIR181A1HG	0.491917	3.50852	0.00197006
COL4A2	0.491387	2.67019	0.00213596
SDCCAG8	0.49026	5.80389	0.00024781
TSC22D1	0.489948	5.11726	0.00387078
MIR29B2CHG	0.489701	2.03893	0.0190823
SIK3	0.489393	5.17923	0.00693463
PGK1	0.489128	9.75787	0.00173968
LINC00649	0.488648	3.46516	0.00297657
ENSG00000253214	0.487438	1.73182	0.00134609
NEK3	0.487086	4.33775	0.00101326
PLEKHG2	0.487036	5.7436	0.01071
YWHAG	0.486603	8.57995	0.00221657
LINC01588	0.486389	2.03839	0.00633375
SHOC2	0.485981	6.5491	0.000292398
MANF	0.485447	6.07359	0.0123564
DYNC2H1	0.485432	4.61536	0.00122374
MYL6	0.48525	9.21106	0.00176796
ENSG00000289876	0.484625	1.30345	0.00219657
RAP1A	0.484278	7.70651	0.00036096
NUS1P1	0.484128	2.62978	0.0348005
SLC20A1	0.483317	6.0161	0.0037971
RASSF8	0.483031	5.08359	0.0025367
SPA17	0.48297	2.38012	0.00112963
PTS	0.48294	3.40155	0.00050987
SLC35F5	0.482901	7.54535	0.000478756
BEST1	0.482786	6.32083	0.00241138
TMTC3	0.482415	5.22557	0.00153974
PIP4K2C	0.482189	4.48455	0.000670123
GFPT1	0.482094	5.83057	0.000754688
ENSG00000278948	0.481761	2.17793	0.00126954
CCDC159	0.48176	3.21654	0.00477806
C1GALT1	0.481028	5.82997	0.00272262
CD84	0.4809	8.8692	0.006025
TRIP4	0.480325	4.909	0.000711211
NFKBIB	0.480165	3.87814	0.00131136
OGFR	0.48012	5.68035	0.00460882
SERTAD1	0.480038	4.00392	0.00695003
LEPROT	0.480038	7.29786	0.000230043
ANKLE1	0.478096	1.64619	0.00760788
CRELD2	0.47807	5.28439	0.0228425
KCTD17	0.477904	2.81831	0.00590903
JUND	0.477761	5.138	0.0114121
WWC2	0.476402	5.8748	0.000395584
COQ10B	0.475709	5.54483	0.000321073
H2AJ	0.474544	4.83746	0.00382653
CCR1	0.473955	8.83689	0.000280429
PVR	0.47384	5.68686	0.000350359
IFT122	0.473395	5.89897	0.000215539
DNAJA1	0.473274	7.63579	0.000365608
PARD3	0.473119	2.26344	0.00101045
REL	0.472339	6.48022	0.00196382
DOCK9	0.472109	1.52852	0.0197888
NECAP1	0.471763	5.11403	0.000352996
MAP3K14	0.471601	3.82397	0.00298936
ELMO2	0.470703	6.61736	0.000249942
SLC37A3	0.470424	1.18046	0.0021665
COL5A2	0.468421	1.60256	0.00167961
MYL6B	0.468292	3.19644	0.0072811
TRIM69	0.468262	4.96422	0.00256089
NUP58	0.468013	6.84462	0.000789563
VAMP4	0.467965	4.70261	0.0032305
JMJD6	0.46771	4.34579	0.000557178
KLHL23	0.467407	2.2418	0.0352348
CDYL	0.466755	5.33435	0.000526851
ZNF654	0.466745	5.47258	0.00489691
HDAC7	0.466017	4.97316	0.00547718
ZNF281	0.466013	5.7779	0.00112935
PSME2	0.4658	6.21625	0.00505521
MS4A14	0.465587	3.68565	0.0493397
IL1R1	0.464482	2.80084	0.00309279
QSOX1	0.464453	8.16074	0.00298704
VAMP5	0.46422	1.99325	0.00775244
CTSH	0.463107	9.01145	0.00200977
SEC61G	0.46228	3.51189	0.0016117
PLIN3	0.462184	6.72488	0.00235309
PICALM	0.46213	8.71034	0.000654258
SMURF2	0.461828	6.88622	0.000601422
FAM219A	0.461733	4.09739	0.00238407
DNAJC25-GNG10	0.461386	3.45944	0.00391152
PIK3CA	0.461217	6.19362	0.000789241
CHRNB1	0.461064	2.16299	0.00148015
LPAR2	0.461056	3.30887	0.00305411
VIM-AS1	0.460186	2.31315	0.0116152
GPR107	0.460143	6.88576	0.000877589
ENSG00000276855	0.459913	2.25521	0.000905595
GZF1	0.459757	6.23529	0.000896665
HSPD1P11	0.459747	1.55433	0.00849632
RNF213	0.459583	8.8487	0.00222996
LHX2	0.45892	1.29639	0.00141455
FOXP4	0.458386	3.3692	0.0161673
KCNIP2	0.458222	2.27614	0.0202285
IFRD1	0.457632	5.61457	0.00285289
STK35	0.456513	5.25552	0.00125605
GRK6	0.456109	5.55122	0.000552342
ENSG00000279138	0.455974	1.26938	0.00574733
FYCO1	0.455674	5.14335	0.0012976
TFE3	0.45546	7.00211	0.000785477
SLC3A2	0.455232	8.04632	0.00120653
TAGLN2	0.455117	7.12932	0.0041648
ENSG00000285906	0.454582	1.25019	0.00276395
TBL1XR1	0.454579	8.24814	0.000325001
WDFY3	0.45375	8.64665	0.00413211
CD72	0.453682	1.65011	0.0117157
ITPRIPL2	0.453541	6.32438	0.00101055
PSMB7	0.452909	6.0116	0.000711211
SUCO	0.452734	5.37783	0.00134962
ZNF432	0.452622	3.677	0.0278567
PSMA6P1	0.452022	1.53174	0.00591677
BMPR2	0.45178	7.18123	0.00151488
ENSG00000261888	0.451762	2.76465	0.00420028
LETM2	0.451624	1.9065	0.004837
CD47	0.451409	7.51166	0.00077831
MFSD13A	0.451205	3.95106	0.00194765
USP13	0.450743	5.32652	0.00202794
TPM3	0.450396	9.68174	0.000571562
WNK1	0.449782	8.74264	0.000414653
FBXO10	0.449122	4.32484	0.00219238
CFLAR	0.448685	7.49718	0.010224
CCDC9B	0.44866	1.48549	0.000865927
ME2	0.448347	7.76118	0.00206838
TSEN34	0.448232	4.52491	0.00260498
CDKL1	0.448043	1.51684	0.0026659
KDM7A-DT	0.447901	2.24672	0.0122128
PKM	0.447005	10.4442	0.000857194
ANKLE2	0.445943	6.48146	0.0013549
TUBE1	0.445716	3.17344	0.0352212
AFTPH	0.445369	5.97801	0.000916262
DERL2	0.444667	5.81478	0.00282085
RAB33A	0.444597	1.51913	0.00433354
PRKCH	0.444482	3.76076	0.00115749
APH1B	0.444292	5.32554	0.00185053
FHDC1	0.443879	1.37495	0.00979442
SMIM3	0.443162	5.01053	0.00259232
GJD3-AS1	0.440844	2.37037	0.0419196
CCDC71L	0.440158	4.66264	0.00154586
RN7SL368P	0.439961	1.13922	0.00102868
ATP6V0C	0.439927	5.1814	0.00140239
BCAR1	0.439565	1.35808	0.00661184
FOXP2	0.439483	1.29337	0.0136607
TPM4	0.439174	8.90857	0.00410893
UGDH	0.439004	4.89822	0.00986247
DDX59	0.438902	4.68708	0.000383043
SPATA9	0.438662	1.69553	0.0123978
MOV10	0.438651	5.04307	0.00443475
HYOU1	0.437682	7.75317	0.0233539
HDGFL3	0.437633	2.76968	0.00645668
XPO6	0.437542	7.52233	0.00568444
GDI1	0.437424	6.37326	0.00114672
PCK2	0.437273	6.67343	0.019791
BCAT1	0.437234	7.71913	0.00128161
PLAGL1	0.43688	4.61453	0.00111664
VWA1	0.436502	1.63938	0.018793
RAP1B	0.436472	8.05841	0.00070725
NSRP1	0.436457	3.8334	0.00441175
SELENOK	0.43629	5.04683	0.000512963
NOTCH2NLR	0.436279	2.15937	0.0174851
RELA	0.43578	5.03929	0.000351204
NAGK	0.435564	7.85752	0.000827812
ETV3	0.434841	5.95549	0.000513926
MLF1	0.434705	3.57595	0.00331295
DLEU7	0.434688	1.87693	0.0019342
ADAM17	0.434106	6.02038	0.000435867
FCRLA	0.434014	1.40916	0.0282661
ZC3H12C	0.433968	6.85343	0.00158734
CFH	0.433848	5.12448	0.0226816
NFIC	0.433694	4.25425	0.00208007
CMTM4	0.433296	4.56559	0.00451208
UBE2W	0.432799	6.85513	0.000618135
PTPN6	0.43264	8.45031	0.000687446
STAM2	0.432613	6.33676	0.000904188
CIRBP-AS1	0.43225	1.41968	0.0216986
KDM2A	0.43207	7.25887	0.00122261
ASPHD2	0.43107	1.79013	0.0264392
USP3	0.430309	5.06089	0.000540074
CLIC1	0.429958	8.50055	0.00122918
NPTN	0.429061	7.16151	0.00131567
LTBR	0.429056	7.38661	0.000535628
MTMR10	0.429035	6.21959	0.000531498
ARF4	0.428534	6.80267	0.000921189
AZI2	0.428139	5.97654	0.00114672
F3	0.428116	1.81838	0.0187616
SH3BP2	0.427666	7.66375	0.00145851
CSNK1G1	0.427269	5.83806	0.000737175
IQCG	0.427103	3.59074	0.00783499
CMIP	0.426943	6.24486	0.00125446
FCGR2B	0.426931	7.18655	0.0208918
DPH3	0.426332	5.89654	0.00227045
STX6	0.425916	5.98195	0.00178261
B3GALT4	0.425766	3.36155	0.0288962
SMURF1	0.425388	5.15519	0.00150569
ARHGAP31	0.42481	7.23624	0.0102692
PPP2R3C	0.42465	5.16354	0.00211515
RTCA	0.422633	5.79955	0.00186954
CHN1	0.421833	1.21036	0.00698916
ENSG00000287168	0.421808	3.03538	0.00191387
GMIP	0.421427	6.75563	0.002165
ACSL3	0.420413	7.23087	0.000608899
LPP	0.419996	7.65313	0.0129183
NUMB	0.419788	7.02905	0.00130704
TLCD2	0.419496	2.62595	0.00536312
KCNMB3	0.419342	2.20245	0.00359516
VILL	0.419066	2.64734	0.0211592
DYNC1LI1	0.418769	5.86461	0.000350139
ENSG00000226149	0.418706	3.00337	0.00709845
MAP2K3	0.418683	4.99071	0.00254929
TBL2	0.417549	4.99969	0.00487684
SLC35E3	0.416921	4.13567	0.00557528
METTL1	0.416766	3.88844	0.000635663
BRPF3	0.416289	4.44629	0.000608904
RNF11	0.415998	6.23656	0.000393636
ACTR3	0.415441	9.50671	0.000978263
HAPSTR1	0.414604	7.69545	0.000778041
IL10RB	0.414542	7.57867	0.00190993
CHKB-CPT1B	0.414379	4.11123	0.0276522
PCED1B	0.414171	2.86997	0.0487051
ATP2B1	0.41302	7.58077	0.00178299
DNAAF4	0.412096	2.12138	0.0323621
ENSG00000273154	0.411064	2.95593	0.0117575
BBS7	0.410545	4.07261	0.000954831
ARL8A	0.410129	6.09079	0.0024974
USP32	0.410098	7.07638	0.00150502
UFM1	0.409831	6.53966	0.00208349
OS9	0.409681	8.64504	0.000697275
AKAP3	0.409165	1.58665	0.0130686
PERP	0.40882	1.46697	0.0114282
LINC01132	0.40793	1.38233	0.00141129
MCUB	0.407913	5.15463	0.0139023
SLC39A6	0.407905	5.73252	0.0015656
SLA	0.407788	8.7675	0.000812481
ENSG00000270574	0.407661	1.89305	0.00308043
RAPGEF1	0.407598	8.17518	0.00145108
RGPD8	0.407568	5.27256	0.00191573
PSENEN	0.407337	5.23414	0.00047218
TAMALIN	0.406684	2.12692	0.0122503
KLHL6	0.405565	5.87391	0.000639133
SLC35D1	0.405496	4.78308	0.00217009
NEK11	0.404437	1.75087	0.0047396
MEAK7	0.404357	3.51278	0.00227045
ST20-AS1	0.403628	2.43533	0.00355131
APEX2	0.403528	4.93404	0.00872918
RLF	0.403209	5.84543	0.00563923
RILPL1	0.402495	3.25388	0.0005365
AP5B1	0.402018	5.52014	0.00979569
TRAFD1	0.401773	5.31697	0.000972108
TPM1	0.40148	3.48057	0.00937684
RBM4	0.400229	5.12542	0.000797575
POLK	0.399164	6.15229	0.0010198
NAT14	0.398717	1.60616	0.0135356
BORCS6	0.398323	4.15129	0.00787182
BAZ1A	0.398127	6.90602	0.0015445
PIAS3	0.397383	4.43962	0.0032696
PGM3	0.397209	5.70351	0.00451546
ENSG00000274021	0.396988	1.5495	0.00193269
FBLIM1	0.395915	1.49542	0.0195024
FBXL2	0.394209	1.66093	0.00751989
SDCBP	0.394143	8.56851	0.0164293
HSCB	0.393865	3.30199	0.0175296
ENSG00000279689	0.393542	1.57388	0.00355131
MFAP3L	0.393022	2.86558	0.000795909
SERP1	0.392952	7.77297	0.00110722
NMRK1	0.392603	4.99089	0.00503425
ARHGEF40	0.392544	5.91102	0.0356597
ANKEF1	0.392467	3.01719	0.0449401
CCDC136	0.392367	1.73779	0.0146369
WIPI1	0.392188	5.69452	0.00781297
NCOR2	0.391606	6.79154	0.00325613
PEX13	0.391085	4.61101	0.0017515
FHOD1	0.391048	5.82623	0.0407079
NPLOC4	0.390599	6.83548	0.00178841
ENSG00000289365	0.389829	1.50286	0.0308312
FAM114A1	0.389432	4.34335	0.00489445
KLC2	0.389225	2.62855	0.0143438
PAK4	0.389187	3.27927	0.000990816
CTNNAL1	0.38913	4.3245	0.0139616
S100A6	0.388983	6.87869	0.0333449
ENSG00000289142	0.388282	1.26668	0.00290857
ENSG00000250240	0.388278	2.24658	0.00542874
NAB1	0.388205	6.06129	0.00261249
BACH1	0.388047	7.58072	0.0015445
PARP15	0.387992	3.06979	0.00617574
CCDC93	0.387317	6.99624	0.00254929
BCL2L11	0.387146	2.67025	0.00815743
HERPUD2	0.386728	5.25096	0.00256262
DYNC1LI2	0.3855	5.84273	0.00147746
UVRAG	0.384992	5.26569	0.000953368
WHRN	0.384498	1.51946	0.0207964
RTN1	0.383911	5.65786	0.00190421
DENND2D	0.383706	6.35812	0.00122589
SBDSP1	0.38342	4.19719	0.0271886
DHX58	0.383017	3.91337	0.0146369
STX11	0.382191	5.52523	0.00423851
G6PD	0.381471	6.36972	0.0030823
USP35	0.381439	2.98466	0.0261201
C17orf58	0.381325	3.68118	0.0214915
SLC9A6	0.380654	5.91343	0.00110336
UBALD2	0.38035	4.9343	0.0130074
RNF165	0.379754	1.15978	0.00510631
UBASH3B	0.379445	7.88681	0.00106635
B9D2	0.379146	2.62409	0.013213
TMEM205	0.379062	4.23885	0.00902419
CAMSAP2	0.378817	6.33443	0.00511967
WWC3	0.378685	4.65526	0.00500355
RPS10P7	0.378655	2.37791	0.0209887
GFOD2	0.377826	3.29052	0.0032174
ENSG00000287979	0.377521	1.34566	0.0145179
CASC3	0.377503	5.4272	0.00122523
NOSIP	0.377467	4.47714	0.00309954
ENSG00000256664	0.377365	2.48215	0.0015453
BIN3	0.377226	4.20567	0.000796474
GALNT10	0.37709	6.0734	0.00240108
BRMS1L	0.375971	3.63205	0.00177466
LINC00641	0.375135	3.10513	0.0106605
FCGR1CP	0.37488	4.05065	0.00610683
GNAI2	0.374705	10.0031	0.00184849
TMEM35B	0.374356	4.99102	0.000977753
IL20RB	0.37361	1.18895	0.00313662
MAP3K12	0.373552	4.75638	0.0101602
SUPT4H1	0.373135	6.20626	0.000644436
CPEB4	0.373079	7.35694	0.00161457
ENSG00000289138	0.372764	2.10509	0.02654
PSTPIP1	0.372648	4.87018	0.0330501
STRN3	0.372635	5.01742	0.00126358
CYTIP	0.372563	4.51498	0.0425147
LINC01160	0.372144	1.62468	0.0161713
RNF181	0.372122	5.80844	0.00186461
PCBP1	0.371973	8.29307	0.00196491
PGK1P2	0.371879	1.50892	0.00367025
RAB20	0.371833	5.00486	0.00832111
UNC119	0.371737	5.4672	0.00262286
VPS37A	0.371659	6.60946	0.00125682
TAF1A	0.37132	2.54412	0.0302896
PRKD2	0.371174	3.6277	0.0119391
C2	0.371023	6.38441	0.0155255
FAM161B	0.370992	3.07682	0.01397
ENSG00000264772	0.37082	5.90286	0.00516254
ILK	0.369965	7.10269	0.00134294
PFN1P1	0.369503	2.22794	0.00640765
ADAM8	0.368108	2.28671	0.0129765
CYP1B1-AS1	0.367554	2.27986	0.0256782
PRELID3B	0.367271	5.87747	0.0010198
TICAM2	0.366003	4.09054	0.00399569
CFAP251	0.36555	1.46346	0.004713
TMED5	0.365498	8.57174	0.00296488
ARRDC1	0.365102	5.1055	0.00221161
AR	0.364906	1.36152	0.00318963
BSN	0.364709	1.50834	0.00946629
FCGR2C	0.36433	6.35812	0.0407328
PRDM4	0.36428	6.22587	0.0011411
KNDC1	0.363871	1.5786	0.00689411
CEP135	0.363722	5.37831	0.00468884
PSME2P1	0.362963	1.28067	0.00119481
ERBIN	0.362942	8.14298	0.00331295
VSIG4	0.362525	10.0798	0.00187131
RNF13	0.362357	7.01784	0.0157023
DDAH2	0.362311	4.7676	0.00135112
SYNGR3	0.362246	1.36846	0.00193058
MCL1	0.361969	7.61028	0.00115047
USP49	0.361583	3.73548	0.0131879
NFE2L2	0.361018	6.8041	0.0167147
C6orf62	0.360959	8.61558	0.00173316
CRTC2	0.360667	4.97238	0.0026839
NEK10	0.360424	1.41131	0.0141645
[truncated: 7,674 more rows]

## Sheet: Pathway analysis LPSvsVEH (HC)
GseGO enrichment analysis, HC iMGLs: LPS vs. VEH.
ONTOLOGY	ID	Description	setSize	enrichmentScore	NES	pvalue	p.adjust	qvalue	rank	leading_edge	core_enrichment_added
BP	GO:0010273	detoxification of copper ion	8	0.98287	2.7273	1e-10	4.84214e-09	3.56692e-09	41	tags=88%, list=1%, signal=87%	MT1G,MT1H,MT2A,MT1M,MT1F,MT1E,MT1X
BP	GO:1990169	stress response to copper ion	8	0.98287	2.7273	1e-10	4.84214e-09	3.56692e-09	41	tags=88%, list=1%, signal=87%	MT1G,MT1H,MT2A,MT1M,MT1F,MT1E,MT1X
BP	GO:0097501	stress response to metal ion	12	0.931415	2.95017	1e-10	4.84214e-09	3.56692e-09	60	tags=67%, list=1%, signal=66%	MT1G,MT1H,MT2A,MT1M,MT1F,MT1E,MT1X,SLC39A8
BP	GO:0071280	cellular response to copper ion	12	0.913008	2.89187	1e-10	4.84214e-09	3.56692e-09	71	tags=67%, list=1%, signal=66%	MT1G,MT1H,MT2A,MT1M,MT1F,MT1E,MT1X,MAP1LC3A
BP	GO:0048245	eosinophil chemotaxis	12	0.910603	2.88425	1e-10	4.84214e-09	3.56692e-09	375	tags=83%, list=6%, signal=79%	CCL7,CCL8,CCL5,CCL4,CCL2,CCL3,CCL3L3,CCL13,CCL18,CCL23
BP	GO:0061687	detoxification of inorganic compound	14	0.889162	3.00561	1e-10	4.84214e-09	3.56692e-09	60	tags=57%, list=1%, signal=57%	MT1G,MT1H,MT2A,MT1M,MT1F,MT1E,MT1X,SLC39A8
BP	GO:0072677	eosinophil migration	14	0.880582	2.97661	1e-10	4.84214e-09	3.56692e-09	375	tags=79%, list=6%, signal=74%	CCL7,CCL8,CCL5,CCL4,CCL2,CCL3,CCL3L3,CCL13,PTGER4,CCL18,CCL23
BP	GO:0071276	cellular response to cadmium ion	19	0.852442	3.15753	1e-10	4.84214e-09	3.56692e-09	60	tags=47%, list=1%, signal=47%	MT1G,MT1H,MT2A,MT1M,MT1F,MT1E,MMP9,MT1X,SLC39A8
BP	GO:0002548	monocyte chemotaxis	30	0.805601	3.38827	1e-10	4.84214e-09	3.56692e-09	594	tags=70%, list=9%, signal=64%	CCL7,CCL8,CCL5,CCL4,CCL2,CCL3,CCL3L3,S100A12,FLT1,CCL13,CCL20,CXCL10,IL6,FPR2,CCL18,LYN,SLAMF8,CCL23,DUSP1,SERPINE1,CCL1
BP	GO:0071347	cellular response to interleukin-1	46	0.792856	3.6447	1e-10	4.84214e-09	3.56692e-09	594	tags=63%, list=9%, signal=58%	CXCL8,CCL7,CCL8,CCL5,IL1B,CCL4,CCL2,CCL3,CCL3L3,CCL13,GBP1,CCL20,ZC3H12A,IL1RN,IL6,ACOD1,KMO,IRAK2,NFKBIA,CCL18,GBP2,TANK,CCL23,MYD88,CD40,IRAK3,EDN1,NFKB1,CCL1
BP	GO:0030593	neutrophil chemotaxis	47	0.789346	3.64164	1e-10	4.84214e-09	3.56692e-09	597	tags=68%, list=9%, signal=62%	CXCL8,CXCL5,CCL7,CCL8,CCL5,IL1B,CCL4,CCL2,CCL3,CCL3L3,S100A12,CCL13,TNFAIP6,CCL20,CXCL1,CXCL3,S100A8,CXCL10,TREM1,CXCL2,PDE4B,CCL18,S100A9,CXCL9,CCL23,RIPOR2,NOD2,C3AR1,EDN1,CCR7,CCL1,ITGA1
BP	GO:0070098	chemokine-mediated signaling pathway	35	0.78582	3.42363	1e-10	4.84214e-09	3.56692e-09	594	tags=71%, list=9%, signal=65%	CXCL8,CXCL5,CCL7,CCL8,CCL5,CCL4,CCL2,CCL3,CCL3L3,CCL13,CCL20,CXCL1,CXCL3,CXCL10,CXCL2,CCL18,LYN,ROBO1,CXCL9,CXCR4,CCL23,EDN1,CCR7,CCR5,CCL1
BP	GO:0071621	granulocyte chemotaxis	53	0.784662	3.75389	1e-10	4.84214e-09	3.56692e-09	597	tags=66%, list=9%, signal=60%	CXCL8,CXCL5,CCL7,CCL8,CCL5,IL1B,CCL4,CCL2,CCL3,CCL3L3,S100A12,CCL13,TNFAIP6,SLAMF1,CCL20,CXCL1,CXCL3,S100A8,CXCL10,CSF1,TREM1,CXCL2,THBS1,PDE4B,CCL18,S100A9,CXCL9,CCL23,RIPOR2,NOD2,C3AR1,EDN1,CCR7,CCL1,ITGA1
BP	GO:1990868	response to chemokine	39	0.784146	3.51946	1e-10	4.84214e-09	3.56692e-09	594	tags=72%, list=9%, signal=66%	CXCL8,CXCL5,CCL7,CCL8,CCL5,CCL4,CCL2,CCL3,CCL3L3,CCL13,CCL20,CXCL1,CXCL3,ZC3H12A,CXCL10,CXCL2,CCL18,LYN,ROBO1,CXCL9,CXCR4,CCL23,RIPOR2,EDN1,DUSP1,CCR7,CCR5,CCL1
BP	GO:1990869	cellular response to chemokine	39	0.784146	3.51946	1e-10	4.84214e-09	3.56692e-09	594	tags=72%, list=9%, signal=66%	CXCL8,CXCL5,CCL7,CCL8,CCL5,CCL4,CCL2,CCL3,CCL3L3,CCL13,CCL20,CXCL1,CXCL3,ZC3H12A,CXCL10,CXCL2,CCL18,LYN,ROBO1,CXCL9,CXCR4,CCL23,RIPOR2,EDN1,DUSP1,CCR7,CCR5,CCL1
BP	GO:1990266	neutrophil migration	56	0.778308	3.7735	1e-10	4.84214e-09	3.56692e-09	597	tags=64%, list=9%, signal=59%	CXCL8,CXCL5,CCL7,CCL8,CCL5,IL1A,IL1B,CCL4,CCL2,CCL3,CCL3L3,S100A12,CCL13,TNFAIP6,MCOLN2,CCL20,CXCL1,CXCL3,S100A8,CXCL10,TREM1,CXCL2,PDE4B,CCL18,S100A9,SLAMF8,CXCL9,CCL23,MYD88,RIPOR2,NOD2,C3AR1,EDN1,CCR7,CCL1,ITGA1
BP	GO:0071357	cellular response to type I interferon	32	0.770218	3.32084	1e-10	4.84214e-09	3.56692e-09	674	tags=66%, list=10%, signal=59%	MMP12,IFI27,IFITM1,IFIT1,USP18,WNT5A,ISG15,OAS3,OAS2,OAS1,IFITM3,IFIH1,IRF7,TANK,NLRC5,STAT1,MYD88,TRAF3,PTPN2,IKBKE,IFNAR1
BP	GO:0097530	granulocyte migration	64	0.768104	3.84566	1e-10	4.84214e-09	3.56692e-09	597	tags=62%, list=9%, signal=57%	CXCL8,CXCL5,CCL7,CCL8,CCL5,IL1A,IL1B,CCL4,CCL2,CCL3,CCL3L3,S100A12,CCL13,TNFAIP6,MCOLN2,SLAMF1,CCL20,CXCL1,CXCL3,PTGER4,S100A8,CXCL10,CSF1,TREM1,CXCL2,THBS1,PDE4B,CCL18,S100A9,SLAMF8,CXCL9,CCL23,MYD88,RIPOR2,NOD2,C3AR1,EDN1,CCR7,CCL1,ITGA1
BP	GO:0060337	type I interferon-mediated signaling pathway	31	0.762974	3.24318	1e-10	4.84214e-09	3.56692e-09	674	tags=65%, list=10%, signal=58%	MMP12,IFI27,IFITM1,USP18,WNT5A,ISG15,OAS3,OAS2,OAS1,IFITM3,IFIH1,IRF7,TANK,NLRC5,STAT1,MYD88,TRAF3,PTPN2,IKBKE,IFNAR1
BP	GO:0070555	response to interleukin-1	55	0.756849	3.63382	1e-10	4.84214e-09	3.56692e-09	594	tags=58%, list=9%, signal=53%	CXCL8,CCL7,CCL8,CCL5,IL1B,CCL4,CCL2,CCL3,CCL3L3,CD38,CCL13,GBP1,CCL20,ZC3H12A,CHI3L1,IL1RN,IL6,ACOD1,KMO,IRAK2,NFKBIA,CCL18,GBP2,SRC,TANK,CCL23,MYD88,CD40,IRAK3,EDN1,NFKB1,CCL1
BP	GO:0140888	interferon-mediated signaling pathway	40	0.749353	3.37786	1e-10	4.84214e-09	3.56692e-09	816	tags=68%, list=13%, signal=59%	MMP12,IFI27,IFITM1,NR1H3,USP18,WNT5A,ISG15,OAS3,OAS2,OAS1,IFITM3,IFIH1,IRF7,PARP9,HCK,TANK,NLRC5,STAT1,MYD88,TRAF3,IFNGR2,PTPN2,IKBKE,IFNAR1,PPARG,IRF1,IFNLR1
BP	GO:0034340	response to type I interferon	35	0.744244	3.2425	1e-10	4.84214e-09	3.56692e-09	674	tags=63%, list=10%, signal=57%	MMP12,IFI27,MX1,IFITM1,IFIT1,USP18,WNT5A,ISG15,OAS3,OAS2,OAS1,IFITM3,IFIH1,IRF7,TANK,NLRC5,STAT1,MYD88,TRAF3,PTPN2,IKBKE,IFNAR1
BP	GO:0071346	cellular response to type II interferon	51	0.738172	3.48368	1e-10	4.84214e-09	3.56692e-09	812	tags=65%, list=13%, signal=57%	CCL7,CCL8,CCL5,CCL4,CCL2,CCL3,CCL3L3,CCL13,GBP1,CCL20,NR1H3,WNT5A,ACOD1,GBP4,CCL18,TNF,PARP9,GBP2,HCK,TLR2,CDC42EP2,CCL23,NLRC5,STAT1,ASS1,EDN1,IFNGR2,CCL1,PTPN2,VIM,CD58,PPARG,IRF1
BP	GO:0034341	response to type II interferon	63	0.733628	3.64193	1e-10	4.84214e-09	3.56692e-09	654	tags=59%, list=10%, signal=53%	CCL7,CCL8,CCL5,CCL4,CCL2,CCL3,CCL3L3,CCL13,GBP1,CCL20,GCH1,IFITM1,NR1H3,WNT5A,CYP27B1,ACOD1,IFITM3,GBP4,CCL18,TNF,PARP9,GBP2,KYNU,HCK,TLR2,CDC42EP2,CCL23,NLRC5,STAT1,CD40,ASS1,MEFV,EDN1,IFNGR2,CCL1,PTPN2,VIM
BP	GO:0002456	T cell mediated immunity	47	0.65863	3.03858	1e-10	4.84214e-09	3.56692e-09	862	tags=62%, list=13%, signal=54%	IL7R,IL1B,SLAMF1,IL4I1,HLA-F,NFKBIZ,LILRB1,IL6,ICAM1,HLA-B,CD80,RSAD2,CD55,HLA-A,HLA-C,NOD2,HLA-G,CR1,AHR,MYO1G,NECTIN2,TAP2,LILRB4,HLA-DRA,FCGR2B,ZP3,JAG1,B2M,FZD5
BP	GO:0097529	myeloid leukocyte migration	102	0.649489	3.63434	1e-10	4.84214e-09	3.56692e-09	597	tags=47%, list=9%, signal=43%	CXCL8,CXCL5,CCL7,CCL8,CCL5,IL1A,IL1B,CCL4,CCL2,CCL3,CCL3L3,S100A12,FLT1,CCL13,TNFAIP6,MCOLN2,SLAMF1,CCL20,CXCL1,CXCL3,PTGER4,S100A8,CXCL10,CSF1,TREM1,IL6,CXCL2,THBS1,PDE4B,FPR2,CCL18,S100A9,LYN,SLAMF8,CXCL9,MMP14,CCL23,B4GALT1,MYD88,RIPOR2,NOD2,C3AR1,EDN1,DUSP1,SERPINE1,CCR7,CCL1,ITGA1
BP	GO:0071222	cellular response to lipopolysaccharide	99	0.623176	3.47757	1e-10	4.84214e-09	3.56692e-09	580	tags=49%, list=9%, signal=46%	CXCL8,CXCL5,TNIP3,IL1A,IL1B,CCL2,MMP9,CXCL1,CXCL3,ZC3H12A,TNFAIP3,CD274,CXCL10,NR1H3,WNT5A,NFKBIZ,LILRB1,IL6,ACOD1,KMO,CXCL2,IRAK2,NFKBIA,LILRA2,TNIP1,CD80,PDE4B,CD55,TNF,MMP8,LYN,GBP2,SRC,HCK,CXCL9,TLR2,CMPK2,LILRB2,SBNO2,MYD88,NOD2,CD40,IRAK3,ASS1,PDCD1LG2,ABCA1,SERPINE1,NFKB1,CCR5
BP	GO:0030595	leukocyte chemotaxis	100	0.622672	3.47826	1e-10	4.84214e-09	3.56692e-09	597	tags=46%, list=9%, signal=42%	CXCL8,CXCL5,CCL7,CCL8,CCL5,IL1B,CCL4,CCL2,CCL3,CCL3L3,S100A12,FLT1,CCL13,TNFAIP6,FFAR2,SLAMF1,CCL20,CXCL1,CXCL3,S100A8,CXCL10,CSF1,WNT5A,TREM1,IL6,CXCL2,THBS1,PDE4B,FPR2,CCL18,S100A9,LYN,SLAMF8,CXCL9,CXCR4,CCL23,RIPOR2,NOD2,C3AR1,EDN1,DUSP1,SERPINE1,CCR7,CCR5,CCL1,ITGA1
BP	GO:0032496	response to lipopolysaccharide	138	0.602952	3.54983	1e-10	4.84214e-09	3.56692e-09	580	tags=47%, list=9%, signal=44%	CXCL8,CXCL5,TNIP3,IL1A,IL1B,CCL2,MMP9,SOD2,CXCL1,GCH1,CXCL3,ZC3H12A,TNFAIP3,IDO1,ADM,PTGER4,CD274,S100A8,CXCL10,NR1H3,WNT5A,NFKB2,NFKBIZ,LILRB1,CYP27B1,IL6,ACOD1,KMO,CXCL2,IRAK2,PTGER2,NFKBIA,LILRA2,TNIP1,CD80,PTGIR,PDE4B,FOSL2,CD55,S100A9,TNF,MMP8,LYN,GBP2,SRC,HCK,CXCL9,TLR2,CMPK2,LILRB2,SBNO2,CEBPB,PTGS2,MYD88,NOD2,CD40,IRAK3,ASS1,EDN1,PDCD1LG2,ABCA1,SERPINE1,CCR7,NFKB1,CCR5
BP	GO:0071219	cellular response to molecule of bacterial origin	106	0.600655	3.39841	1e-10	4.84214e-09	3.56692e-09	580	tags=47%, list=9%, signal=44%	CXCL8,CXCL5,TNIP3,IL1A,IL1B,CCL2,MMP9,CXCL1,CXCL3,ZC3H12A,TNFAIP3,CD274,CXCL10,NR1H3,WNT5A,NFKBIZ,LILRB1,IL6,ACOD1,KMO,CXCL2,IRAK2,NFKBIA,LILRA2,TNIP1,CD80,PDE4B,CD55,TNF,MMP8,LYN,GBP2,SRC,HCK,CXCL9,TLR2,CMPK2,LILRB2,SBNO2,MYD88,NOD2,CD40,IRAK3,ASS1,PDCD1LG2,ABCA1,SERPINE1,NFKB1,AHR,CCR5
BP	GO:0046631	alpha-beta T cell activation	70	0.589156	3.01428	1e-10	4.84214e-09	3.56692e-09	861	tags=53%, list=13%, signal=46%	SOCS3,JAK3,NKG7,EBI3,ZC3H12A,PTGER4,CD274,ADORA2A,CTSL,NFKBIZ,RELB,LILRB1,IL6,IL2RA,CD80,BCL6,RSAD2,FOSL2,BCL3,CD55,ARG2,HLA-A,JUNB,PNP,IL2RG,HLX,RUNX1,CD83,SEMA4A,IL4R,RORA,LILRB4,HLA-DRA,CLEC4A,IRF1,ADA,IL15
BP	GO:0071216	cellular response to biotic stimulus	110	0.587652	3.36155	1e-10	4.84214e-09	3.56692e-09	580	tags=45%, list=9%, signal=42%	CXCL8,CXCL5,TNIP3,IL1A,IL1B,CCL2,MMP9,CXCL1,CXCL3,ZC3H12A,TNFAIP3,CD274,CXCL10,NR1H3,WNT5A,NFKBIZ,LILRB1,IL6,ACOD1,KMO,CXCL2,IRAK2,NFKBIA,LILRA2,TNIP1,CD80,PDE4B,CD55,TNF,MMP8,LYN,GBP2,SRC,HCK,CXCL9,TLR2,CMPK2,LILRB2,SBNO2,MYD88,NOD2,CD40,IRAK3,ASS1,PDCD1LG2,ABCA1,SERPINE1,NFKB1,AHR,CCR5
BP	GO:0060326	cell chemotaxis	117	0.585448	3.36849	1e-10	4.84214e-09	3.56692e-09	597	tags=43%, list=9%, signal=39%	CXCL8,CXCL5,CCL7,CCL8,CCL5,IL1B,CCL4,CCL2,CCL3,CCL3L3,S100A12,FLT1,CCL13,TNFAIP6,FFAR2,SLAMF1,CCL20,CXCL1,CXCL3,S100A8,CXCL10,CSF1,WNT5A,TREM1,IL6,CXCL2,THBS1,MET,LPAR1,PDE4B,FPR2,CCL18,S100A9,LYN,SLAMF8,CXCL9,CXCR4,RAB13,CCL23,RIPOR2,NOD2,C3AR1,PDGFRA,EDN1,DUSP1,SERPINE1,CCR7,CCR5,CCL1,ITGA1
BP	GO:0002237	response to molecule of bacterial origin	149	0.584191	3.50314	1e-10	4.84214e-09	3.56692e-09	903	tags=54%, list=14%, signal=48%	CXCL8,CXCL5,TNIP3,IL1A,IL1B,CCL2,MMP9,SOD2,CXCL1,GCH1,CXCL3,ZC3H12A,TNFAIP3,IDO1,ADM,PTGER4,CD274,S100A8,CXCL10,NR1H3,WNT5A,NFKB2,NFKBIZ,LILRB1,CYP27B1,IL6,ACOD1,KMO,CXCL2,IRAK2,PTGER2,NFKBIA,LILRA2,TNIP1,CD80,PTGIR,PDE4B,FOSL2,CD55,S100A9,TNF,MMP8,LYN,GBP2,SRC,HCK,CXCL9,TLR2,CMPK2,LILRB2,SBNO2,CEBPB,PTGS2,MYD88,NOD2,CD40,IRAK3,ASS1,EDN1,PDCD1LG2,ABCA1,SERPINE1,CCR7,NFKB1,AHR,CCR5,TAP2,VIM,IFNAR1…
BP	GO:0071356	cellular response to tumor necrosis factor	86	0.577787	3.08587	1e-10	4.84214e-09	3.56692e-09	717	tags=43%, list=11%, signal=39%	CXCL8,CCL7,CCL8,CCL5,CCL4,CCL2,CCL3,CCL3L3,CCL13,GBP1,CCL20,ZC3H12A,TNFAIP3,TRAF1,CHI3L1,BIRC3,ACOD1,THBS1,NFKBIA,CCL18,TNF,MMP8,GBP2,TANK,CCL23,STAT1,TRAF3,CD40,ASS1,EDN1,NFKB1,SPHK1,CCL1,PTPN2,TRAF3IP2,RORA,CD58
BP	GO:0070374	positive regulation of ERK1 and ERK2 cascade	72	0.572123	2.94097	1e-10	4.84214e-09	3.56692e-09	470	tags=36%, list=7%, signal=34%	CCL7,CCL8,CCL5,IL1A,CCL4,CCL2,CCL3,MARCO,CCL3L3,CCL13,SLAMF1,CCL20,CHI3L1,CD44,ITGB3,ICAM1,RASGRP1,INHBA,FPR2,CCL18,TNF,SRC,CCL23,GLIPR2,NOD2,PDGFRA
BP	GO:0034612	response to tumor necrosis factor	92	0.570786	3.10937	1e-10	4.84214e-09	3.56692e-09	717	tags=42%, list=11%, signal=38%	CXCL8,CCL7,CCL8,CCL5,CCL4,CCL2,CCL3,CCL3L3,CCL13,GBP1,CCL20,GCH1,ZC3H12A,TNFAIP3,TRAF1,CHI3L1,BIRC3,ACOD1,THBS1,NFKBIA,CCL18,TNF,MMP8,GBP2,TANK,CCL23,STAT1,PTGS2,TRAF3,CD40,ASS1,EDN1,NFKB1,SPHK1,CCL1,PTPN2,TRAF3IP2,RORA,CD58
BP	GO:0050777	negative regulation of immune response	86	0.565894	3.02235	1e-10	4.84214e-09	3.56692e-09	874	tags=51%, list=14%, signal=45%	IL7R,MMP12,JAK3,SLAMF1,IL4I1,ZC3H12A,TNFAIP3,HLA-F,NR1H3,USP18,ISG15,OAS3,LILRB1,ACOD1,HLA-B,CD80,OAS1,BCL6,CD55,ARG2,LYN,SERPING1,SERPINB9,HLA-A,SLAMF8,SRC,HCK,NLRC5,NOD2,IRAK3,HLA-G,CR1,FGR,AHR,HLX,PTPN2,FYN,IL4R,LILRB4,RHBDF2,FCGR2B,PPARG,DUSP10,DHX58
BP	GO:0002460	adaptive immune response based on somatic recombination of immune receptors built from immunoglobulin superfamily domains	122	0.564942	3.26903	1e-10	4.84214e-09	3.56692e-09	998	tags=57%, list=15%, signal=49%	IL7R,IL1B,SOCS3,JAK3,SLAMF1,IL4I1,EBI3,ZC3H12A,TNFAIP3,CD274,HLA-F,NFKB2,NFKBIZ,RELB,LILRB1,IL6,ICAM1,HLA-B,CD80,BCL6,RSAD2,C1S,C3,IRF7,BCL3,CD55,C1RL,TNF,SERPING1,HLA-A,TLR8,HLA-C,JUNB,CLEC6A,MYD88,NOD2,FCGR3A,CD40,HLA-G,CR1,AHR,MYO1G,HLX,NECTIN2,TAP2,TRAF3IP2,C1R,SEMA4A,IL4R,RORA,LILRB4,CLU,HLA-DRA,FCGR2B,CSF2RB,ZP3,TFRC,JAG1,B2M,EPHB2,ADA,FZD5,C1QB,SLC11A1,FCER1G,PTPRC,TNFSF13B,P2RX7,LIG4
BP	GO:0002822	regulation of adaptive immune response based on somatic recombination of immune receptors built from immunoglobulin superfamily domains	81	0.560525	2.97364	1e-10	4.84214e-09	3.56692e-09	996	tags=56%, list=15%, signal=48%	IL7R,IL1B,JAK3,SLAMF1,IL4I1,ZC3H12A,TNFAIP3,CD274,HLA-F,NFKBIZ,LILRB1,IL6,HLA-B,CD80,BCL6,RSAD2,C3,CD55,TNF,HLA-A,HLA-C,JUNB,CLEC6A,NOD2,CD40,HLA-G,CR1,AHR,HLX,NECTIN2,TAP2,IL4R,LILRB4,HLA-DRA,FCGR2B,ZP3,TFRC,B2M,EPHB2,ADA,FZD5,SLC11A1,PTPRC,TNFSF13B,P2RX7
BP	GO:0002819	regulation of adaptive immune response	88	0.552239	2.96479	1e-10	4.84214e-09	3.56692e-09	996	tags=56%, list=15%, signal=48%	IL7R,IL1B,JAK3,SLAMF1,IL4I1,ZC3H12A,TNFAIP3,CD274,HLA-F,NFKBIZ,LILRB1,IL6,HLA-B,CD80,BCL6,RSAD2,C3,IRF7,CD55,TNF,HLA-A,HLA-C,JUNB,CLEC6A,NOD2,CD40,HLA-G,CR1,AHR,HLX,NECTIN2,TAP2,IL4R,LILRB4,HLA-DRA,FCGR2B,ZP3,IRF1,TFRC,B2M,EPHB2,ADA,FZD5,DUSP10,SLC11A1,PTPRC,TNFSF13B,IL6ST,P2RX7
BP	GO:0071674	mononuclear cell migration	91	0.549975	2.97963	1e-10	4.84214e-09	3.56692e-09	669	tags=42%, list=10%, signal=38%	CCL7,CCL8,CCL5,CCL4,CCL2,CCL3,CCL3L3,S100A12,FLT1,CCL13,SLAMF1,CCL20,CXCL10,CSF1,WNT5A,ITGB3,IL6,ICAM1,THBS1,FPR2,CCL18,TNF,LYN,SLAMF8,CXCR4,CCL23,RIPOR2,C3AR1,ABL2,DUSP1,SERPINE1,ASB2,CCR7,CCR5,MYO1G,CCL1,ALOX5,FUT4
BP	GO:0002274	myeloid leukocyte activation	96	0.542405	2.98478	1e-10	4.84214e-09	3.56692e-09	1012	tags=52%, list=16%, signal=44%	MT1G,CXCL8,CCL5,CCL3,S100A12,ITGB8,SLAMF1,ZC3H12A,NR1H3,CSF1,WNT5A,RELB,IL6,ANXA3,RASGRP1,THBS1,LILRA2,PLSCR1,TNF,MMP8,LYN,DYSF,TLR2,SBNO2,BATF2,MYD88,SYT11,FCGR3A,IFI35,FGR,SPHK1,IFNGR2,NECTIN2,TRAF3IP2,IL4R,RORA,LILRB4,CLU,TICAM1,ADGRE2,FCGR2B,C5AR1,IL15,TLR1,SLC11A1,NDRG1,FCER1G,PTPRC,ADAM10,TNIP2
BP	GO:0051607	defense response to virus	133	0.539777	3.18695	1e-10	4.84214e-09	3.56692e-09	874	tags=47%, list=14%, signal=41%	IL1B,MMP12,IFI27,IFI44L,GBP1,IFI6,MX1,IFIT3,ZC3H12A,IFITM1,TNFAIP3,MX2,CXCL10,IFIT2,IFIT1,USP18,RIGI,ISG15,OAS3,LILRB1,IL6,OASL,ACOD1,OAS2,OAS1,PLSCR1,IFITM3,IFIH1,RSAD2,DDX60,IRF7,TNF,PARP9,IFIT5,TLR8,GBP2,CXCL9,TLR2,TANK,NLRC5,STAT1,MYD88,TRAF3,DTX3L,CD40,DDX60L,MEFV,IRF9,IFNGR2,ZNFX1,DDIT4,IKBKE,TRAF3IP2,ADARB1,NCK1,EIF2AK2,TICAM1,IRF1,IFNLR1,ISG20,IL15,DHX58
BP	GO:0140546	defense response to symbiont	133	0.539777	3.18695	1e-10	4.84214e-09	3.56692e-09	874	tags=47%, list=14%, signal=41%	IL1B,MMP12,IFI27,IFI44L,GBP1,IFI6,MX1,IFIT3,ZC3H12A,IFITM1,TNFAIP3,MX2,CXCL10,IFIT2,IFIT1,USP18,RIGI,ISG15,OAS3,LILRB1,IL6,OASL,ACOD1,OAS2,OAS1,PLSCR1,IFITM3,IFIH1,RSAD2,DDX60,IRF7,TNF,PARP9,IFIT5,TLR8,GBP2,CXCL9,TLR2,TANK,NLRC5,STAT1,MYD88,TRAF3,DTX3L,CD40,DDX60L,MEFV,IRF9,IFNGR2,ZNFX1,DDIT4,IKBKE,TRAF3IP2,ADARB1,NCK1,EIF2AK2,TICAM1,IRF1,IFNLR1,ISG20,IL15,DHX58
BP	GO:0050920	regulation of chemotaxis	84	0.537516	2.88107	1e-10	4.84214e-09	3.56692e-09	643	tags=42%, list=10%, signal=38%	CXCL8,CCL7,CCL5,CCL4,CCL2,CCL3,TNFAIP6,SLAMF1,CXCL10,CSF1,WNT5A,IL6,SEMA3C,THBS1,MET,LPAR1,FPR2,LYN,ROBO1,SLAMF8,CXCR4,F3,SEMA3A,RIPOR2,NOD2,C3AR1,PDGFRA,EDN1,DUSP1,SERPINE1,CCR7,CCL1,PTPN2,SEMA4B,SEMA4A
BP	GO:0002449	lymphocyte mediated immunity	106	0.534213	3.02249	1e-10	4.84214e-09	3.56692e-09	1044	tags=57%, list=16%, signal=48%	IL7R,IL1B,NKG7,SLAMF7,SLAMF1,IL4I1,HLA-F,NFKBIZ,LILRB1,IL6,ICAM1,HLA-B,RASGRP1,RNF19B,CD80,BCL6,RSAD2,C1S,C3,IRF7,BCL3,CD55,C1RL,TNF,SERPING1,SERPINB9,HLA-A,TLR8,CADM1,HLA-C,MYD88,NOD2,FCGR3A,CD40,HLA-G,CR1,AHR,MYO1G,NECTIN2,TAP2,TRAF3IP2,C1R,IL4R,LILRB4,CLU,HLA-DRA,FCGR2B,CSF2RB,ZP3,TFRC,JAG1,B2M,FZD5,C1QB,FCER1G,PTPRC,P2RX7,LIG4,TCIRG1,VAV1
BP	GO:0070372	regulation of ERK1 and ERK2 cascade	104	0.530183	2.98127	1e-10	4.84214e-09	3.56692e-09	617	tags=35%, list=10%, signal=32%	CCL7,CCL8,CCL5,IL1A,IL1B,CCL4,CCL2,CCL3,MARCO,CCL3L3,CCL13,GBP1,SLAMF1,CCL20,CHI3L1,CD44,ITGB3,ICAM1,RASGRP1,TNIP1,INHBA,FPR2,CCL18,TNF,LYN,SRC,CCL23,RRAS,GLIPR2,NOD2,PDGFRA,SPRY1,CCR7,CCL1,PTPN2,DUSP6
BP	GO:0007249	canonical NF-kappaB signal transduction	117	0.520104	2.99252	1e-10	4.84214e-09	3.56692e-09	698	tags=39%, list=11%, signal=35%	TNIP3,IL1A,IL1B,S100A12,GJA1,SLC39A8,ZC3H12A,TNFAIP3,TRAF1,OPTN,TLE1,WNT5A,NFKB2,RELB,BIRC3,IRAK2,NFKBIA,TNIP1,LPAR1,PPM1N,EDNRA,BCL3,TNF,IFIT5,TLR8,TLR2,TANK,CLEC6A,STAT1,MYD88,TRAF3,NOD2,CD40,S100B,EDN1,CCR7,NFKB1,NDFIP2,ATP2C1,SQSTM1,LGALS1,IKBKE,TRAF3IP2,FYN,RORA,LILRB4
BP	GO:0022409	positive regulation of cell-cell adhesion	133	0.512622	3.02663	1e-10	4.84214e-09	3.56692e-09	893	tags=47%, list=14%, signal=42%	IL7R,CCL5,IL1A,IL1B,CCL2,SLAMF1,IL4I1,EBI3,CD274,CD44,CHST2,TJP1,WNT5A,NFKBIZ,PLAUR,LILRB1,IL6,RASGRP1,IL2RA,CD80,BCL6,CD55,TNF,LYN,HLA-A,SRC,PDPN,LILRB2,PNP,IL2RG,PLPP3,MAP3K8,NOD2,HLA-G,CR1,PDCD1LG2,ABL2,CCR7,TNFSF9,HLX,IL7,LGALS1,FLOT1,RUNX1,CD83,FYN,IL4R,ALOX5,FUT4,MYO10,NCK1,LILRB4,ADAM19,DPP4,HLA-DRA,ZP3,TFRC,B2M,ADA,AFDN,IL15,DUSP10,SIRPA
BP	GO:0002443	leukocyte mediated immunity	134	0.51189	3.01388	1e-10	4.84214e-09	3.56692e-09	870	tags=47%, list=13%, signal=41%	IL7R,IL1B,CCL3,JAK3,NKG7,SLAMF7,SLAMF1,IL4I1,HLA-F,RIGI,NFKBIZ,LILRB1,TREM1,IL6,ICAM1,ANXA3,HLA-B,RASGRP1,RNF19B,CD80,BCL6,RSAD2,C1S,C3,IRF7,BCL3,CD55,C1RL,TNF,LYN,SERPING1,SERPINB9,HLA-A,TLR8,CADM1,HLA-C,MYD88,NOD2,FCGR3A,CD40,HLA-G,CR1,FGR,AHR,MYO1G,NECTIN2,TAP2,TRAF3IP2,C1R,IL4R,LILRB4,CLU,HLA-DRA,TICAM1,ADGRE2,FCGR2B,CSF2RB,ZP3,TFRC,JAG1,B2M,FZD5,C1QB
BP	GO:1903039	positive regulation of leukocyte cell-cell adhesion	117	0.501587	2.88598	1e-10	4.84214e-09	3.56692e-09	994	tags=50%, list=15%, signal=43%	IL7R,CCL5,IL1A,IL1B,CCL2,SLAMF1,IL4I1,EBI3,CD274,CD44,CHST2,NFKBIZ,LILRB1,IL6,RASGRP1,IL2RA,CD80,BCL6,CD55,TNF,LYN,HLA-A,SRC,LILRB2,PNP,IL2RG,MAP3K8,NOD2,HLA-G,CR1,PDCD1LG2,ABL2,CCR7,TNFSF9,HLX,IL7,LGALS1,RUNX1,CD83,FYN,IL4R,ALOX5,FUT4,NCK1,LILRB4,DPP4,HLA-DRA,ZP3,TFRC,B2M,ADA,IL15,DUSP10,SIRPA,NFAT5,PTPRC,TNFSF13B,IL6ST
BP	GO:0045089	positive regulation of innate immune response	132	0.500629	2.9494	1e-10	4.84214e-09	3.56692e-09	653	tags=40%, list=10%, signal=37%	CCL5,TNIP3,CLEC4E,MMP12,FFAR2,TNFAIP3,HLA-F,NR1H3,WNT5A,RIGI,OAS3,NFKBIZ,BIRC3,OASL,ACOD1,IRAK2,RASGRP1,NFKBIA,LILRA2,TNIP1,OAS1,PLSCR1,IFIH1,RSAD2,DDX60,FPR2,IRF7,TNF,LYN,PARP9,TLR8,GBP2,PIK3AP1,CADM1,SRC,HCK,TLR2,CLEC6A,NLRC5,MYD88,TRAF3,NOD2,CD40,IRAK3,HLA-G,MEFV,IFI35,ZNFX1,FLOT1,NECTIN2,IKBKE,FOSL1,FYN
BP	GO:0070371	ERK1 and ERK2 cascade	114	0.498459	2.84686	1e-10	4.84214e-09	3.56692e-09	617	tags=33%, list=10%, signal=31%	CCL7,CCL8,CCL5,IL1A,IL1B,CCL4,CCL2,CCL3,MARCO,CCL3L3,CCL13,GBP1,SLAMF1,CCL20,CHI3L1,PTGER4,CD44,ITGB3,ICAM1,RASGRP1,TNIP1,INHBA,FPR2,CCL18,TNF,LYN,SRC,CCL23,RRAS,GLIPR2,NOD2,PDGFRA,SPRY1,EDN1,CCR7,CCL1,PTPN2,DUSP6
BP	GO:0050870	positive regulation of T cell activation	108	0.497512	2.82897	1e-10	4.84214e-09	3.56692e-09	893	tags=45%, list=14%, signal=40%	IL7R,CCL5,IL1A,IL1B,CCL2,SLAMF1,IL4I1,EBI3,CD274,NFKBIZ,LILRB1,IL6,RASGRP1,IL2RA,CD80,BCL6,CD55,LYN,HLA-A,SRC,LILRB2,PNP,IL2RG,MAP3K8,NOD2,HLA-G,CR1,PDCD1LG2,ABL2,CCR7,TNFSF9,HLX,IL7,LGALS1,RUNX1,CD83,FYN,IL4R,NCK1,LILRB4,DPP4,HLA-DRA,ZP3,TFRC,B2M,ADA,IL15,DUSP10,SIRPA
BP	GO:0019058	viral life cycle	121	0.49667	2.86865	1e-10	4.84214e-09	3.56692e-09	660	tags=37%, list=10%, signal=34%	CXCL8,CCL8,CCL5,CCL2,IFI27,SLAMF1,MX1,ZC3H12A,IFITM1,PTX3,LAMP3,IFIT1,ANPEP,CTSL,ISG15,ITGB3,OAS3,OASL,ICAM1,OAS2,TNIP1,CD80,OAS1,PLSCR1,ITGA5,IFITM3,IFIH1,LY6E,RSAD2,CD55,TNF,NECTIN4,IFIT5,CXCR4,NECTIN3,CTSB,CR1,ZNFX1,CCR5,LGALS1,N4BP1,NPC1,NECTIN2,STOM,ADARB1
BP	GO:1903037	regulation of leukocyte cell-cell adhesion	149	0.483953	2.90205	1e-10	4.84214e-09	3.56692e-09	893	tags=46%, list=14%, signal=40%	IL7R,CCL5,IL1A,IL1B,CCL2,JAK3,SLAMF1,IL4I1,EBI3,ZC3H12A,IDO1,CD274,ADORA2A,CD44,CHST2,NFKBIZ,LILRB1,IL6,RASGRP1,IL2RA,CD80,BCL6,CD55,ARG2,TNF,LRRC32,LYN,HLA-A,SRC,SDC4,LILRB2,PNP,IL2RG,CEBPB,RIPOR2,MAP3K8,NOD2,HLA-G,ASS1,CR1,PDCD1LG2,ABL2,CCR7,TNFSF9,HLX,IL7,LGALS1,RUNX1,PTPN2,CD83,FYN,IL4R,ALOX5,FUT4,NCK1,LILRB4,PAG1,DPP4,HLA-DRA,FCGR2B,ZP3,IRF1,TFRC,B2M,ADA,IL15,DUSP10,SIRPA
BP	GO:0002833	positive regulation of response to biotic stimulus	141	0.478804	2.83762	1e-10	4.84214e-09	3.56692e-09	653	tags=38%, list=10%, signal=35%	CCL5,TNIP3,CLEC4E,MMP12,FFAR2,TNFAIP3,CD274,HLA-F,NR1H3,WNT5A,RIGI,OAS3,NFKBIZ,BIRC3,OASL,ACOD1,IRAK2,RASGRP1,NFKBIA,LILRA2,TNIP1,OAS1,PLSCR1,IFIH1,RSAD2,DDX60,FPR2,IRF7,TNF,LYN,PARP9,TLR8,GBP2,PIK3AP1,CADM1,SRC,HCK,TLR2,CLEC6A,NLRC5,MYD88,TRAF3,NOD2,CD40,IRAK3,HLA-G,MEFV,IFI35,ZNFX1,FLOT1,NECTIN2,IKBKE,FOSL1,FYN
BP	GO:0045787	positive regulation of cell cycle	140	-0.455402	-2.64928	1e-10	4.84214e-09	3.56692e-09	719	tags=36%, list=11%, signal=32%	RACGAP1,XRCC3,CD28,FAM83D,KIF14,CCNB1,SMC4,STIL,SMC2,NCAPD2,NCAPD3,ATAD5,CDC25C,FBXO5,EIF4EBP1,CHEK1,PLK4,NCAPG2,UBE2C,ASNS,FEN1,CDCA8,E2F7,KIF20B,LRP5,AURKB,RAD51AP1,CCND2,SPAG5,KIF23,MAD2L1,CDC20,BUB1,CDC25A,DLGAP5,CIT,TAL1,CDCA5,CDC6,ESPL1,NUSAP1,BIRC5,NDC80,NCAPH,E2F8,NCAPG,DTL,CDK1,IGF1,RRM2
BP	GO:0010948	negative regulation of cell cycle process	144	-0.483177	-2.80717	1e-10	4.84214e-09	3.56692e-09	682	tags=43%, list=11%, signal=39%	RPL26,PRKDC,NOP53,INCENP,KNTC1,MSH2,XRCC3,RAD51,DNA2,CCNB1,CHEK2,BCL2,HASPIN,GPNMB,FANCD2,CACNB4,RBL1,KAT2A,EME1,FBXO5,NEK2,H2AX,CHEK1,ZWINT,TRIP13,BRCA1,CCNF,TTK,CDCA8,PLK1,BLM,NUF2,E2F7,CDT1,ORC1,AURKB,KANK2,WDR76,WEE1,MAD2L1,SPC25,CDC20,BUB1,ZFP36L2,KNL1,PKMYT1,TICRR,BRIP1,E2F1,GTSE1,CDC6,SPC24,ESPL1,CLSPN,BIRC5,NDC80,CDC45,E2F8,BUB1B,DTL,CENPF,CDK1
BP	GO:0090068	positive regulation of cell cycle process	117	-0.484687	-2.71165	1e-10	4.84214e-09	3.56692e-09	719	tags=39%, list=11%, signal=36%	RACGAP1,XRCC3,CD28,FAM83D,KIF14,CCNB1,SMC4,STIL,SMC2,NCAPD2,NCAPD3,ATAD5,CDC25C,FBXO5,PLK4,NCAPG2,UBE2C,FEN1,CDCA8,E2F7,KIF20B,LRP5,AURKB,RAD51AP1,CCND2,SPAG5,KIF23,MAD2L1,CDC20,BUB1,CDC25A,DLGAP5,CIT,CDCA5,CDC6,ESPL1,NUSAP1,BIRC5,NDC80,NCAPH,E2F8,NCAPG,DTL,CDK1,IGF1,RRM2
BP	GO:1901988	negative regulation of cell cycle phase transition	128	-0.492536	-2.81986	1e-10	4.84214e-09	3.56692e-09	933	tags=45%, list=14%, signal=39%	RPL26,PRKDC,NOP53,INCENP,KNTC1,MSH2,XRCC3,RAD51,DNA2,CCNB1,CHEK2,BCL2,HASPIN,GPNMB,FANCD2,CACNB4,RBL1,EME1,FBXO5,H2AX,CHEK1,ZWINT,TRIP13,BRCA1,TTK,CDCA8,PLK1,BLM,NUF2,E2F7,CDT1,ORC1,AURKB,KANK2,WDR76,WEE1,MAD2L1,SPC25,CDC20,BUB1,ZFP36L2,KNL1,PKMYT1,TICRR,BRIP1,E2F1,GTSE1,CDC6,SPC24,CLSPN,BIRC5,NDC80,CDC45,BUB1B,DTL,CENPF,CDK1
BP	GO:0051321	meiotic cell cycle	112	-0.496458	-2.75947	1e-10	4.84214e-09	3.56692e-09	928	tags=43%, list=14%, signal=37%	TUBGCP5,SGO2,MNS1,ANAPC1,INCENP,KIF18A,CCNE1,MSH5,SGO1,PTTG1,CKS2,CCNB1IP1,NDC1,RAD51,SMC4,SMC2,FANCD2,NCAPD2,PDE3A,NCAPD3,MYBL1,CDC25C,EME1,MND1,FBXO5,NEK2,H2AX,CCNB2,RAD54B,TRIP13,TTK,EXO1,PLK1,NUF2,XRCC2,RAD51AP1,FANCA,CDC20,CDC25A,PKMYT1,BRIP1,RAD54L,ESPL1,CCNE2,NDC80,NCAPH,ASPM,TOP2A
BP	GO:1901991	negative regulation of mitotic cell cycle phase transition	97	-0.51293	-2.76626	1e-10	4.84214e-09	3.56692e-09	933	tags=46%, list=14%, signal=40%	RPL26,PRKDC,NOP53,INCENP,KNTC1,XRCC3,CCNB1,CHEK2,BCL2,HASPIN,GPNMB,CACNB4,RBL1,FBXO5,CHEK1,ZWINT,TRIP13,BRCA1,TTK,CDCA8,PLK1,BLM,NUF2,E2F7,ORC1,AURKB,KANK2,WEE1,MAD2L1,SPC25,CDC20,BUB1,ZFP36L2,KNL1,TICRR,GTSE1,CDC6,SPC24,CLSPN,BIRC5,NDC80,BUB1B,DTL,CENPF,CDK1
BP	GO:0000075	cell cycle checkpoint signaling	102	-0.533571	-2.91011	1e-10	4.84214e-09	3.56692e-09	933	tags=46%, list=14%, signal=40%	RPL26,PRKDC,NOP53,INCENP,KNTC1,MSH2,XRCC3,RAD51,DNA2,CCNB1,CHEK2,HASPIN,FANCD2,EME1,H2AX,CHEK1,ZWINT,TRIP13,BRCA1,TTK,CDCA8,PLK1,BLM,NUF2,CDT1,ORC1,AURKB,WDR76,MAD2L1,SPC25,CDC20,BUB1,KNL1,TICRR,BRIP1,E2F1,GTSE1,CDC6,SPC24,CLSPN,BIRC5,NDC80,CDC45,BUB1B,DTL,CENPF,CDK1
BP	GO:0033044	regulation of chromosome organization	107	-0.536993	-2.95451	1e-10	4.84214e-09	3.56692e-09	842	tags=40%, list=13%, signal=36%	ANAPC1,INCENP,TACC3,KNTC1,RMI2,XRCC3,CCNB1,CENPE,SMC4,HASPIN,SMC2,NCAPD2,NCAPD3,FBXO5,NEK2,ZWINT,TRIP13,NCAPG2,UBE2C,TTK,FEN1,CDCA8,PLK1,NUF2,AURKB,MAD2L1,SPC25,CDC20,BUB1,DLGAP5,TAL1,KNL1,CDC6,SPC24,ESPL1,BIRC5,NDC80,NCAPH,BUB1B,NCAPG,CENPF,CDK1,TOP2A
BP	GO:0051783	regulation of nuclear division	78	-0.548769	-2.85224	1e-10	4.84214e-09	3.56692e-09	682	tags=49%, list=11%, signal=44%	XRCC3,CD28,CCNB1,PDXP,HASPIN,PDE3A,CDC25C,FBXO5,NEK2,CHEK1,ZWINT,TRIP13,UBE2C,TTK,CDCA8,PLK1,NUF2,KIF20B,LRP5,AURKB,RAD51AP1,MAD2L1,SPC25,CDC20,BUB1,DLGAP5,KNL1,PKMYT1,CDCA2,SPC24,ESPL1,NUSAP1,BIRC5,NDC80,BUB1B,CENPF,MKI67,IGF1
BP	GO:1903046	meiotic cell cycle process	82	-0.559028	-2.93444	1e-10	4.84214e-09	3.56692e-09	838	tags=49%, list=13%, signal=43%	INCENP,KIF18A,CCNE1,MSH5,SGO1,PTTG1,CKS2,CCNB1IP1,NDC1,RAD51,SMC4,SMC2,FANCD2,NCAPD2,PDE3A,NCAPD3,MYBL1,CDC25C,EME1,MND1,FBXO5,CCNB2,RAD54B,TRIP13,TTK,PLK1,NUF2,RAD51AP1,FANCA,CDC20,CDC25A,PKMYT1,BRIP1,RAD54L,ESPL1,CCNE2,NDC80,NCAPH,ASPM,TOP2A
BP	GO:1902850	microtubule cytoskeleton organization involved in mitosis	77	-0.559584	-2.90193	1e-10	4.84214e-09	3.56692e-09	838	tags=47%, list=13%, signal=41%	INCENP,TACC3,RACGAP1,GNAI1,CCNB1,CENPE,CHEK2,STIL,CENPA,SPRY2,NEK2,CENPH,WDR62,TTK,CDCA8,PLK1,NUF2,AURKB,SAPCD2,KIF23,MAD2L1,SPC25,CDC20,TPX2,KIF4A,DLGAP5,PRC1,ESPL1,NUSAP1,KIFC1,BIRC5,NDC80,KIF11,MYBL2,STMN1,CDK1
BP	GO:0140014	mitotic nuclear division	142	-0.560384	-3.26141	1e-10	4.84214e-09	3.56692e-09	838	tags=48%, list=13%, signal=43%	INCENP,KIF18A,KNTC1,RACGAP1,XRCC3,CD28,KIF14,CCNB1,CENPE,CHEK2,SMC4,PDXP,HASPIN,SMC2,NCAPD2,NCAPD3,CDC25C,CENPI,FBXO5,NEK2,CHEK1,NFIA,ZWINT,TRIP13,NCAPG2,UBE2C,TTK,CDCA8,CENPK,KIF22,PLK1,NUF2,KIF20B,CDT1,LRP5,AURKB,SPAG5,KIF23,MAD2L1,SPC25,CDC20,BUB1,TPX2,KIF4A,DLGAP5,KNL1,PKMYT1,CDCA2,CDCA5,PRC1,SPC24,ESPL1,KIF18B,NUSAP1,KIFC1,KIF2C,BIRC5,NDC80,NCAPH,KIF11,BUB1B,NCAPG,ANLN,CENPF,MYBL2,MKI67,CDK1…
BP	GO:0140013	meiotic nuclear division	72	-0.564066	-2.89269	1e-10	4.84214e-09	3.56692e-09	838	tags=49%, list=13%, signal=43%	INCENP,KIF18A,CCNE1,MSH5,SGO1,PTTG1,CKS2,CCNB1IP1,NDC1,RAD51,SMC4,SMC2,FANCD2,PDE3A,MYBL1,EME1,MND1,FBXO5,CCNB2,RAD54B,TRIP13,TTK,PLK1,NUF2,RAD51AP1,FANCA,CDC20,BRIP1,RAD54L,ESPL1,CCNE2,NDC80,NCAPH,ASPM,TOP2A
BP	GO:0007088	regulation of mitotic nuclear division	71	-0.565102	-2.87774	1e-10	4.84214e-09	3.56692e-09	682	tags=51%, list=11%, signal=46%	XRCC3,CD28,CCNB1,PDXP,HASPIN,CDC25C,FBXO5,NEK2,CHEK1,ZWINT,TRIP13,UBE2C,TTK,CDCA8,PLK1,NUF2,KIF20B,LRP5,AURKB,MAD2L1,SPC25,CDC20,BUB1,DLGAP5,KNL1,PKMYT1,CDCA2,SPC24,ESPL1,NUSAP1,BIRC5,NDC80,BUB1B,CENPF,MKI67,IGF1
BP	GO:0006261	DNA-templated DNA replication	104	-0.565687	-3.09118	1e-10	4.84214e-09	3.56692e-09	1207	tags=55%, list=19%, signal=45%	POLA2,TIMELESS,PARP1,GMNN,BARD1,TRAIP,RFC4,WDR18,DDX11,GINS3,RRM1,POLE,RFC5,GINS4,FAM111A,CCNE1,POLE2,WDHD1,RAD51,DNA2,MCM8,POLA1,CHTF18,LIG1,ATAD5,EME1,ORC6,FBXO5,MCM5,PCNA,PRIM1,RFC3,TONSL,MMS22L,BRCA1,FEN1,DSCC1,RECQL4,BLM,E2F7,CDT1,ORC1,MCM3,GINS2,MCM6,TICRR,MCM7,GINS1,CDC6,MCM10,MCM2,POLQ,MCM4,CCNE2,CDC45,E2F8,TK1
BP	GO:0007093	mitotic cell cycle checkpoint signaling	79	-0.568718	-2.96198	1e-10	4.84214e-09	3.56692e-09	933	tags=49%, list=14%, signal=43%	RPL26,PRKDC,NOP53,INCENP,KNTC1,MSH2,XRCC3,CCNB1,CHEK2,HASPIN,FANCD2,EME1,CHEK1,ZWINT,TRIP13,BRCA1,TTK,CDCA8,PLK1,BLM,NUF2,ORC1,AURKB,MAD2L1,SPC25,CDC20,BUB1,KNL1,TICRR,GTSE1,CDC6,SPC24,CLSPN,BIRC5,NDC80,BUB1B,DTL,CENPF,CDK1
BP	GO:0032200	telomere organization	83	-0.576287	-3.03233	1e-10	4.84214e-09	3.56692e-09	776	tags=42%, list=12%, signal=38%	CCNE1,H4C16,XRCC3,RAD51,DNA2,APEX1,H4C5,NEK2,PCNA,H4C6,EXO1,FEN1,H3C1,H4C8,RECQL4,H4C1,BLM,H4C3,AURKB,H4C2,H3C11,H3C3,H4C9,H4C12,H4C4,H3C10,H3C6,H3C12,CCNE2,H4C13,H4C15,H3C4,H3C7,H3C2,H3C8
BP	GO:0098813	nuclear chromosome segregation	149	-0.615103	-3.59988	1e-10	4.84214e-09	3.56692e-09	842	tags=50%, list=13%, signal=44%	ANAPC1,INCENP,KIF18A,TACC3,KNTC1,CCNE1,MSH5,SGO1,PTTG1,RMI2,RACGAP1,XRCC3,CCNB1IP1,NDC1,FAM83D,KIF14,CCNB1,CENPE,CHEK2,SMC4,HASPIN,SMC2,FANCD2,NCAPD2,NCAPD3,CENPI,MND1,FBXO5,NEK2,CCNB2,ZWINT,TRIP13,NCAPG2,UBE2C,TTK,CDCA8,CENPK,KIF22,PLK1,NUF2,CDT1,AURKB,SPAG5,KIF23,MAD2L1,SPC25,CDC20,BUB1,TPX2,KIF4A,DLGAP5,KNL1,BRIP1,CDCA5,PRC1,CDC6,SPC24,ESPL1,KIF18B,NUSAP1,KIFC1,KIF2C,BIRC5,CCNE2,NDC80,NCAPH,KI…
BP	GO:0071103	DNA conformation change	51	-0.62084	-2.95006	1e-10	4.84214e-09	3.56692e-09	1110	tags=57%, list=17%, signal=47%	RFC4,HMGB3,DDX11,GINS3,RFC5,GINS4,RAD51,DNA2,MCM8,CHTF18,MCM5,HHEX,RAD54B,RFC3,DSCC1,RECQL4,BLM,HMGB2,MCM3,GINS2,MCM6,MCM7,GINS1,BRIP1,MCM2,POLQ,MCM4,CDC45,TOP2A
BP	GO:0000819	sister chromatid segregation	119	-0.634089	-3.55758	1e-10	4.84214e-09	3.56692e-09	842	tags=51%, list=13%, signal=45%	ANAPC1,INCENP,KIF18A,TACC3,KNTC1,RMI2,RACGAP1,XRCC3,KIF14,CCNB1,CENPE,CHEK2,SMC4,HASPIN,SMC2,NCAPD2,NCAPD3,CENPI,FBXO5,NEK2,ZWINT,TRIP13,NCAPG2,UBE2C,TTK,CDCA8,CENPK,KIF22,PLK1,NUF2,CDT1,AURKB,SPAG5,KIF23,MAD2L1,SPC25,CDC20,BUB1,TPX2,KIF4A,DLGAP5,KNL1,CDCA5,PRC1,CDC6,SPC24,ESPL1,KIF18B,NUSAP1,KIFC1,KIF2C,BIRC5,NDC80,NCAPH,KIF11,BUB1B,NCAPG,CENPF,MYBL2,CDK1,TOP2A
BP	GO:0034502	protein localization to chromosome	60	-0.634806	-3.12205	1e-10	4.84214e-09	3.56692e-09	787	tags=50%, list=12%, signal=44%	KNTC1,MSH2,H4C16,MCM8,HASPIN,CENPA,H4C5,H2BC11,H4C6,TONSL,MMS22L,TTK,PLK1,H4C8,H2AC8,H4C1,H4C3,AURKB,H4C2,ESCO2,KNL1,H4C9,H4C12,H4C4,H4C13,H4C15,H2AC4,BUB1B,CDK1,H1-5
BP	GO:0030071	regulation of mitotic metaphase/anaphase transition	54	-0.637957	-3.07099	1e-10	4.84214e-09	3.56692e-09	838	tags=52%, list=13%, signal=45%	INCENP,KNTC1,XRCC3,CCNB1,CENPE,HASPIN,FBXO5,ZWINT,TRIP13,UBE2C,TTK,CDCA8,PLK1,NUF2,AURKB,MAD2L1,SPC25,CDC20,BUB1,DLGAP5,KNL1,CDC6,SPC24,ESPL1,BIRC5,NDC80,BUB1B,CENPF
BP	GO:1902099	regulation of metaphase/anaphase transition of cell cycle	54	-0.637957	-3.07099	1e-10	4.84214e-09	3.56692e-09	838	tags=52%, list=13%, signal=45%	INCENP,KNTC1,XRCC3,CCNB1,CENPE,HASPIN,FBXO5,ZWINT,TRIP13,UBE2C,TTK,CDCA8,PLK1,NUF2,AURKB,MAD2L1,SPC25,CDC20,BUB1,DLGAP5,KNL1,CDC6,SPC24,ESPL1,BIRC5,NDC80,BUB1B,CENPF
BP	GO:0032392	DNA geometric change	47	-0.63878	-2.98093	1e-10	4.84214e-09	3.56692e-09	1110	tags=60%, list=17%, signal=50%	RFC4,HMGB3,DDX11,GINS3,RFC5,GINS4,RAD51,DNA2,MCM8,CHTF18,MCM5,RAD54B,RFC3,DSCC1,RECQL4,BLM,HMGB2,MCM3,GINS2,MCM6,MCM7,GINS1,BRIP1,MCM2,POLQ,MCM4,CDC45,TOP2A
BP	GO:0007091	metaphase/anaphase transition of mitotic cell cycle	57	-0.640838	-3.12306	1e-10	4.84214e-09	3.56692e-09	842	tags=53%, list=13%, signal=46%	ANAPC1,INCENP,TACC3,KNTC1,XRCC3,CCNB1,CENPE,HASPIN,FBXO5,ZWINT,TRIP13,UBE2C,TTK,CDCA8,PLK1,NUF2,AURKB,MAD2L1,SPC25,CDC20,BUB1,DLGAP5,KNL1,CDC6,SPC24,ESPL1,BIRC5,NDC80,BUB1B,CENPF
BP	GO:0044784	metaphase/anaphase transition of cell cycle	57	-0.640838	-3.12306	1e-10	4.84214e-09	3.56692e-09	842	tags=53%, list=13%, signal=46%	ANAPC1,INCENP,TACC3,KNTC1,XRCC3,CCNB1,CENPE,HASPIN,FBXO5,ZWINT,TRIP13,UBE2C,TTK,CDCA8,PLK1,NUF2,AURKB,MAD2L1,SPC25,CDC20,BUB1,DLGAP5,KNL1,CDC6,SPC24,ESPL1,BIRC5,NDC80,BUB1B,CENPF
BP	GO:0032508	DNA duplex unwinding	43	-0.649436	-2.93699	1e-10	4.84214e-09	3.56692e-09	1110	tags=60%, list=17%, signal=50%	RFC4,DDX11,GINS3,RFC5,GINS4,RAD51,DNA2,MCM8,CHTF18,MCM5,RAD54B,RFC3,DSCC1,RECQL4,BLM,MCM3,GINS2,MCM6,MCM7,GINS1,BRIP1,MCM2,POLQ,MCM4,CDC45,TOP2A
BP	GO:0033045	regulation of sister chromatid segregation	59	-0.654555	-3.21971	1e-10	4.84214e-09	3.56692e-09	842	tags=54%, list=13%, signal=48%	ANAPC1,INCENP,TACC3,KNTC1,RMI2,XRCC3,CCNB1,CENPE,HASPIN,FBXO5,ZWINT,TRIP13,UBE2C,TTK,CDCA8,PLK1,NUF2,AURKB,MAD2L1,SPC25,CDC20,BUB1,DLGAP5,KNL1,CDC6,SPC24,ESPL1,BIRC5,NDC80,BUB1B,CENPF,CDK1
BP	GO:0000070	mitotic sister chromatid segregation	103	-0.655234	-3.57127	1e-10	4.84214e-09	3.56692e-09	838	tags=54%, list=13%, signal=48%	INCENP,KIF18A,KNTC1,RACGAP1,XRCC3,KIF14,CCNB1,CENPE,CHEK2,SMC4,HASPIN,SMC2,NCAPD2,NCAPD3,CENPI,FBXO5,NEK2,ZWINT,TRIP13,NCAPG2,UBE2C,TTK,CDCA8,CENPK,KIF22,PLK1,NUF2,CDT1,AURKB,SPAG5,KIF23,MAD2L1,SPC25,CDC20,BUB1,TPX2,KIF4A,DLGAP5,KNL1,CDCA5,PRC1,SPC24,ESPL1,KIF18B,NUSAP1,KIFC1,KIF2C,BIRC5,NDC80,NCAPH,KIF11,BUB1B,NCAPG,CENPF,MYBL2,CDK1
BP	GO:0051983	regulation of chromosome segregation	76	-0.656398	-3.39151	1e-10	4.84214e-09	3.56692e-09	842	tags=55%, list=13%, signal=49%	ANAPC1,INCENP,TACC3,KNTC1,RMI2,XRCC3,CCNB1,CENPE,SMC4,HASPIN,SMC2,NCAPD2,NCAPD3,FBXO5,ZWINT,TRIP13,NCAPG2,UBE2C,TTK,CDCA8,PLK1,NUF2,AURKB,MAD2L1,SPC25,CDC20,BUB1,DLGAP5,KNL1,CDCA2,CDC6,SPC24,ESPL1,KIF2C,BIRC5,NDC80,NCAPH,BUB1B,NCAPG,CENPF,MKI67,CDK1
BP	GO:0051784	negative regulation of nuclear division	41	-0.678266	-3.01532	1e-10	4.84214e-09	3.56692e-09	838	tags=59%, list=13%, signal=51%	INCENP,KNTC1,XRCC3,CCNB1,HASPIN,FBXO5,CHEK1,ZWINT,TRIP13,TTK,CDCA8,PLK1,NUF2,AURKB,MAD2L1,SPC25,CDC20,BUB1,KNL1,SPC24,BIRC5,NDC80,BUB1B,CENPF
BP	GO:0051304	chromosome separation	54	-0.681642	-3.28128	1e-10	4.84214e-09	3.56692e-09	838	tags=61%, list=13%, signal=54%	INCENP,KNTC1,XRCC3,CCNB1,SMC4,HASPIN,SMC2,NCAPD2,NCAPD3,FBXO5,ZWINT,TRIP13,NCAPG2,UBE2C,TTK,CDCA8,PLK1,NUF2,AURKB,MAD2L1,SPC25,CDC20,BUB1,DLGAP5,KNL1,SPC24,ESPL1,BIRC5,NDC80,NCAPH,BUB1B,NCAPG,CENPF
BP	GO:0065004	protein-DNA complex assembly	110	-0.683064	-3.77726	1e-10	4.84214e-09	3.56692e-09	647	tags=55%, list=10%, signal=50%	RAD51,CENPE,SMYD3,THRA,CENPA,H1-2,H4C5,DNAJC9,H2BC15,CENPN,CENPI,CHAF1A,H2AX,H2BC6,H2BC11,CENPH,OIP5,H2BC8,H4C6,CENPP,H2BC14,CENPK,H2BC3,H3C1,H4C8,H4C1,HMGB2,H4C3,CHAF1B,CDT1,H2BC7,ASF1B,H4C2,H3C11,H3C3,DLGAP5,H4C9,H4C12,H4C4,H3C13,H3C10,H3C6,MCM2,H3C12,H4C13,H4C15,CDC45,H2BC17,H2BC9,HJURP,H2BC13,CENPF,H1-3,H2BC10,H3C4,H1-5,H3C7,H3C14,H3C2,H3C8
BP	GO:0051306	mitotic sister chromatid separation	44	-0.688562	-3.15249	1e-10	4.84214e-09	3.56692e-09	838	tags=59%, list=13%, signal=52%	INCENP,KNTC1,XRCC3,CCNB1,HASPIN,FBXO5,ZWINT,TRIP13,UBE2C,TTK,CDCA8,PLK1,NUF2,AURKB,MAD2L1,SPC25,CDC20,BUB1,DLGAP5,KNL1,SPC24,ESPL1,BIRC5,NDC80,BUB1B,CENPF
BP	GO:1905818	regulation of chromosome separation	52	-0.698893	-3.33038	1e-10	4.84214e-09	3.56692e-09	838	tags=63%, list=13%, signal=56%	INCENP,KNTC1,XRCC3,CCNB1,SMC4,HASPIN,SMC2,NCAPD2,NCAPD3,FBXO5,ZWINT,TRIP13,NCAPG2,UBE2C,TTK,CDCA8,PLK1,NUF2,AURKB,MAD2L1,SPC25,CDC20,BUB1,DLGAP5,KNL1,SPC24,ESPL1,BIRC5,NDC80,NCAPH,BUB1B,NCAPG,CENPF
BP	GO:0010965	regulation of mitotic sister chromatid separation	43	-0.700626	-3.16849	1e-10	4.84214e-09	3.56692e-09	838	tags=60%, list=13%, signal=53%	INCENP,KNTC1,XRCC3,CCNB1,HASPIN,FBXO5,ZWINT,TRIP13,UBE2C,TTK,CDCA8,PLK1,NUF2,AURKB,MAD2L1,SPC25,CDC20,BUB1,DLGAP5,KNL1,SPC24,ESPL1,BIRC5,NDC80,BUB1B,CENPF
BP	GO:0045839	negative regulation of mitotic nuclear division	38	-0.709433	-3.10962	1e-10	4.84214e-09	3.56692e-09	838	tags=63%, list=13%, signal=55%	INCENP,KNTC1,XRCC3,CCNB1,HASPIN,FBXO5,CHEK1,ZWINT,TRIP13,TTK,CDCA8,PLK1,NUF2,AURKB,MAD2L1,SPC25,CDC20,BUB1,KNL1,SPC24,BIRC5,NDC80,BUB1B,CENPF
BP	GO:0007094	mitotic spindle assembly checkpoint signaling	34	-0.716115	-3.05358	1e-10	4.84214e-09	3.56692e-09	838	tags=65%, list=13%, signal=57%	INCENP,KNTC1,XRCC3,CCNB1,HASPIN,ZWINT,TRIP13,TTK,CDCA8,PLK1,NUF2,AURKB,MAD2L1,SPC25,CDC20,BUB1,KNL1,SPC24,BIRC5,NDC80,BUB1B,CENPF
BP	GO:0031577	spindle checkpoint signaling	34	-0.716115	-3.05358	1e-10	4.84214e-09	3.56692e-09	838	tags=65%, list=13%, signal=57%	INCENP,KNTC1,XRCC3,CCNB1,HASPIN,ZWINT,TRIP13,TTK,CDCA8,PLK1,NUF2,AURKB,MAD2L1,SPC25,CDC20,BUB1,KNL1,SPC24,BIRC5,NDC80,BUB1B,CENPF
BP	GO:0071173	spindle assembly checkpoint signaling	34	-0.716115	-3.05358	1e-10	4.84214e-09	3.56692e-09	838	tags=65%, list=13%, signal=57%	INCENP,KNTC1,XRCC3,CCNB1,HASPIN,ZWINT,TRIP13,TTK,CDCA8,PLK1,NUF2,AURKB,MAD2L1,SPC25,CDC20,BUB1,KNL1,SPC24,BIRC5,NDC80,BUB1B,CENPF
BP	GO:0071174	mitotic spindle checkpoint signaling	34	-0.716115	-3.05358	1e-10	4.84214e-09	3.56692e-09	838	tags=65%, list=13%, signal=57%	INCENP,KNTC1,XRCC3,CCNB1,HASPIN,ZWINT,TRIP13,TTK,CDCA8,PLK1,NUF2,AURKB,MAD2L1,SPC25,CDC20,BUB1,KNL1,SPC24,BIRC5,NDC80,BUB1B,CENPF
BP	GO:0033046	negative regulation of sister chromatid segregation	35	-0.720982	-3.09573	1e-10	4.84214e-09	3.56692e-09	838	tags=66%, list=13%, signal=57%	INCENP,KNTC1,XRCC3,CCNB1,HASPIN,FBXO5,ZWINT,TRIP13,TTK,CDCA8,PLK1,NUF2,AURKB,MAD2L1,SPC25,CDC20,BUB1,KNL1,SPC24,BIRC5,NDC80,BUB1B,CENPF
BP	GO:0033048	negative regulation of mitotic sister chromatid segregation	35	-0.720982	-3.09573	1e-10	4.84214e-09	3.56692e-09	838	tags=66%, list=13%, signal=57%	INCENP,KNTC1,XRCC3,CCNB1,HASPIN,FBXO5,ZWINT,TRIP13,TTK,CDCA8,PLK1,NUF2,AURKB,MAD2L1,SPC25,CDC20,BUB1,KNL1,SPC24,BIRC5,NDC80,BUB1B,CENPF
BP	GO:0045841	negative regulation of mitotic metaphase/anaphase transition	35	-0.720982	-3.09573	1e-10	4.84214e-09	3.56692e-09	838	tags=66%, list=13%, signal=57%	INCENP,KNTC1,XRCC3,CCNB1,HASPIN,FBXO5,ZWINT,TRIP13,TTK,CDCA8,PLK1,NUF2,AURKB,MAD2L1,SPC25,CDC20,BUB1,KNL1,SPC24,BIRC5,NDC80,BUB1B,CENPF
BP	GO:0051985	negative regulation of chromosome segregation	35	-0.720982	-3.09573	1e-10	4.84214e-09	3.56692e-09	838	tags=66%, list=13%, signal=57%	INCENP,KNTC1,XRCC3,CCNB1,HASPIN,FBXO5,ZWINT,TRIP13,TTK,CDCA8,PLK1,NUF2,AURKB,MAD2L1,SPC25,CDC20,BUB1,KNL1,SPC24,BIRC5,NDC80,BUB1B,CENPF
BP	GO:1902100	negative regulation of metaphase/anaphase transition of cell cycle	35	-0.720982	-3.09573	1e-10	4.84214e-09	3.56692e-09	838	tags=66%, list=13%, signal=57%	INCENP,KNTC1,XRCC3,CCNB1,HASPIN,FBXO5,ZWINT,TRIP13,TTK,CDCA8,PLK1,NUF2,AURKB,MAD2L1,SPC25,CDC20,BUB1,KNL1,SPC24,BIRC5,NDC80,BUB1B,CENPF
BP	GO:1905819	negative regulation of chromosome separation	35	-0.720982	-3.09573	1e-10	4.84214e-09	3.56692e-09	838	tags=66%, list=13%, signal=57%	INCENP,KNTC1,XRCC3,CCNB1,HASPIN,FBXO5,ZWINT,TRIP13,TTK,CDCA8,PLK1,NUF2,AURKB,MAD2L1,SPC25,CDC20,BUB1,KNL1,SPC24,BIRC5,NDC80,BUB1B,CENPF
BP	GO:2000816	negative regulation of mitotic sister chromatid separation	35	-0.720982	-3.09573	1e-10	4.84214e-09	3.56692e-09	838	tags=66%, list=13%, signal=57%	INCENP,KNTC1,XRCC3,CCNB1,HASPIN,FBXO5,ZWINT,TRIP13,TTK,CDCA8,PLK1,NUF2,AURKB,MAD2L1,SPC25,CDC20,BUB1,KNL1,SPC24,BIRC5,NDC80,BUB1B,CENPF
BP	GO:0000281	mitotic cytokinesis	33	-0.725954	-3.05737	1e-10	4.84214e-09	3.56692e-09	838	tags=67%, list=13%, signal=58%	INCENP,LZTS2,RACGAP1,CKAP2,IQGAP2,CENPA,CDCA8,PLK1,KIF20B,AURKB,SPTBN1,KIF23,KIF4A,CEP55,CIT,KIF20A,ESPL1,NUSAP1,BIRC5,IQGAP3,ANLN,STMN1
BP	GO:0033047	regulation of mitotic sister chromatid segregation	36	-0.729997	-3.14302	1e-10	4.84214e-09	3.56692e-09	838	tags=67%, list=13%, signal=58%	INCENP,KNTC1,XRCC3,CCNB1,HASPIN,FBXO5,ZWINT,TRIP13,TTK,CDCA8,PLK1,NUF2,AURKB,MAD2L1,SPC25,CDC20,BUB1,KNL1,SPC24,BIRC5,NDC80,BUB1B,CENPF,CDK1
BP	GO:0034728	nucleosome organization	76	-0.733644	-3.79063	1e-10	4.84214e-09	3.56692e-09	566	tags=59%, list=9%, signal=55%	SMYD3,H1-2,H4C5,DNAJC9,H2BC15,CHAF1A,H2AX,H2BC6,H2BC11,H2BC8,H4C6,H2BC14,H2BC3,H3C1,H4C8,H4C1,HMGB2,H4C3,CHAF1B,H2BC7,ASF1B,H4C2,H3C11,H3C3,H4C9,H4C12,H4C4,H3C13,H3C10,H3C6,MCM2,H3C12,H4C13,H4C15,H2BC17,H2BC9,H2BC13,H1-3,H2BC10,H3C4,H1-5,H3C7,H3C14,H3C2,H3C8
BP	GO:0006334	nucleosome assembly	72	-0.75173	-3.85509	1e-10	4.84214e-09	3.56692e-09	566	tags=62%, list=9%, signal=58%	SMYD3,H1-2,H4C5,DNAJC9,H2BC15,CHAF1A,H2AX,H2BC6,H2BC11,H2BC8,H4C6,H2BC14,H2BC3,H3C1,H4C8,H4C1,HMGB2,H4C3,CHAF1B,H2BC7,ASF1B,H4C2,H3C11,H3C3,H4C9,H4C12,H4C4,H3C13,H3C10,H3C6,MCM2,H3C12,H4C13,H4C15,H2BC17,H2BC9,H2BC13,H1-3,H2BC10,H3C4,H1-5,H3C7,H3C14,H3C2,H3C8
BP	GO:0071168	protein localization to chromatin	32	-0.751893	-3.14316	1e-10	4.84214e-09	3.56692e-09	767	tags=72%, list=12%, signal=64%	MSH2,H4C16,MCM8,CENPA,H4C5,H2BC11,H4C6,TONSL,MMS22L,PLK1,H4C8,H2AC8,H4C1,H4C3,H4C2,ESCO2,H4C9,H4C12,H4C4,H4C13,H4C15,H2AC4,H1-5
BP	GO:0045652	regulation of megakaryocyte differentiation	26	-0.753884	-2.98347	1e-10	4.84214e-09	3.56692e-09	522	tags=73%, list=8%, signal=67%	SCIN,H4C16,RAB7B,H4C5,H4C6,H4C8,MEF2C,H4C1,HMGB2,H4C3,MTURN,H4C2,TESC,H4C9,H4C12,H4C4,FAXDC2,H4C13,H4C15
BP	GO:0071459	protein localization to chromosome, centromeric region	32	-0.774282	-3.23675	1e-10	4.84214e-09	3.56692e-09	787	tags=72%, list=12%, signal=63%	KNTC1,H4C16,HASPIN,CENPA,H4C5,H2BC11,H4C6,TTK,H4C8,H2AC8,H4C1,H4C3,AURKB,H4C2,KNL1,H4C9,H4C12,H4C4,H4C13,H4C15,H2AC4,BUB1B,CDK1
BP	GO:0030261	chromosome condensation	22	-0.785036	-2.92987	1e-10	4.84214e-09	3.56692e-09	589	tags=73%, list=9%, signal=66%	SMC4,SMC2,NCAPD2,NCAPD3,H1-2,NCAPG2,PLK1,CDCA5,NUSAP1,NCAPH,HMGA2,NCAPG,H1-3,CDK1,H1-5,TOP2A
BP	GO:0061644	protein localization to CENP-A containing chromatin	17	-0.859038	-2.91584	1e-10	4.84214e-09	3.56692e-09	738	tags=94%, list=11%, signal=84%	H4C16,CENPA,H4C5,H2BC11,H4C6,H4C8,H2AC8,H4C1,H4C3,H4C2,H4C9,H4C12,H4C4,H4C13,H4C15,H2AC4
BP	GO:0002697	regulation of immune effector process	142	0.450927	2.67441	1.34392e-10	6.41578e-09	4.72612e-09	874	tags=43%, list=14%, signal=38%	IL7R,IL1B,JAK3,FFAR2,SLAMF1,IL4I1,FFAR3,ZC3H12A,HLA-F,WNT5A,RIGI,NFKBIZ,LILRB1,IL6,ICAM1,HLA-B,RASGRP1,CD80,BCL6,RSAD2,DDX60,C3,CD55,TNF,LYN,SERPING1,NCF1,SERPINB9,HLA-A,CADM1,SLAMF8,HLA-C,JUNB,MYD88,NOD2,CD40,IRAK3,HLA-G,CR1,UBE2J1,FGR,PTPRJ,AHR,PANX1,HLX,NECTIN2,TAP2,IL4R,LILRB4,HLA-DRA,TICAM1,ADGRE2,FCGR2B,CFP,ZP3,TFRC,B2M,EPHB2,FZD5,DUSP10,DHX58
BP	GO:0002768	immune response-regulating cell surface receptor signaling pathway	123	0.466673	2.70951	1.68291e-10	7.97796e-09	5.87688e-09	1079	tags=52%, list=17%, signal=44%	TNIP3,CLEC4E,CD38,GBP1,FFAR2,ZC3H12A,TNFAIP3,NR1H3,NFKBIZ,LILRB1,ACOD1,IRAK2,NFKBIA,LILRA2,OAS1,PLSCR1,PDE4B,FOSL2,FPR2,LYN,HLA-A,PIK3AP1,SRC,HCK,TLR2,CLEC6A,LILRB2,FPR1,KCNN4,MYD88,NOD2,C3AR1,FCGR3A,CD40,HLA-G,CR1,IFI35,FGR,BTN2A1,CCR7,NFKB1,PTPRJ,MYO1G,PTPN2,NECTIN2,FYN,LILRB4,FCGR2B,BCAR1,FPR3,ADA,C5AR1,PLD2,TLR1,LPXN,THEMIS2,FCER1G,PTPRC,TNIP2,VAV1,VAV3,PSEN1,BTN2A2,NMI
BP	GO:0043122	regulation of canonical NF-kappaB signal transduction	97	0.509823	2.80568	2.00697e-10	9.44811e-09	6.95985e-09	1084	tags=49%, list=17%, signal=41%	TNIP3,IL1A,IL1B,S100A12,GJA1,SLC39A8,ZC3H12A,TNFAIP3,TRAF1,OPTN,TLE1,WNT5A,BIRC3,TNIP1,LPAR1,PPM1N,TNF,IFIT5,TANK,CLEC6A,STAT1,MYD88,TRAF3,NOD2,CD40,S100B,CCR7,NDFIP2,ATP2C1,SQSTM1,LGALS1,IKBKE,TRAF3IP2,FYN,RORA,LILRB4,TICAM1,TFRC,RHOC,PER1,PLK2,BST2,FLNA,TNIP2,GAPDH,TRIM22,HSPB1,NFKBIB
BP	GO:2001251	negative regulation of chromosome organization	51	-0.61009	-2.89898	2.02953e-10	9.4884e-09	6.98954e-09	838	tags=49%, list=13%, signal=43%	INCENP,KNTC1,XRCC3,CCNB1,HASPIN,FBXO5,ZWINT,TRIP13,TTK,CDCA8,PLK1,NUF2,AURKB,MAD2L1,SPC25,CDC20,BUB1,KNL1,SPC24,ESPL1,BIRC5,NDC80,BUB1B,CENPF,TOP2A
BP	GO:0050000	chromosome localization	55	-0.590542	-2.86036	2.062e-10	9.57419e-09	7.05273e-09	838	tags=47%, list=13%, signal=41%	INCENP,KIF18A,KNTC1,SGO1,RACGAP1,FAM83D,KIF14,CCNB1,CENPE,NEK2,CDCA8,KIF22,NUF2,CDT1,AURKB,SPAG5,SPC25,DLGAP5,KNL1,CDCA5,SPC24,KIFC1,KIF2C,BIRC5,NDC80,CENPF
BP	GO:0061640	cytoskeleton-dependent cytokinesis	38	-0.668952	-2.93218	2.11093e-10	9.7347e-09	7.17097e-09	838	tags=58%, list=13%, signal=51%	INCENP,LZTS2,RACGAP1,CKAP2,IQGAP2,CENPA,CDCA8,PLK1,KIF20B,AURKB,SPTBN1,KIF23,KIF4A,CEP55,CIT,KIF20A,ESPL1,NUSAP1,BIRC5,IQGAP3,ANLN,STMN1
BP	GO:0002685	regulation of leukocyte migration	93	0.517122	2.82845	2.28261e-10	1.04553e-08	7.70177e-09	545	tags=35%, list=8%, signal=33%	CXCL8,CCL7,CCL5,IL1A,CCL4,CCL2,CCL3,TNFAIP6,SLAMF1,CCL20,PTGER4,CXCL10,CHST2,CSF1,WNT5A,ITGB3,IL6,ICAM1,THBS1,FPR2,TNF,LYN,SLAMF8,MMP14,MYD88,RIPOR2,NOD2,C3AR1,EDN1,ABL2,DUSP1,SERPINE1,CCR7
BP	GO:0045132	meiotic chromosome segregation	36	-0.668823	-2.87963	2.31431e-10	1.05293e-08	7.75632e-09	776	tags=61%, list=12%, signal=54%	CCNE1,MSH5,SGO1,PTTG1,CCNB1IP1,NDC1,SMC4,SMC2,FANCD2,MND1,FBXO5,CCNB2,TRIP13,TTK,PLK1,NUF2,BRIP1,ESPL1,CCNE2,NDC80,NCAPH,ASPM
BP	GO:0044786	cell cycle DNA replication	29	-0.707428	-2.9059	2.80886e-10	1.26942e-08	9.35103e-09	647	tags=66%, list=10%, signal=59%	RAD51,DNA2,POLA1,LIG1,ATAD5,FBXO5,PCNA,FEN1,BLM,E2F7,CDT1,MCM3,MCM6,GINS1,MCM2,MCM4,CDC45,E2F8,TK1
BP	GO:0007052	mitotic spindle organization	64	-0.563378	-2.79948	3.01871e-10	1.35522e-08	9.9831e-09	838	tags=45%, list=13%, signal=40%	INCENP,TACC3,RACGAP1,GNAI1,CCNB1,CENPE,CHEK2,STIL,NEK2,CENPH,WDR62,TTK,CDCA8,PLK1,NUF2,AURKB,KIF23,SPC25,CDC20,TPX2,KIF4A,DLGAP5,PRC1,KIFC1,BIRC5,NDC80,KIF11,MYBL2,STMN1
BP	GO:0006959	humoral immune response	77	0.548599	2.87062	3.56827e-10	1.581e-08	1.16463e-08	807	tags=49%, list=13%, signal=44%	CXCL8,CXCL5,IL1B,CCL2,S100A12,CFB,CCL13,CXCL1,EBI3,CXCL3,CXCL10,TREM1,IL6,ACOD1,CXCL2,C1S,C3,BCL3,POU2F2,CD55,C1RL,S100A9,TNF,SERPING1,HLA-A,CXCL9,NOD2,CR1,CCR7,IL7,CD83,TRAF3IP2,C1R,ALOX5,CLU,FCGR2B,CFP,ZP3
BP	GO:0002181	cytoplasmic translation	114	-0.466097	-2.60483	3.8693e-10	1.70324e-08	1.25468e-08	2292	tags=71%, list=36%, signal=47%	RPS7,PARP16,IMPACT,RPL10,RPS11,RPL24,RPL35A,RPL39,EIF3F,RPL8,RPL38,RPS12,EIF3E,RPL18,RPS25,PABPC1,YBX1,RPL10A,RPS28,RPS21,RPL14,EIF2D,RPL23A,RPL37A,RPL35,RPL37,RPL9,RPL15,RPL19,RPL4,RPL30,RPL17,RPL23,RPL13A,ZNF385A,RPL6,RPL27,RPLP2,RPS13,RPL12,AARS1,RPL21,EIF3K,RPS24,RPS15A,RPL11,RPL27A,RPS3,RPS10,RPL7,RPL29,RPL34,RPL7A,RPL32,RPS27,RPS14,RPL3,RPS17,RPSA,EIF3CL,RPS8,RPL18A,RPS5,RPL31,RPLP0P6,RPL26…
BP	GO:0035710	CD4-positive, alpha-beta T cell activation	45	0.651356	2.99501	4.15369e-10	1.81664e-08	1.33821e-08	688	tags=56%, list=11%, signal=50%	SOCS3,JAK3,NKG7,ZC3H12A,PTGER4,CD274,CTSL,NFKBIZ,RELB,IL6,IL2RA,CD80,BCL6,RSAD2,BCL3,CD55,ARG2,JUNB,IL2RG,HLX,RUNX1,CD83,SEMA4A,IL4R,RORA
BP	GO:0044403	biological process involved in symbiotic interaction	105	0.486287	2.74293	4.42957e-10	1.92487e-08	1.41794e-08	644	tags=33%, list=10%, signal=31%	CXCL8,CCL8,CCL5,CCL4,CCL3,IFI27,SLAMF1,ZC3H12A,IFITM1,PTX3,IFIT1,ANPEP,CTSL,ITGB3,TREM1,ICAM1,CD80,PLSCR1,ITGA5,IFITM3,LY6E,CD55,NECTIN4,SRC,CXCR4,NECTIN3,MYD88,NOD2,CTSB,CR1,CCR5,LGALS1,NPC1,NECTIN2,STOM
BP	GO:0000910	cytokinesis	62	-0.574705	-2.84587	5.39959e-10	2.3167e-08	1.70657e-08	838	tags=47%, list=13%, signal=41%	INCENP,LZTS2,RACGAP1,KIF14,KLHL13,PDXP,CKAP2,IQGAP2,CENPA,CDCA8,PLK1,E2F7,KIF20B,AURKB,SPTBN1,KIF23,KIF4A,CEP55,CIT,PRC1,CDC6,KIF20A,ESPL1,NUSAP1,BIRC5,E2F8,IQGAP3,ANLN,STMN1
BP	GO:0051310	metaphase chromosome alignment	51	-0.600793	-2.8548	5.71072e-10	2.43478e-08	1.79355e-08	838	tags=49%, list=13%, signal=43%	INCENP,KIF18A,KNTC1,SGO1,RACGAP1,FAM83D,KIF14,CCNB1,CENPE,NEK2,CDCA8,KIF22,NUF2,CDT1,AURKB,SPAG5,SPC25,KNL1,CDCA5,SPC24,KIFC1,KIF2C,BIRC5,NDC80,CENPF
BP	GO:0045930	negative regulation of mitotic cell cycle	117	-0.461339	-2.58102	5.90303e-10	2.4787e-08	1.82591e-08	933	tags=41%, list=14%, signal=36%	RPL26,PRKDC,NOP53,INCENP,KNTC1,MSH2,XRCC3,CCNB1,CHEK2,BCL2,HASPIN,GPNMB,FANCD2,CACNB4,RBL1,EME1,FBXO5,CHEK1,ZWINT,TRIP13,BRCA1,TTK,CDCA8,PLK1,BLM,NUF2,E2F7,ORC1,AURKB,KANK2,WEE1,MAD2L1,SPC25,CDC20,BUB1,ZFP36L2,KNL1,TICRR,GTSE1,CDC6,SPC24,CLSPN,BIRC5,NDC80,BUB1B,DTL,CENPF,CDK1
BP	GO:0007051	spindle organization	95	-0.487326	-2.6153	5.89985e-10	2.4787e-08	1.82591e-08	838	tags=39%, list=13%, signal=34%	INCENP,LZTS2,TACC3,STARD9,RACGAP1,GNAI1,AUNIP,CCNB1,CENPE,CHEK2,STIL,FBXO5,NEK2,CENPH,WDR62,CCNB2,TTK,CDCA8,PLK1,NUF2,AURKB,SPAG5,KIF23,SPC25,CDC20,TPX2,KIF4A,DLGAP5,PRC1,ESPL1,KIFC1,BIRC5,NDC80,KIF11,MYBL2,ASPM,STMN1
BP	GO:0061982	meiosis I cell cycle process	56	-0.584689	-2.83664	6.03643e-10	2.51049e-08	1.84933e-08	776	tags=48%, list=12%, signal=43%	CCNE1,MSH5,PTTG1,CKS2,CCNB1IP1,NDC1,RAD51,FANCD2,MYBL1,CDC25C,EME1,MND1,FBXO5,CCNB2,RAD54B,TRIP13,PLK1,RAD51AP1,CDC20,CDC25A,PKMYT1,BRIP1,RAD54L,ESPL1,CCNE2,NDC80,TOP2A
BP	GO:0031348	negative regulation of defense response	119	0.461242	2.66305	9.92793e-10	4.10375e-08	3.02298e-08	989	tags=46%, list=15%, signal=40%	MMP12,SOCS3,TNFAIP6,SLC39A8,SIGLEC10,TNFAIP3,PTGER4,HLA-F,ADORA2A,NR1H3,USP18,IER3,ISG15,OAS3,LILRB1,ACOD1,HLA-B,IL2RA,OAS1,NT5E,FPR2,ARG2,LYN,SERPING1,SERPINB9,HLA-A,SLAMF8,SRC,HCK,NLRC5,SYT11,NOD2,IRAK3,HLA-G,MEFV,CR1,PPARD,FGR,NFKB1,AHR,PTPN2,FYN,ALOX5,RORA,RHBDF2,FCGR2B,PPARG,ADA,DUSP10,DHX58,SIRPA,PLK2,SELENOS,SAA1,PTPRC
BP	GO:0051251	positive regulation of lymphocyte activation	147	0.430991	2.60001	1.02387e-09	4.20657e-08	3.09873e-08	893	tags=39%, list=14%, signal=35%	IL7R,CCL5,IL1A,IL1B,CCL2,CD38,SLAMF1,IL4I1,EBI3,CD274,HLA-F,NFKBIZ,LILRB1,IL6,RASGRP1,IL2RA,CD80,BCL6,CD55,LYN,HLA-A,SRC,MMP14,LILRB2,PNP,IL2RG,MYD88,MAP3K8,NOD2,FCGR3A,CD40,HLA-G,IL15RA,CR1,PDCD1LG2,ABL2,CCR7,TNFSF9,HLX,IL7,LGALS1,RUNX1,CD83,FYN,IL4R,NCK1,LILRB4,DPP4,HLA-DRA,TICAM1,ZP3,TFRC,B2M,EPHB2,ADA,IL15,DUSP10,SIRPA
BP	GO:0030217	T cell differentiation	118	0.465977	2.68413	1.0673e-09	4.35859e-08	3.21071e-08	1068	tags=47%, list=17%, signal=40%	IL7R,IL1A,IL1B,CLEC4E,SOCS3,JAK3,IL4I1,ZC3H12A,TNFRSF9,PTGER4,CTSL,NFKBIZ,RELB,IL6,RASGRP1,IL2RA,CD80,BCL6,RSAD2,FOSL2,BCL3,JUNB,LILRB2,PNP,IL2RG,HLA-G,CR1,CCR7,TNFSF9,HLX,IL7,RUNX1,PTPN2,CD83,TRAF3IP2,SEMA4A,IL4R,RORA,LILRB4,LFNG,HLA-DRA,IRF1,B2M,ADA,IL15,FZD5,DUSP10,MAFB,FCER1G,PTPRC,LIG4,TCIRG1,VAV1,STAT3,BTN2A2
BP	GO:0006270	DNA replication initiation	25	-0.741766	-2.89775	1.08041e-09	4.38568e-08	3.23067e-08	1207	tags=80%, list=19%, signal=65%	POLA2,GMNN,GINS3,CCNE1,POLA1,ORC6,MCM5,PRIM1,CDT1,ORC1,MCM3,MCM6,TICRR,MCM7,CDC6,MCM10,MCM2,MCM4,CCNE2,CDC45
BP	GO:0002688	regulation of leukocyte chemotaxis	51	0.609272	2.87536	1.14466e-09	4.59151e-08	3.38229e-08	594	tags=47%, list=9%, signal=43%	CXCL8,CCL7,CCL5,CCL4,CCL2,CCL3,TNFAIP6,SLAMF1,CXCL10,CSF1,WNT5A,IL6,THBS1,FPR2,LYN,SLAMF8,RIPOR2,NOD2,C3AR1,EDN1,DUSP1,SERPINE1,CCR7,CCL1
BP	GO:0002687	positive regulation of leukocyte migration	62	0.576575	2.85095	1.13882e-09	4.59151e-08	3.38229e-08	594	tags=40%, list=9%, signal=37%	CXCL8,CCL7,CCL5,IL1A,CCL4,CCL3,SLAMF1,CCL20,CXCL10,CSF1,WNT5A,ITGB3,IL6,ICAM1,THBS1,FPR2,TNF,MMP14,RIPOR2,C3AR1,EDN1,ABL2,SERPINE1,CCR7,CCL1
BP	GO:0051303	establishment of chromosome localization	52	-0.59386	-2.82987	1.22852e-09	4.89891e-08	3.60874e-08	838	tags=48%, list=13%, signal=42%	INCENP,KIF18A,KNTC1,SGO1,RACGAP1,FAM83D,KIF14,CCNB1,CENPE,NEK2,CDCA8,KIF22,NUF2,CDT1,AURKB,SPAG5,SPC25,KNL1,CDCA5,SPC24,KIFC1,KIF2C,BIRC5,NDC80,CENPF
BP	GO:0030219	megakaryocyte differentiation	34	-0.666874	-2.84361	1.4146e-09	5.60795e-08	4.13104e-08	522	tags=53%, list=8%, signal=49%	RAB7B,H4C5,H4C6,H4C8,MEF2C,H4C1,HMGB2,H4C3,MTURN,H4C2,TESC,TAL1,H4C9,H4C12,H4C4,FAXDC2,H4C13,H4C15
BP	GO:0046688	response to copper ion	18	0.821075	3.00655	1.69255e-09	6.67083e-08	4.914e-08	71	tags=50%, list=1%, signal=50%	MT1G,MT1H,IL1A,MT2A,MT1M,MT1F,MT1E,MT1X,MAP1LC3A
BP	GO:0007162	negative regulation of cell adhesion	104	0.468893	2.63663	1.84678e-09	7.23661e-08	5.33078e-08	1029	tags=48%, list=16%, signal=41%	MMP12,JAK3,GBP1,IL4I1,ZC3H12A,IDO1,CD274,IL1RN,ADORA2A,ADAMDEC1,LILRB1,THBS1,IL2RA,CD80,KANK1,BCL6,TNC,ARG2,LRRC32,SRC,MMP14,SDC4,LILRB2,CEBPB,RIPOR2,HLA-G,ASS1,CR1,PDCD1LG2,DUSP1,SERPINE1,HLX,RUNX1,PTPN2,NEXMIF,IL4R,SERPINE2,LILRB4,PAG1,FCGR2B,MELTF,IRF1,JAG1,EPHB2,PLXNC1,CASK,LPXN,PTPRC,ADAM10,MYADM
BP	GO:0045766	positive regulation of angiogenesis	56	0.592374	2.87203	1.95665e-09	7.57949e-08	5.58336e-08	607	tags=43%, list=9%, signal=39%	CXCL8,IL1A,IL1B,FLT1,ITGB8,ZC3H12A,CHI3L1,ADM,TJP1,WNT5A,ITGB3,ANXA3,THBS1,ITGA5,C3,CXCR4,F3,RRAS,C3AR1,CD40,SERPINE1,SPHK1,AKT3,RUNX1
BP	GO:1904018	positive regulation of vasculature development	56	0.592374	2.87203	1.95665e-09	7.57949e-08	5.58336e-08	607	tags=43%, list=9%, signal=39%	CXCL8,IL1A,IL1B,FLT1,ITGB8,ZC3H12A,CHI3L1,ADM,TJP1,WNT5A,ITGB3,ANXA3,THBS1,ITGA5,C3,CXCR4,F3,RRAS,C3AR1,CD40,SERPINE1,SPHK1,AKT3,RUNX1
BP	GO:1901342	regulation of vasculature development	94	0.488353	2.66677	2.52168e-09	9.71276e-08	7.15481e-08	665	tags=36%, list=10%, signal=33%	CXCL8,IL1A,IL1B,FLT1,ITGB8,ZC3H12A,TNFAIP3,CHI3L1,ADM,CXCL10,TJP1,WNT5A,ITGB3,IL6,ANXA3,THBS1,ITGA5,GLUL,C3,TNF,CXCR4,F3,RRAS,STAT1,C3AR1,CD40,HLA-G,NIBAN2,SERPINE1,SPHK1,AKT3,RUNX1,SEMA4A,ALOX5
BP	GO:0002690	positive regulation of leukocyte chemotaxis	37	0.670975	2.96868	3.07276e-09	1.17685e-07	8.66915e-08	594	tags=49%, list=9%, signal=44%	CXCL8,CCL7,CCL5,CCL4,CCL3,SLAMF1,CXCL10,CSF1,WNT5A,IL6,THBS1,FPR2,RIPOR2,C3AR1,EDN1,SERPINE1,CCR7,CCL1
BP	GO:0002429	immune response-activating cell surface receptor signaling pathway	113	0.453957	2.59089	3.7389e-09	1.42393e-07	1.04892e-07	1079	tags=51%, list=17%, signal=44%	TNIP3,CD38,GBP1,FFAR2,ZC3H12A,TNFAIP3,NR1H3,NFKBIZ,ACOD1,IRAK2,NFKBIA,LILRA2,OAS1,PLSCR1,PDE4B,FOSL2,FPR2,LYN,HLA-A,PIK3AP1,SRC,HCK,TLR2,CLEC6A,FPR1,KCNN4,MYD88,NOD2,C3AR1,CR1,IFI35,FGR,BTN2A1,CCR7,NFKB1,PTPRJ,MYO1G,PTPN2,NECTIN2,FYN,LILRB4,FCGR2B,BCAR1,FPR3,ADA,C5AR1,PLD2,TLR1,LPXN,THEMIS2,FCER1G,PTPRC,TNIP2,VAV1,VAV3,PSEN1,BTN2A2,NMI
BP	GO:0048525	negative regulation of viral process	37	0.668075	2.95585	4.2338e-09	1.6034e-07	1.18113e-07	602	tags=57%, list=9%, signal=52%	CCL5,MX1,IFITM1,PTX3,IFIT1,ISG15,OAS3,OASL,OAS2,TNIP1,OAS1,PLSCR1,IFITM3,IFIH1,LY6E,RSAD2,TNF,IFIT5,STAT1,ZNFX1,N4BP1
BP	GO:0002758	innate immune response-activating signaling pathway	101	0.472991	2.64132	4.52258e-09	1.70325e-07	1.25468e-07	653	tags=39%, list=10%, signal=35%	TNIP3,CLEC4E,FFAR2,TNFAIP3,NR1H3,RIGI,OAS3,NFKBIZ,BIRC3,OASL,ACOD1,IRAK2,NFKBIA,LILRA2,TNIP1,OAS1,IFIH1,RSAD2,DDX60,IRF7,TNF,LYN,TLR8,GBP2,PIK3AP1,SRC,HCK,TLR2,CLEC6A,MYD88,TRAF3,NOD2,CD40,IRAK3,MEFV,IFI35,FLOT1,FOSL1,FYN
BP	GO:0045653	negative regulation of megakaryocyte differentiation	14	-0.830048	-2.66305	4.96543e-09	1.84948e-07	1.3624e-07	738	tags=86%, list=11%, signal=76%	H4C16,H4C5,H4C6,H4C8,H4C1,H4C3,H4C2,H4C9,H4C12,H4C4,H4C13,H4C15
BP	GO:0002221	pattern recognition receptor signaling pathway	93	0.493317	2.69825	5.03063e-09	1.8534e-07	1.36529e-07	535	tags=37%, list=8%, signal=34%	TNIP3,CLEC4E,FFAR2,TNFAIP3,NR1H3,RIGI,OAS3,NFKBIZ,BIRC3,OASL,ACOD1,IRAK2,NFKBIA,LILRA2,TNIP1,OAS1,IFIH1,RSAD2,DDX60,IRF7,TNF,LYN,TLR8,GBP2,PIK3AP1,SRC,TLR2,MYD88,TRAF3,NOD2,CD40,IRAK3,MEFV,IFI35
BP	GO:0006268	DNA unwinding involved in DNA replication	17	-0.791808	-2.68764	5.02783e-09	1.8534e-07	1.36529e-07	950	tags=82%, list=15%, signal=70%	GINS3,GINS4,RAD51,MCM5,RECQL4,BLM,MCM3,GINS2,MCM6,MCM7,GINS1,MCM2,MCM4,CDC45
BP	GO:0006302	double-strand break repair	141	-0.421904	-2.45553	5.35203e-09	1.96116e-07	1.44467e-07	793	tags=31%, list=12%, signal=28%	MGMT,MSH2,RMI2,PARPBP,XRCC3,AUNIP,RAD51,DNA2,MCM8,CHEK2,POLA1,ZGRF1,FANCD2,EME1,MCM5,H2AX,CHEK1,FANCB,RAD54B,TONSL,MMS22L,TRIP13,BRCA1,FEN1,RECQL4,BLM,HMGB2,MCM3,XRCC2,RAD51AP1,GINS2,MCM6,UHRF1,ESCO2,MCM7,BRIP1,RAD54L,CDCA5,FOXM1,MCM2,POLQ,MCM4,HMGA2,CDC45
BP	GO:0002709	regulation of T cell mediated immunity	40	0.644061	2.90324	5.60488e-09	2.04277e-07	1.50478e-07	996	tags=65%, list=15%, signal=55%	IL7R,IL1B,SLAMF1,IL4I1,HLA-F,LILRB1,IL6,HLA-B,CD80,RSAD2,CD55,HLA-A,HLA-C,NOD2,HLA-G,AHR,NECTIN2,TAP2,LILRB4,HLA-DRA,FCGR2B,ZP3,B2M,FZD5,PTPRC,P2RX7
BP	GO:0050921	positive regulation of chemotaxis	57	0.575134	2.78737	5.97181e-09	2.16486e-07	1.59472e-07	594	tags=40%, list=9%, signal=37%	CXCL8,CCL7,CCL5,CCL4,CCL3,SLAMF1,CXCL10,CSF1,WNT5A,IL6,THBS1,MET,LPAR1,FPR2,CXCR4,F3,RIPOR2,C3AR1,PDGFRA,EDN1,SERPINE1,CCR7,CCL1
BP	GO:0006882	intracellular zinc ion homeostasis	16	0.81913	2.8865	6.7512e-09	2.4215e-07	1.78378e-07	692	tags=88%, list=11%, signal=78%	MT1G,MT1H,MT2A,MT1M,MT1F,MT1E,MT1X,SLC39A8,S100A8,S100A9,ATP13A2,SLC30A1,SLC39A13,SLC30A2
BP	GO:0045765	regulation of angiogenesis	93	0.491314	2.68729	7.09037e-09	2.52977e-07	1.86353e-07	665	tags=37%, list=10%, signal=33%	CXCL8,IL1A,IL1B,FLT1,ITGB8,ZC3H12A,TNFAIP3,CHI3L1,ADM,CXCL10,TJP1,WNT5A,ITGB3,IL6,ANXA3,THBS1,ITGA5,GLUL,C3,TNF,CXCR4,F3,RRAS,STAT1,C3AR1,CD40,HLA-G,NIBAN2,SERPINE1,SPHK1,AKT3,RUNX1,SEMA4A,ALOX5
BP	GO:0019079	viral genome replication	58	0.575538	2.79258	7.20323e-09	2.55658e-07	1.88328e-07	305	tags=36%, list=5%, signal=35%	CXCL8,CCL8,CCL5,CCL2,IFI27,MX1,ZC3H12A,IFITM1,IFIT1,ISG15,OAS3,OASL,OAS2,TNIP1,OAS1,PLSCR1,IFITM3,IFIH1,RSAD2,TNF,IFIT5
BP	GO:0000724	double-strand break repair via homologous recombination	83	-0.493355	-2.59595	7.34708e-09	2.59405e-07	1.91089e-07	722	tags=35%, list=11%, signal=31%	RMI2,PARPBP,XRCC3,AUNIP,RAD51,MCM8,MCM5,H2AX,CHEK1,FANCB,RAD54B,TONSL,MMS22L,BRCA1,FEN1,RECQL4,BLM,MCM3,XRCC2,RAD51AP1,GINS2,MCM6,UHRF1,MCM7,RAD54L,MCM2,POLQ,MCM4,CDC45
BP	GO:0002218	activation of innate immune response	108	0.456271	2.59446	7.60039e-09	2.66959e-07	1.96653e-07	653	tags=37%, list=10%, signal=34%	TNIP3,CLEC4E,FFAR2,TNFAIP3,NR1H3,RIGI,OAS3,NFKBIZ,BIRC3,OASL,ACOD1,IRAK2,NFKBIA,LILRA2,TNIP1,OAS1,IFIH1,RSAD2,DDX60,IRF7,TNF,LYN,TLR8,GBP2,PIK3AP1,SRC,HCK,TLR2,CLEC6A,MYD88,TRAF3,NOD2,CD40,IRAK3,MEFV,IFI35,ZNFX1,FLOT1,FOSL1,FYN
BP	GO:0070661	leukocyte proliferation	141	0.420664	2.49305	8.2616e-09	2.88688e-07	2.12659e-07	1325	tags=55%, list=21%, signal=44%	IL7R,CCL5,IL1A,IL1B,CD38,SLAMF1,IL4I1,EBI3,TNFAIP3,IDO1,TNFRSF9,CD274,CSF1,NFKBIZ,LILRB1,IL6,RASGRP1,IL2RA,CD80,BCL6,FOSL2,CD55,ARG2,LRRC32,LYN,HLA-A,SDC4,JUNB,LILRB2,PNP,CEBPB,MYD88,FCGR3A,CD40,HLA-G,CR1,PDCD1LG2,TNFSF9,AHR,IL7,FYN,NCK1,LILRB4,CLU,TICAM1,FCGR2B,CSF2RB,ZP3,IRF1,TFRC,EPHB2,ADA,IL15,SLC11A1,BST2,PTPRC,TNFSF13B,IL6ST,P2RX7,TCIRG1,VAV3,BTN2A2,HLA-E,RAC2,KITLG,RIPK3,SH2D2A,HES1,MIF,IG…
BP	GO:0002703	regulation of leukocyte mediated immunity	91	0.48588	2.63238	8.4855e-09	2.94991e-07	2.17302e-07	862	tags=45%, list=13%, signal=40%	IL7R,IL1B,JAK3,SLAMF1,IL4I1,HLA-F,RIGI,LILRB1,IL6,ICAM1,HLA-B,RASGRP1,CD80,BCL6,RSAD2,C3,CD55,TNF,LYN,SERPINB9,HLA-A,CADM1,HLA-C,NOD2,CD40,HLA-G,CR1,FGR,AHR,NECTIN2,TAP2,IL4R,LILRB4,HLA-DRA,TICAM1,ADGRE2,FCGR2B,ZP3,TFRC,B2M,FZD5
BP	GO:0051984	positive regulation of chromosome segregation	19	-0.766396	-2.74245	8.67024e-09	2.99875e-07	2.209e-07	838	tags=74%, list=13%, signal=64%	INCENP,CCNB1,SMC4,SMC2,NCAPD2,NCAPD3,NCAPG2,CDCA8,AURKB,CDC6,BIRC5,NCAPH,NCAPG,CDK1
BP	GO:0070663	regulation of leukocyte proliferation	111	0.450554	2.58389	8.76507e-09	3.01616e-07	2.22183e-07	861	tags=41%, list=13%, signal=37%	CCL5,IL1A,IL1B,CD38,SLAMF1,IL4I1,EBI3,TNFAIP3,IDO1,TNFRSF9,CD274,CSF1,LILRB1,IL6,IL2RA,CD80,BCL6,CD55,ARG2,LRRC32,LYN,HLA-A,SDC4,LILRB2,PNP,CEBPB,MYD88,FCGR3A,CD40,HLA-G,CR1,PDCD1LG2,TNFSF9,AHR,IL7,NCK1,LILRB4,TICAM1,FCGR2B,CSF2RB,ZP3,IRF1,TFRC,EPHB2,ADA,IL15
BP	GO:0050729	positive regulation of inflammatory response	58	0.573736	2.78384	8.84315e-09	3.02766e-07	2.2303e-07	600	tags=47%, list=9%, signal=43%	IL1B,CCL3,S100A12,NKG7,FFAR2,FFAR3,IDO1,PTGER4,S100A8,WNT5A,NFKBIZ,IL6,NFKBIA,TNIP1,C3,S100A9,TNF,MMP8,TLR2,CEBPB,PTGS2,MEFV,SERPINE1,IFI35,CCR7,CCL1,LGALS1
BP	GO:0032943	mononuclear cell proliferation	131	0.425858	2.52097	9.15673e-09	3.11927e-07	2.29778e-07	861	tags=37%, list=13%, signal=33%	IL7R,CCL5,IL1A,IL1B,CD38,SLAMF1,IL4I1,EBI3,IDO1,TNFRSF9,CD274,CSF1,NFKBIZ,LILRB1,IL6,RASGRP1,IL2RA,CD80,BCL6,FOSL2,CD55,ARG2,LRRC32,LYN,HLA-A,SDC4,LILRB2,PNP,CEBPB,MYD88,FCGR3A,CD40,HLA-G,CR1,PDCD1LG2,TNFSF9,AHR,IL7,FYN,NCK1,LILRB4,TICAM1,FCGR2B,ZP3,IRF1,TFRC,EPHB2,ADA,IL15
BP	GO:0060759	regulation of response to cytokine stimulus	69	0.538044	2.74963	1.04083e-08	3.52788e-07	2.59878e-07	635	tags=41%, list=10%, signal=37%	CCL5,MMP12,TNFAIP3,IL1RN,NR1H3,USP18,CSF1,WNT5A,RIGI,ISG15,OAS3,IL6,IRAK2,OAS1,IFIH1,IRF7,MMP8,PARP9,ROBO1,CXCR4,TLR2,NLRC5,IRAK3,EDN1,SPHK1,IL7,PTPN2,IKBKE
BP	GO:0008608	attachment of spindle microtubules to kinetochore	32	-0.648829	-2.71231	1.07936e-08	3.64028e-07	2.68157e-07	977	tags=59%, list=15%, signal=51%	DSN1,INCENP,KNTC1,SGO1,RACGAP1,CCNB1,CENPE,NEK2,CDCA8,NUF2,CDT1,AURKB,SPAG5,SPC25,KNL1,SPC24,KIF2C,BIRC5,NDC80
BP	GO:0045071	negative regulation of viral genome replication	30	0.69656	2.92965	1.17772e-08	3.95235e-07	2.91146e-07	305	tags=53%, list=5%, signal=51%	CCL5,MX1,IFITM1,IFIT1,ISG15,OAS3,OASL,OAS2,TNIP1,OAS1,PLSCR1,IFITM3,IFIH1,RSAD2,TNF,IFIT5
BP	GO:0046686	response to cadmium ion	33	0.667985	2.89393	1.90783e-08	6.37103e-07	4.69316e-07	332	tags=36%, list=5%, signal=35%	MT1G,MT1H,MT2A,MT1M,MT1F,MT1E,MMP9,SOD2,MT1X,SLC39A8,NCF1,MTF1
BP	GO:0006275	regulation of DNA replication	58	-0.542011	-2.64908	1.95795e-08	6.50635e-07	4.79284e-07	1947	tags=69%, list=30%, signal=49%	TIPIN,POLG2,ENDOG,ING5,FAF1,RFC2,STN1,CDK2,POLE3,NUCKS1,BCAR3,EHMT2,JADE1,TIMELESS,GMNN,RFC4,RFC5,ID3,DNA2,CHTF18,ATAD5,FBXO5,MCM5,PCNA,RFC3,DSCC1,BLM,E2F7,CDT1,MCM3,MCM6,ESCO2,TICRR,MCM7,CDC6,MCM2,MCM4,E2F8,CCNA2,CDK1
BP	GO:0044706	multi-multicellular organism process	62	0.551687	2.72789	2.04896e-08	6.74267e-07	4.96692e-07	826	tags=45%, list=13%, signal=40%	IL1B,CD38,GJA1,MMP9,IDO1,ADM,VDR,SPP1,ITGB3,CYP27B1,ACOD1,ITGA5,TIMP1,SLC2A1,JUNB,PLA2G4C,B4GALT1,PTGS2,VMP1,CTSB,EDN1,PPARD,FOSL1,SERPINE2,UCP2,MAFF,FOS,IGFBP7
BP	GO:0002823	negative regulation of adaptive immune response based on somatic recombination of immune receptors built from immunoglobulin superfamily domains	23	0.744783	2.89419	2.19164e-08	7.17734e-07	5.28712e-07	794	tags=70%, list=12%, signal=61%	IL7R,JAK3,SLAMF1,IL4I1,ZC3H12A,HLA-F,LILRB1,CD80,BCL6,NOD2,HLA-G,CR1,AHR,IL4R,LILRB4,FCGR2B
BP	GO:0002367	cytokine production involved in immune response	50	0.592164	2.79091	2.28446e-08	7.44536e-07	5.48456e-07	862	tags=52%, list=13%, signal=45%	IL1B,JAK3,FFAR2,SLAMF1,FFAR3,HLA-F,WNT5A,RIGI,LILRB1,TREM1,IL6,BCL6,RSAD2,CD55,TNF,HLA-A,MYD88,NOD2,IRAK3,HLA-G,UBE2J1,PANX1,LILRB4,TICAM1,B2M,FZD5
BP	GO:0046634	regulation of alpha-beta T cell activation	42	0.618513	2.82098	2.37758e-08	7.71178e-07	5.6808e-07	843	tags=57%, list=13%, signal=50%	JAK3,EBI3,ZC3H12A,CD274,ADORA2A,NFKBIZ,LILRB1,IL2RA,CD80,BCL6,CD55,ARG2,HLA-A,JUNB,PNP,IL2RG,HLX,RUNX1,CD83,IL4R,LILRB4,HLA-DRA,IRF1,ADA
BP	GO:0010721	negative regulation of cell development	80	0.508426	2.69406	2.49369e-08	8.04986e-07	5.92985e-07	909	tags=50%, list=14%, signal=43%	IL1A,IL1B,CCL3,JAK3,TNFAIP6,ZC3H12A,TMEM176B,SPP1,WNT5A,TMEM176A,LILRB1,IL6,SEMA3C,BCL6,INHBA,TNF,LYN,SEMA3A,LILRB3,HLA-G,CR1,HLX,RUNX1,PTPN2,SEMA4B,SEMA4A,IL4R,LILRB4,SYT4,CDKN2B,FCGR2B,IRF1,BTG2,B2M,EPHB2,SEMA3B,DUSP10,MYC,GPR68,MAFB
BP	GO:0050792	regulation of viral process	63	0.539575	2.67859	2.65905e-08	8.54299e-07	6.29311e-07	719	tags=46%, list=11%, signal=41%	CXCL8,CCL5,MX1,IFITM1,PTX3,LAMP3,IFIT1,ISG15,OAS3,OASL,OAS2,TNIP1,OAS1,PLSCR1,IFITM3,IFIH1,LY6E,RSAD2,TNF,IFIT5,CXCR4,STAT1,ZNFX1,LGALS1,N4BP1,NECTIN2,STOM,ADARB1,EIF2AK2
BP	GO:0002263	cell activation involved in immune response	111	0.441135	2.52987	2.68078e-08	8.57219e-07	6.31462e-07	843	tags=40%, list=13%, signal=36%	CCL3,CLEC4E,SOCS3,JAK3,NKG7,SLAMF1,ZC3H12A,PTGER4,HLA-F,NFKBIZ,RELB,LILRB1,IL6,ICAM1,ANXA3,RASGRP1,LILRA2,CD80,BCL6,BCL3,TNF,LYN,DYSF,JUNB,SBNO2,MYD88,FCGR3A,CD40,CR1,IFI35,FGR,HLX,LGALS1,SEMA4A,IL4R,RORA,LFNG,ITGAL,HLA-DRA,TICAM1,ADGRE2,FCGR2B,DLL1,TFRC,ADA
BP	GO:0046651	lymphocyte proliferation	126	0.427151	2.49545	2.73438e-08	8.70252e-07	6.41063e-07	861	tags=38%, list=13%, signal=34%	IL7R,CCL5,IL1A,IL1B,CD38,SLAMF1,IL4I1,EBI3,IDO1,TNFRSF9,CD274,NFKBIZ,LILRB1,IL6,RASGRP1,IL2RA,CD80,BCL6,FOSL2,CD55,ARG2,LRRC32,LYN,HLA-A,SDC4,LILRB2,PNP,CEBPB,MYD88,FCGR3A,CD40,HLA-G,CR1,PDCD1LG2,TNFSF9,AHR,IL7,FYN,NCK1,LILRB4,TICAM1,FCGR2B,ZP3,IRF1,TFRC,EPHB2,ADA,IL15
BP	GO:0002366	leukocyte activation involved in immune response	110	0.443021	2.53422	2.86461e-08	9.07438e-07	6.68455e-07	843	tags=41%, list=13%, signal=36%	CCL3,CLEC4E,SOCS3,JAK3,NKG7,SLAMF1,ZC3H12A,PTGER4,HLA-F,NFKBIZ,RELB,LILRB1,IL6,ICAM1,ANXA3,RASGRP1,LILRA2,CD80,BCL6,BCL3,TNF,LYN,DYSF,JUNB,SBNO2,MYD88,FCGR3A,CD40,CR1,IFI35,FGR,HLX,LGALS1,SEMA4A,IL4R,RORA,LFNG,ITGAL,HLA-DRA,TICAM1,ADGRE2,FCGR2B,DLL1,TFRC,ADA
BP	GO:0050670	regulation of lymphocyte proliferation	103	0.452498	2.53742	2.91293e-08	9.18452e-07	6.76569e-07	861	tags=42%, list=13%, signal=37%	CCL5,IL1A,IL1B,CD38,SLAMF1,IL4I1,EBI3,IDO1,TNFRSF9,CD274,LILRB1,IL6,IL2RA,CD80,BCL6,CD55,ARG2,LRRC32,LYN,HLA-A,SDC4,LILRB2,PNP,CEBPB,MYD88,FCGR3A,CD40,HLA-G,CR1,PDCD1LG2,TNFSF9,AHR,IL7,NCK1,LILRB4,TICAM1,FCGR2B,ZP3,IRF1,TFRC,EPHB2,ADA,IL15
BP	GO:0032944	regulation of mononuclear cell proliferation	106	0.453867	2.56791	2.937e-08	9.21756e-07	6.79003e-07	861	tags=42%, list=13%, signal=37%	CCL5,IL1A,IL1B,CD38,SLAMF1,IL4I1,EBI3,IDO1,TNFRSF9,CD274,CSF1,LILRB1,IL6,IL2RA,CD80,BCL6,CD55,ARG2,LRRC32,LYN,HLA-A,SDC4,LILRB2,PNP,CEBPB,MYD88,FCGR3A,CD40,HLA-G,CR1,PDCD1LG2,TNFSF9,AHR,IL7,NCK1,LILRB4,TICAM1,FCGR2B,ZP3,IRF1,TFRC,EPHB2,ADA,IL15
BP	GO:0002707	negative regulation of lymphocyte mediated immunity	23	0.740626	2.87803	3.20072e-08	9.95307e-07	7.33183e-07	794	tags=70%, list=12%, signal=61%	IL7R,SLAMF1,IL4I1,HLA-F,LILRB1,HLA-B,CD80,BCL6,SERPINB9,HLA-A,NOD2,HLA-G,CR1,AHR,LILRB4,FCGR2B
BP	GO:0042742	defense response to bacterium	94	0.465937	2.54436	3.27256e-08	1.013e-06	7.46215e-07	571	tags=36%, list=9%, signal=33%	IL7R,IL1B,CLEC4E,S100A12,GBP1,CCL20,OPTN,S100A8,ISG15,OAS3,NFKBIZ,TREM1,IL6,ANXA3,OAS2,OAS1,FPR2,GBP4,BCL3,ARG2,S100A9,TNF,HLA-A,GBP2,SLAMF8,TLR2,CEBPB,MYD88,SYT11,NOD2,SERPINE1,FGR,SLC30A1,ZNFX1
BP	GO:0000725	recombinational repair	86	-0.478752	-2.53741	3.74005e-08	1.14723e-06	8.45096e-07	722	tags=34%, list=11%, signal=30%	RMI2,PARPBP,XRCC3,AUNIP,RAD51,MCM8,MCM5,H2AX,CHEK1,FANCB,RAD54B,TONSL,MMS22L,BRCA1,FEN1,RECQL4,BLM,MCM3,XRCC2,RAD51AP1,GINS2,MCM6,UHRF1,MCM7,RAD54L,MCM2,POLQ,MCM4,CDC45
BP	GO:0044703	multi-organism reproductive process	59	0.554464	2.68685	3.98068e-08	1.21554e-06	8.95418e-07	826	tags=46%, list=13%, signal=40%	IL1B,CD38,GJA1,MMP9,IDO1,ADM,VDR,SPP1,ITGB3,CYP27B1,ACOD1,ITGA5,TIMP1,SLC2A1,JUNB,PLA2G4C,PTGS2,VMP1,CTSB,EDN1,PPARD,FOSL1,SERPINE2,UCP2,MAFF,FOS,IGFBP7
BP	GO:0045824	negative regulation of innate immune response	46	0.59018	2.71301	4.3961e-08	1.33041e-06	9.80034e-07	613	tags=43%, list=9%, signal=40%	MMP12,TNFAIP3,HLA-F,NR1H3,USP18,ISG15,OAS3,LILRB1,ACOD1,HLA-B,OAS1,SERPING1,SERPINB9,HLA-A,SLAMF8,NLRC5,IRAK3,HLA-G,CR1,PTPN2
BP	GO:0002820	negative regulation of adaptive immune response	25	0.717847	2.85814	4.54916e-08	1.37061e-06	1.00965e-06	794	tags=64%, list=12%, signal=56%	IL7R,JAK3,SLAMF1,IL4I1,ZC3H12A,HLA-F,LILRB1,CD80,BCL6,NOD2,HLA-G,CR1,AHR,IL4R,LILRB4,FCGR2B
BP	GO:0010043	response to zinc ion	27	0.699083	2.84217	4.65661e-08	1.39678e-06	1.02892e-06	569	tags=48%, list=9%, signal=44%	MT1G,MT1H,MT2A,MT1M,MT1F,MT1E,SOD2,MT1X,S100A8,MTF1,ASS1,ATP13A2,SLC30A1
BP	GO:0002544	chronic inflammatory response	9	0.901716	2.62951	4.71716e-08	1.40253e-06	1.03316e-06	287	tags=89%, list=4%, signal=85%	CCL5,TNFAIP3,IDO1,S100A8,NFKBIZ,THBS1,S100A9,TNF
BP	GO:0046632	alpha-beta T cell differentiation	48	0.5896	2.74639	4.70993e-08	1.40253e-06	1.03316e-06	843	tags=54%, list=13%, signal=47%	SOCS3,JAK3,ZC3H12A,PTGER4,CTSL,NFKBIZ,RELB,IL6,CD80,BCL6,RSAD2,FOSL2,BCL3,JUNB,PNP,IL2RG,HLX,RUNX1,CD83,SEMA4A,IL4R,RORA,LILRB4,HLA-DRA,IRF1,ADA
BP	GO:0098586	cellular response to virus	20	0.767222	2.83918	4.96604e-08	1.47008e-06	1.08292e-06	841	tags=75%, list=13%, signal=65%	CCL5,MMP12,IFI6,ZC3H12A,CXCL10,IL6,OAS1,IFIH1,POU2F2,NFKB1,IFNGR2,IKBKE,IFNAR1,IFNLR1,HIF1A
BP	GO:0002706	regulation of lymphocyte mediated immunity	68	0.514463	2.61254	5.4058e-08	1.5933e-06	1.17369e-06	862	tags=49%, list=13%, signal=42%	IL7R,IL1B,SLAMF1,IL4I1,HLA-F,LILRB1,IL6,HLA-B,RASGRP1,CD80,BCL6,RSAD2,C3,CD55,TNF,SERPINB9,HLA-A,CADM1,HLA-C,NOD2,CD40,HLA-G,CR1,AHR,NECTIN2,TAP2,LILRB4,HLA-DRA,FCGR2B,ZP3,TFRC,B2M,FZD5
BP	GO:0002695	negative regulation of leukocyte activation	74	0.502139	2.59509	5.54494e-08	1.62724e-06	1.19869e-06	812	tags=47%, list=13%, signal=42%	JAK3,IL4I1,ZC3H12A,TNFAIP3,IDO1,CD274,HLA-F,ADORA2A,NR1H3,LILRB1,IL2RA,CD80,BCL6,INHBA,ARG2,LRRC32,LYN,SDC4,LILRB2,CEBPB,RIPOR2,SYT11,HLA-G,CR1,PDCD1LG2,FGR,HLX,RUNX1,PTPN2,MERTK,IL4R,LILRB4,PAG1,FCGR2B,IRF1
BP	GO:0007127	meiosis I	51	-0.554154	-2.63318	5.66384e-08	1.65496e-06	1.21911e-06	776	tags=45%, list=12%, signal=40%	CCNE1,MSH5,PTTG1,CKS2,CCNB1IP1,NDC1,RAD51,FANCD2,MYBL1,EME1,MND1,FBXO5,CCNB2,RAD54B,TRIP13,PLK1,RAD51AP1,BRIP1,RAD54L,ESPL1,CCNE2,NDC80,TOP2A
BP	GO:0043367	CD4-positive, alpha-beta T cell differentiation	36	0.64477	2.8344	5.94589e-08	1.72992e-06	1.27433e-06	769	tags=58%, list=12%, signal=52%	SOCS3,JAK3,ZC3H12A,PTGER4,CTSL,NFKBIZ,RELB,IL6,CD80,BCL6,RSAD2,BCL3,JUNB,IL2RG,HLX,RUNX1,CD83,SEMA4A,IL4R,RORA,HLA-DRA
BP	GO:1905820	positive regulation of chromosome separation	22	-0.712825	-2.66037	6.37257e-08	1.83049e-06	1.34841e-06	589	tags=68%, list=9%, signal=62%	INCENP,SMC4,SMC2,NCAPD2,NCAPD3,NCAPG2,UBE2C,CDCA8,AURKB,CDC20,DLGAP5,ESPL1,BIRC5,NCAPH,NCAPG
BP	GO:0040029	epigenetic regulation of gene expression	78	-0.47967	-2.49309	6.41936e-08	1.83615e-06	1.35259e-06	410	tags=24%, list=6%, signal=23%	CHEK1,GPX1,BRCA1,H3C1,H3C11,H3C3,UHRF1,H3C10,H3C6,KCNQ1,H3C12,LMNB1,HMGA2,HELLS,PADI2,H3C4,H3C7,H3C2,H3C8
BP	GO:0001906	cell killing	67	0.526076	2.65338	6.73711e-08	1.91562e-06	1.41112e-06	625	tags=39%, list=10%, signal=35%	IL7R,S100A12,CCL13,NKG7,SLAMF7,GBP1,HLA-F,LILRB1,TREM1,ICAM1,HLA-B,RASGRP1,RNF19B,C3,CD55,SERPINB9,HLA-A,GBP2,CADM1,HLA-C,MYD88,FCGR3A,HLA-G,CR1,NECTIN2,TAP2
BP	GO:0055074	calcium ion homeostasis	97	0.461252	2.53838	6.75371e-08	1.91562e-06	1.41112e-06	656	tags=32%, list=10%, signal=29%	CCL7,CCL8,CCL5,CCL3,CCL13,MCOLN2,VDR,CXCL10,WNT5A,ITGB3,FAM20A,CYP27B1,SNX10,EDNRA,NT5E,LYN,TGM2,CXCL9,CCL23,GRINA,ATP13A3,CD40,EDN1,CCR7,ATP13A2,SLC30A1,CCR5,ATP2C1,CCL1,ERC2,SRI
BP	GO:1902105	regulation of leukocyte differentiation	119	0.425184	2.45486	7.30691e-08	2.0639e-06	1.52035e-06	909	tags=41%, list=14%, signal=36%	IL7R,CCL3,JAK3,TNFAIP6,IL4I1,ZC3H12A,TMEM176B,CSF1,TMEM176A,NFKBIZ,LILRB1,HLA-B,RASGRP1,IL2RA,CD80,BCL6,INHBA,IRF7,TNF,LYN,SLAMF8,MMP14,JUNB,LILRB2,PNP,IL2RG,CEBPB,LILRB3,HLA-G,IL15RA,CR1,TNFSF9,HLX,IL7,RUNX1,PTPN2,CD83,IL4R,LILRB4,HLA-DRA,FCGR2B,FOS,IRF1,ADA,IL15,DUSP10,MYC,GPR68,MAFB
BP	GO:0044839	cell cycle G2/M phase transition	73	-0.485844	-2.49784	8.51733e-08	2.37609e-06	1.75032e-06	630	tags=40%, list=10%, signal=36%	RRM1,NOP53,SKP2,KIF14,CCNB1,CHEK2,ATAD5,CDC25C,FBXO5,CHEK1,CCNB2,BRCA1,MELK,PLK1,BLM,ORC1,AURKB,WEE1,CDC25A,PKMYT1,TICRR,CDC6,FOXM1,CLSPN,NDC80,CCNA2,DTL,CENPF,CDK1
BP	GO:0030198	extracellular matrix organization	85	0.475164	2.54955	8.79028e-08	2.42233e-06	1.78438e-06	747	tags=36%, list=12%, signal=33%	MMP12,MMP1,MMP9,SLC39A8,PTX3,ADAMTS14,MYH11,NFKB2,OLFML2B,ITGB3,IL6,SH3PXD2B,MMP19,BCL3,MMP7,TNF,MMP8,LUM,MMP14,PDPN,B4GALT1,MMP10,PDGFRA,IBSP,FLOT1,RUNX1,P4HA1,ADAMTS2,DPP4,FLRT2,ERO1A
BP	GO:0043062	extracellular structure organization	85	0.475164	2.54955	8.79028e-08	2.42233e-06	1.78438e-06	747	tags=36%, list=12%, signal=33%	MMP12,MMP1,MMP9,SLC39A8,PTX3,ADAMTS14,MYH11,NFKB2,OLFML2B,ITGB3,IL6,SH3PXD2B,MMP19,BCL3,MMP7,TNF,MMP8,LUM,MMP14,PDPN,B4GALT1,MMP10,PDGFRA,IBSP,FLOT1,RUNX1,P4HA1,ADAMTS2,DPP4,FLRT2,ERO1A
BP	GO:0045229	external encapsulating structure organization	85	0.475164	2.54955	8.79028e-08	2.42233e-06	1.78438e-06	747	tags=36%, list=12%, signal=33%	MMP12,MMP1,MMP9,SLC39A8,PTX3,ADAMTS14,MYH11,NFKB2,OLFML2B,ITGB3,IL6,SH3PXD2B,MMP19,BCL3,MMP7,TNF,MMP8,LUM,MMP14,PDPN,B4GALT1,MMP10,PDGFRA,IBSP,FLOT1,RUNX1,P4HA1,ADAMTS2,DPP4,FLRT2,ERO1A
BP	GO:0071622	regulation of granulocyte chemotaxis	18	0.781419	2.86134	9.58925e-08	2.62119e-06	1.93087e-06	545	tags=61%, list=8%, signal=56%	CXCL8,CCL5,TNFAIP6,SLAMF1,CSF1,THBS1,RIPOR2,NOD2,C3AR1,EDN1,CCR7
BP	GO:0043547	positive regulation of GTPase activity	85	0.474179	2.54426	9.68854e-08	2.63769e-06	1.94303e-06	594	tags=26%, list=9%, signal=24%	CCL7,CCL8,CCL5,CCL4,CCL2,CCL3,CCL3L3,CCL13,CCL20,RASGRP1,CCL18,TGM2,CCL23,RASGEF1B,CD40,AGRN,RGS16,CCR7,S100A10,C9orf72,RAPGEFL1,CCL1
BP	GO:0033260	nuclear DNA replication	26	-0.676885	-2.67875	1.09634e-07	2.97284e-06	2.18992e-06	647	tags=62%, list=10%, signal=56%	RAD51,DNA2,POLA1,LIG1,ATAD5,PCNA,FEN1,BLM,CDT1,MCM3,MCM6,GINS1,MCM2,MCM4,CDC45,TK1
BP	GO:0071706	tumor necrosis factor superfamily cytokine production	78	0.498285	2.61817	1.13118e-07	3.03265e-06	2.23397e-06	1176	tags=58%, list=18%, signal=48%	IL1A,CCL3,SLAMF1,ZC3H12A,TNFAIP3,CD274,WNT5A,RIGI,OAS3,LILRB1,IL6,OAS2,RASGRP1,THBS1,LILRA2,OAS1,IFIH1,BCL3,ARG2,MMP8,TLR2,MYD88,SYT11,NOD2,FCGR3A,IRAK3,UBE2J1,PTPRJ,LILRB4,CLU,TICAM1,CLEC4A,EPHB2,FZD5,SIRPA,TLR1,SELENOS,PTPRC,HSPB1,PSEN1,STAT3,HLA-E,BCL10,LILRA5,PTAFR
BP	GO:1903555	regulation of tumor necrosis factor superfamily cytokine production	78	0.498285	2.61817	1.13118e-07	3.03265e-06	2.23397e-06	1176	tags=58%, list=18%, signal=48%	IL1A,CCL3,SLAMF1,ZC3H12A,TNFAIP3,CD274,WNT5A,RIGI,OAS3,LILRB1,IL6,OAS2,RASGRP1,THBS1,LILRA2,OAS1,IFIH1,BCL3,ARG2,MMP8,TLR2,MYD88,SYT11,NOD2,FCGR3A,IRAK3,UBE2J1,PTPRJ,LILRB4,CLU,TICAM1,CLEC4A,EPHB2,FZD5,SIRPA,TLR1,SELENOS,PTPRC,HSPB1,PSEN1,STAT3,HLA-E,BCL10,LILRA5,PTAFR
BP	GO:0023061	signal release	133	0.408419	2.41139	1.13182e-07	3.03265e-06	2.23397e-06	996	tags=38%, list=15%, signal=33%	CCL5,IL1A,IL1B,CD38,GJA1,FFAR2,FFAR3,IL1RN,SPP1,ADORA2A,MCTP2,PFN2,LILRB1,IL6,KMO,STX1A,TMEM132A,PIM3,INHBA,TNF,LYN,TGM2,DYSF,SLC16A10,PTGS2,SYT11,EDN1,NIBAN2,ABCA1,SLC30A1,LIN7A,MCTP1,ERC2,SRI,ALOX5,UCP2,SYT4,PNKD,PPARG,HIF1A,P2RX4,MYOF,GPR68,STX11,ACSL4,CASK,BMAL1,SELENOM,STXBP5,RAB5A,P2RX7
BP	GO:0071675	regulation of mononuclear cell migration	56	0.553761	2.68482	1.17545e-07	3.12486e-06	2.30189e-06	594	tags=41%, list=9%, signal=38%	CCL7,CCL5,CCL4,CCL2,CCL3,SLAMF1,CCL20,CXCL10,CSF1,WNT5A,ITGB3,THBS1,FPR2,TNF,LYN,SLAMF8,RIPOR2,C3AR1,ABL2,DUSP1,SERPINE1,CCR7,CCL1
BP	GO:0001959	regulation of cytokine-mediated signaling pathway	61	0.533441	2.62738	1.17388e-07	3.12486e-06	2.30189e-06	635	tags=41%, list=10%, signal=37%	CCL5,MMP12,TNFAIP3,IL1RN,NR1H3,USP18,CSF1,WNT5A,ISG15,OAS3,IL6,IRAK2,OAS1,IRF7,MMP8,PARP9,ROBO1,CXCR4,NLRC5,IRAK3,EDN1,SPHK1,IL7,PTPN2,IKBKE
BP	GO:1902106	negative regulation of leukocyte differentiation	38	0.615946	2.72964	1.21063e-07	3.2058e-06	2.36152e-06	950	tags=63%, list=15%, signal=54%	CCL3,JAK3,TNFAIP6,ZC3H12A,TMEM176B,TMEM176A,LILRB1,BCL6,INHBA,LYN,LILRB3,HLA-G,CR1,HLX,RUNX1,PTPN2,IL4R,LILRB4,FCGR2B,IRF1,MYC,GPR68,MAFB,TRIB1
BP	GO:0002718	regulation of cytokine production involved in immune response	49	0.583013	2.74884	1.29603e-07	3.4186e-06	2.51828e-06	862	tags=51%, list=13%, signal=45%	IL1B,JAK3,FFAR2,SLAMF1,FFAR3,HLA-F,WNT5A,RIGI,LILRB1,IL6,BCL6,RSAD2,CD55,TNF,HLA-A,MYD88,NOD2,IRAK3,HLA-G,UBE2J1,PANX1,LILRB4,TICAM1,B2M,FZD5
BP	GO:0071294	cellular response to zinc ion	13	0.83222	2.73856	1.30336e-07	3.42459e-06	2.52269e-06	41	tags=54%, list=1%, signal=54%	MT1G,MT1H,MT2A,MT1M,MT1F,MT1E,MT1X
BP	GO:0044771	meiotic cell cycle phase transition	8	-0.887269	-2.31796	1.33104e-07	3.48382e-06	2.56632e-06	469	tags=88%, list=7%, signal=81%	CDC25C,CCNB2,TTK,CDC20,CDC25A,PKMYT1,NDC80
BP	GO:0070232	regulation of T cell apoptotic process	16	0.782225	2.75645	1.46446e-07	3.81831e-06	2.81272e-06	279	tags=50%, list=4%, signal=48%	IL7R,CCL5,JAK3,IDO1,CD274,WNT5A,BCL3,ARG2
BP	GO:0002700	regulation of production of molecular mediator of immune response	74	0.489091	2.52765	1.57724e-07	4.0966e-06	3.01772e-06	996	tags=46%, list=15%, signal=39%	IL1B,JAK3,FFAR2,SLAMF1,FFAR3,HLA-F,WNT5A,RIGI,LILRB1,IL6,BCL6,RSAD2,CD55,TNF,HLA-A,MYD88,NOD2,CD40,IRAK3,HLA-G,CR1,UBE2J1,PANX1,IL4R,LILRB4,TICAM1,FCGR2B,TFRC,B2M,EPHB2,FZD5,BST2,PTPRC,P2RX7
BP	GO:0051250	negative regulation of lymphocyte activation	66	0.513262	2.60226	1.72066e-07	4.45204e-06	3.27955e-06	812	tags=50%, list=13%, signal=44%	JAK3,IL4I1,ZC3H12A,TNFAIP3,IDO1,CD274,HLA-F,ADORA2A,LILRB1,IL2RA,CD80,BCL6,INHBA,ARG2,LRRC32,LYN,SDC4,LILRB2,CEBPB,RIPOR2,HLA-G,CR1,PDCD1LG2,FGR,HLX,RUNX1,PTPN2,MERTK,IL4R,LILRB4,PAG1,FCGR2B,IRF1
BP	GO:0001818	negative regulation of cytokine production	105	0.434736	2.45215	1.78757e-07	4.60759e-06	3.39414e-06	989	tags=45%, list=15%, signal=39%	JAK3,GBP1,SLAMF1,ZC3H12A,TNFAIP3,IDO1,PTGER4,CD274,HLA-F,XAF1,OAS3,RELB,LILRB1,IL6,ACOD1,THBS1,OAS1,BCL6,INHBA,BCL3,ARG2,TNF,LRRC32,TLR8,SYT11,NOD2,IRAK3,MEFV,CR1,PDCD1LG2,CCR7,NFKB1,N4BP1,MERTK,CD83,LILRB4,CLEC4A,FCGR2B,DLL1,EPHB2,DHX58,SIRPA,SERPINB1,SLC11A1,BST2,SELENOS,PTPRC
BP	GO:0048247	lymphocyte chemotaxis	25	0.700513	2.78912	1.83768e-07	4.70099e-06	3.46294e-06	375	tags=52%, list=6%, signal=49%	CCL7,CCL8,CCL5,CCL4,CCL2,CCL3,CCL3L3,CCL13,CCL20,CXCL10,WNT5A,CCL18,CCL23
BP	GO:0032760	positive regulation of tumor necrosis factor production	51	0.55412	2.61508	1.85944e-07	4.73236e-06	3.48605e-06	1176	tags=59%, list=18%, signal=48%	IL1A,CCL3,WNT5A,RIGI,OAS3,IL6,OAS2,RASGRP1,THBS1,LILRA2,OAS1,IFIH1,MMP8,TLR2,MYD88,NOD2,FCGR3A,PTPRJ,CLU,TICAM1,EPHB2,FZD5,TLR1,PTPRC,HSPB1,PSEN1,STAT3,HLA-E,LILRA5,PTAFR
BP	GO:0045582	positive regulation of T cell differentiation	42	0.593809	2.7083	1.98085e-07	5.01051e-06	3.69094e-06	871	tags=52%, list=13%, signal=46%	IL7R,IL4I1,NFKBIZ,RASGRP1,IL2RA,CD80,BCL6,LILRB2,PNP,IL2RG,HLA-G,CR1,TNFSF9,HLX,IL7,RUNX1,CD83,IL4R,LILRB4,HLA-DRA,ADA,DUSP10
BP	GO:0032640	tumor necrosis factor production	76	0.488894	2.55041	2.05549e-07	5.1431e-06	3.78861e-06	1066	tags=53%, list=17%, signal=44%	IL1A,CCL3,SLAMF1,ZC3H12A,TNFAIP3,WNT5A,RIGI,OAS3,LILRB1,IL6,OAS2,RASGRP1,THBS1,LILRA2,OAS1,IFIH1,BCL3,ARG2,MMP8,TLR2,MYD88,SYT11,NOD2,FCGR3A,IRAK3,UBE2J1,PTPRJ,LILRB4,CLU,TICAM1,CLEC4A,EPHB2,FZD5,SIRPA,TLR1,SELENOS,PTPRC,HSPB1,PSEN1,STAT3
BP	GO:0032680	regulation of tumor necrosis factor production	76	0.488894	2.55041	2.05549e-07	5.1431e-06	3.78861e-06	1066	tags=53%, list=17%, signal=44%	IL1A,CCL3,SLAMF1,ZC3H12A,TNFAIP3,WNT5A,RIGI,OAS3,LILRB1,IL6,OAS2,RASGRP1,THBS1,LILRA2,OAS1,IFIH1,BCL3,ARG2,MMP8,TLR2,MYD88,SYT11,NOD2,FCGR3A,IRAK3,UBE2J1,PTPRJ,LILRB4,CLU,TICAM1,CLEC4A,EPHB2,FZD5,SIRPA,TLR1,SELENOS,PTPRC,HSPB1,PSEN1,STAT3
BP	GO:0018108	peptidyl-tyrosine phosphorylation	84	0.46199	2.47626	2.05603e-07	5.1431e-06	3.78861e-06	1314	tags=58%, list=20%, signal=47%	CCL5,SOCS3,FLT1,JAK3,ENPP2,CD44,ITGB3,IL6,CD80,ITGA5,TNF,LYN,PARP9,NCF1,SRC,HCK,CLEC6A,PLPP3,NOD2,CD40,PDGFRA,ABL2,FGR,PTPRJ,MVP,ACVR1,IL7,PTPN2,FYN,LILRB4,EHD4,EPHB2,IL15,ABI1,PTPN1,PTPRC,IL6ST,PDGFA,KITLG,VTN,LIF,LILRA5,PARP14,HES1,CSPG4,MIF,IGF2,PRKCD,SAMSN1
BP	GO:0002698	negative regulation of immune effector process	48	0.571899	2.66394	2.08632e-07	5.1997e-06	3.83031e-06	698	tags=50%, list=11%, signal=45%	IL7R,JAK3,SLAMF1,IL4I1,ZC3H12A,HLA-F,LILRB1,HLA-B,CD80,BCL6,CD55,TNF,SERPING1,SERPINB9,HLA-A,SLAMF8,NOD2,IRAK3,HLA-G,CR1,AHR,HLX,IL4R,LILRB4
BP	GO:0002720	positive regulation of cytokine production involved in immune response	35	0.629478	2.74249	2.15295e-07	5.3461e-06	3.93815e-06	862	tags=54%, list=13%, signal=47%	IL1B,FFAR2,SLAMF1,FFAR3,HLA-F,WNT5A,RIGI,LILRB1,IL6,RSAD2,CD55,HLA-A,MYD88,NOD2,HLA-G,PANX1,TICAM1,B2M,FZD5
BP	GO:1903900	regulation of viral life cycle	57	0.535282	2.59423	2.44508e-07	6.04935e-06	4.45619e-06	719	tags=46%, list=11%, signal=41%	CXCL8,CCL5,MX1,IFITM1,PTX3,LAMP3,IFIT1,ISG15,OAS3,OASL,OAS2,TNIP1,OAS1,PLSCR1,IFITM3,IFIH1,LY6E,RSAD2,TNF,IFIT5,ZNFX1,LGALS1,N4BP1,NECTIN2,ADARB1,EIF2AK2
BP	GO:0002507	tolerance induction	14	0.811766	2.74399	2.48074e-07	6.11525e-06	4.50474e-06	698	tags=79%, list=11%, signal=70%	TNFAIP3,IDO1,CD274,ACOD1,HLA-B,IL2RA,LYN,LILRB2,IRAK3,HLA-G,LILRB4
BP	GO:0045926	negative regulation of growth	79	0.48115	2.53602	2.49503e-07	6.12818e-06	4.51426e-06	675	tags=28%, list=10%, signal=25%	MT1G,MT1H,MT2A,MT1M,MT1F,MT1E,GJA1,MT1X,SPP1,WNT5A,CYP27B1,SEMA3C,DCUN1D3,BCL6,INHBA,SEMA3A,ST20,PTPRJ,CDKN2D,SEMA4B,SEMA4A,SERPINE2
BP	GO:0051090	regulation of DNA-binding transcription factor activity	123	0.407261	2.36457	2.53965e-07	6.21526e-06	4.57841e-06	1212	tags=44%, list=19%, signal=36%	IL1B,S100A12,ZC3H12A,TNFAIP3,TRAF1,S100A8,WNT5A,RIGI,IL6,ACOD1,ANXA3,IRAK2,NFKBIA,PIM1,BCL3,S100A9,TNF,HCK,TLR2,NLRC5,PLPP3,MYD88,TRAF3,NOD2,CD40,IRAK3,EDN1,PARP10,NFKBIE,SPHK1,FLOT1,IKBKE,PSMA6,EIF2AK2,BHLHE40,SLCO3A1,CLU,TICAM1,PPARG,TFRC,TRIB1,FLNA,TRIM22,PROX1,STAT3,NFKBIB,HSPA1B,BCL10,CFLAR,CYLD,RIPK3,HES1,SGK1,TRIM21
BP	GO:0051225	spindle assembly	66	-0.492376	-2.46012	2.6464e-07	6.45321e-06	4.75369e-06	2030	tags=61%, list=31%, signal=42%	SAC3D1,PRICKLE1,HAUS4,ABRAXAS1,GOLGA8A,SASS6,CCSAP,HAUS5,CENPJ,AAAS,GPSM2,HAUS8,AURKA,RPS3,RCC1,TUBGCP5,INCENP,LZTS2,STARD9,RACGAP1,CHEK2,STIL,FBXO5,NEK2,CCNB2,CDCA8,PLK1,AURKB,SPAG5,KIF23,CDC20,TPX2,KIF4A,PRC1,KIFC1,BIRC5,NDC80,KIF11,MYBL2,ASPM
BP	GO:0007076	mitotic chromosome condensation	11	-0.834707	-2.44903	2.75928e-07	6.70435e-06	4.9387e-06	589	tags=82%, list=9%, signal=74%	SMC4,SMC2,NCAPD2,NCAPD3,PLK1,CDCA5,NUSAP1,NCAPH,NCAPG
BP	GO:0002287	alpha-beta T cell activation involved in immune response	26	0.682862	2.7499	2.81132e-07	6.73426e-06	4.96073e-06	769	tags=62%, list=12%, signal=54%	SOCS3,JAK3,ZC3H12A,PTGER4,NFKBIZ,RELB,IL6,CD80,BCL6,BCL3,JUNB,HLX,SEMA4A,IL4R,RORA,HLA-DRA
BP	GO:0002293	alpha-beta T cell differentiation involved in immune response	26	0.682862	2.7499	2.81132e-07	6.73426e-06	4.96073e-06	769	tags=62%, list=12%, signal=54%	SOCS3,JAK3,ZC3H12A,PTGER4,NFKBIZ,RELB,IL6,CD80,BCL6,BCL3,JUNB,HLX,SEMA4A,IL4R,RORA,HLA-DRA
BP	GO:0002294	CD4-positive, alpha-beta T cell differentiation involved in immune response	26	0.682862	2.7499	2.81132e-07	6.73426e-06	4.96073e-06	769	tags=62%, list=12%, signal=54%	SOCS3,JAK3,ZC3H12A,PTGER4,NFKBIZ,RELB,IL6,CD80,BCL6,BCL3,JUNB,HLX,SEMA4A,IL4R,RORA,HLA-DRA
BP	GO:0042093	T-helper cell differentiation	26	0.682862	2.7499	2.81132e-07	6.73426e-06	4.96073e-06	769	tags=62%, list=12%, signal=54%	SOCS3,JAK3,ZC3H12A,PTGER4,NFKBIZ,RELB,IL6,CD80,BCL6,BCL3,JUNB,HLX,SEMA4A,IL4R,RORA,HLA-DRA
BP	GO:0000079	regulation of cyclin-dependent protein serine/threonine kinase activity	40	-0.580502	-2.57346	3.06784e-07	7.29715e-06	5.37537e-06	776	tags=45%, list=12%, signal=40%	CCNE1,TFAP4,CCNB1,CDC25C,HHEX,CCNB2,CDKN3,CCNF,PLK1,BLM,CCND2,CDC25A,PKMYT1,CDC6,CDKN2C,CCNE2,CEBPA,CCNA2
BP	GO:1904029	regulation of cyclin-dependent protein kinase activity	40	-0.580502	-2.57346	3.06784e-07	7.29715e-06	5.37537e-06	776	tags=45%, list=12%, signal=40%	CCNE1,TFAP4,CCNB1,CDC25C,HHEX,CCNB2,CDKN3,CCNF,PLK1,BLM,CCND2,CDC25A,PKMYT1,CDC6,CDKN2C,CCNE2,CEBPA,CCNA2
BP	GO:0010639	negative regulation of organelle organization	142	-0.375698	-2.18655	3.64584e-07	8.61155e-06	6.34362e-06	1079	tags=34%, list=17%, signal=29%	GSN,MPHOSPH9,CDK10,FBXO43,FXN,SCIN,INCENP,CORO1A,SLC25A6,KNTC1,XRCC3,CCNB1,CKAP2,HASPIN,KIF24,KAT2A,FBXO5,CHEK1,GPX1,SLC25A6,ZWINT,TRIP13,GCLC,BRCA1,CCNF,TTK,CDCA8,PLK1,NUF2,TBC1D4,HGF,AURKB,KANK2,SPTBN1,MAD2L1,SPC25,CDC20,BUB1,TPX2,KNL1,SPC24,ESPL1,BIRC5,NDC80,BUB1B,CENPF,STMN1,IGF1,TOP2A
BP	GO:1903557	positive regulation of tumor necrosis factor superfamily cytokine production	52	0.556499	2.66189	3.78075e-07	8.8992e-06	6.55551e-06	1176	tags=60%, list=18%, signal=49%	IL1A,CCL3,WNT5A,RIGI,OAS3,IL6,OAS2,RASGRP1,THBS1,LILRA2,OAS1,IFIH1,MMP8,TLR2,MYD88,NOD2,FCGR3A,PTPRJ,CLU,TICAM1,EPHB2,FZD5,TLR1,PTPRC,HSPB1,PSEN1,STAT3,HLA-E,BCL10,LILRA5,PTAFR
BP	GO:0007565	female pregnancy	53	0.552228	2.64191	3.87679e-07	9.09368e-06	6.69877e-06	826	tags=43%, list=13%, signal=38%	IL1B,CD38,GJA1,MMP9,IDO1,ADM,VDR,SPP1,ITGB3,CYP27B1,ACOD1,ITGA5,TIMP1,SLC2A1,JUNB,PTGS2,VMP1,CTSB,PPARD,FOSL1,UCP2,FOS,IGFBP7
BP	GO:1901889	negative regulation of cell junction assembly	10	0.863095	2.60664	4.01096e-07	9.37596e-06	6.90671e-06	346	tags=70%, list=5%, signal=66%	IL1B,WNT5A,THBS1,TNF,SRC,MMP14,TLR2
BP	GO:0050866	negative regulation of cell activation	84	0.454771	2.43756	4.02969e-07	9.38738e-06	6.91512e-06	812	tags=44%, list=13%, signal=39%	JAK3,IL4I1,ZC3H12A,TNFAIP3,IDO1,CD274,HLA-F,ADORA2A,NR1H3,LILRB1,IL2RA,CD80,BCL6,INHBA,ARG2,LRRC32,LYN,SDC4,LILRB2,CEBPB,RIPOR2,SYT11,HLA-G,PDGFRA,CR1,PDCD1LG2,FGR,HLX,RUNX1,PTPN2,MERTK,IL4R,SERPINE2,LILRB4,PAG1,FCGR2B,IRF1
BP	GO:0002704	negative regulation of leukocyte mediated immunity	28	0.673747	2.79364	4.14148e-07	9.61477e-06	7.08263e-06	794	tags=61%, list=12%, signal=53%	IL7R,JAK3,SLAMF1,IL4I1,HLA-F,LILRB1,HLA-B,CD80,BCL6,SERPINB9,HLA-A,NOD2,HLA-G,CR1,AHR,LILRB4,FCGR2B
BP	GO:0042129	regulation of T cell proliferation	75	0.484746	2.52477	4.58085e-07	1.05985e-05	7.80728e-06	558	tags=35%, list=9%, signal=32%	CCL5,IL1A,IL1B,SLAMF1,IL4I1,EBI3,IDO1,TNFRSF9,CD274,LILRB1,IL6,IL2RA,CD80,BCL6,CD55,ARG2,LRRC32,HLA-A,SDC4,LILRB2,PNP,CEBPB,HLA-G,CR1,PDCD1LG2,TNFSF9
BP	GO:0042098	T cell proliferation	89	0.448641	2.41519	4.69141e-07	1.08174e-05	7.96851e-06	1196	tags=52%, list=19%, signal=43%	CCL5,IL1A,IL1B,SLAMF1,IL4I1,EBI3,IDO1,TNFRSF9,CD274,LILRB1,IL6,RASGRP1,IL2RA,CD80,BCL6,CD55,ARG2,LRRC32,HLA-A,SDC4,LILRB2,PNP,CEBPB,HLA-G,CR1,PDCD1LG2,TNFSF9,FYN,NCK1,LILRB4,ZP3,IRF1,TFRC,IL15,SLC11A1,PTPRC,TNFSF13B,IL6ST,P2RX7,BTN2A2,HLA-E,RAC2,KITLG,RIPK3,SH2D2A,HES1
BP	GO:0000022	mitotic spindle elongation	8	-0.871373	-2.27643	4.84299e-07	1.10541e-05	8.14289e-06	838	tags=100%, list=13%, signal=87%	RACGAP1,CDCA8,AURKB,KIF23,KIF4A,PRC1,BIRC5
BP	GO:0051256	mitotic spindle midzone assembly	8	-0.871373	-2.27643	4.84299e-07	1.10541e-05	8.14289e-06	838	tags=100%, list=13%, signal=87%	RACGAP1,CDCA8,AURKB,KIF23,KIF4A,PRC1,BIRC5
BP	GO:0018212	peptidyl-tyrosine modification	86	0.452925	2.419	4.86677e-07	1.10711e-05	8.1554e-06	1314	tags=57%, list=20%, signal=46%	CCL5,SOCS3,FLT1,JAK3,ENPP2,CD44,ITGB3,IL6,CD80,ITGA5,TNF,LYN,PARP9,NCF1,SRC,HCK,CLEC6A,PLPP3,NOD2,CD40,PDGFRA,ABL2,FGR,PTPRJ,MVP,ACVR1,IL7,PTPN2,FYN,LILRB4,EHD4,EPHB2,IL15,ABI1,PTPN1,PTPRC,IL6ST,PDGFA,KITLG,VTN,LIF,LILRA5,PARP14,HES1,CSPG4,MIF,IGF2,PRKCD,SAMSN1
BP	GO:0051231	spindle elongation	9	-0.871508	-2.34279	4.91129e-07	1.10979e-05	8.17515e-06	838	tags=100%, list=13%, signal=87%	RACGAP1,CDCA8,AURKB,KIF23,KIF4A,PRC1,BIRC5,KIF11
BP	GO:0051255	spindle midzone assembly	9	-0.871508	-2.34279	4.91129e-07	1.10979e-05	8.17515e-06	838	tags=100%, list=13%, signal=87%	LZTS2,RACGAP1,CDCA8,AURKB,KIF23,KIF4A,PRC1,BIRC5
BP	GO:0045069	regulation of viral genome replication	41	0.591762	2.68122	4.98078e-07	1.11885e-05	8.24193e-06	305	tags=41%, list=5%, signal=40%	CXCL8,CCL5,MX1,IFITM1,IFIT1,ISG15,OAS3,OASL,OAS2,TNIP1,OAS1,PLSCR1,IFITM3,IFIH1,RSAD2,TNF,IFIT5
BP	GO:0072676	lymphocyte migration	53	0.548382	2.62351	4.98442e-07	1.11885e-05	8.24193e-06	594	tags=38%, list=9%, signal=35%	CCL7,CCL8,CCL5,CCL4,CCL2,CCL3,CCL3L3,CCL13,CCL20,CXCL10,WNT5A,ITGB3,ICAM1,CCL18,CCL23,RIPOR2,ABL2,CCR7,MYO1G,CCL1
BP	GO:0002699	positive regulation of immune effector process	105	0.424126	2.39231	5.01971e-07	1.12306e-05	8.27289e-06	874	tags=42%, list=14%, signal=37%	IL1B,FFAR2,SLAMF1,FFAR3,HLA-F,WNT5A,RIGI,NFKBIZ,LILRB1,IL6,HLA-B,RASGRP1,CD80,RSAD2,DDX60,C3,CD55,TNF,LYN,HLA-A,CADM1,HLA-C,MYD88,NOD2,CD40,HLA-G,CR1,FGR,PTPRJ,PANX1,HLX,NECTIN2,TAP2,IL4R,HLA-DRA,TICAM1,ADGRE2,CFP,ZP3,TFRC,B2M,EPHB2,FZD5,DHX58
BP	GO:0032757	positive regulation of interleukin-8 production	30	0.647154	2.72186	5.40771e-07	1.20193e-05	8.85391e-06	526	tags=47%, list=8%, signal=43%	IL1B,FFAR2,CHI3L1,WNT5A,RIGI,IL6,LILRA2,TNF,TLR8,TLR2,F3,MYD88,NOD2,SERPINE1
BP	GO:0051383	kinetochore organization	15	-0.768494	-2.51152	5.40452e-07	1.20193e-05	8.85391e-06	787	tags=73%, list=12%, signal=65%	KNTC1,CENPE,SMC4,SMC2,CENPA,CENPH,CENPK,NUF2,DLGAP5,NDC80,CENPF
BP	GO:0009636	response to toxic substance	101	0.423506	2.36498	6.50412e-07	1.4362e-05	1.05796e-05	351	tags=20%, list=5%, signal=19%	MT1G,MT1H,CCL5,MT2A,MT1M,CCL4,CCL3,MT1F,MT1E,SOD2,MT1X,SLC39A8,GCH1,PIM1,SLC7A11,S100A9,TNF,LYN,TLR2,CES1
BP	GO:0010038	response to metal ion	124	0.40031	2.3359	6.50412e-07	1.4362e-05	1.05796e-05	1035	tags=38%, list=16%, signal=32%	MT1G,MT1H,IL1A,MT2A,MT1M,MT1F,MT1E,MMP9,SOD2,MT1X,SLC39A8,MAP1LC3A,S100A8,WNT5A,THBS1,PLSCR1,NCF1,MTF1,JUNB,KCNJ10,PTGS2,SYT11,ASS1,EDN1,ATP13A2,SLC30A1,NPC1,SLC11A2,TFAP2A,UCP2,SLC30A2,SYT4,FOS,TFRC,B2M,HIF1A,ADGRV1,P2RX4,RASA4,JUN,SLC11A1,NDRG1,P2RX7,LIG4,TUBA1A,SLC25A24,TCIRG1
BP	GO:0090329	regulation of DNA-templated DNA replication	31	-0.621074	-2.58236	6.74939e-07	1.48552e-05	1.0943e-05	527	tags=65%, list=8%, signal=60%	TIMELESS,GMNN,RFC4,RFC5,CHTF18,FBXO5,MCM5,PCNA,RFC3,DSCC1,BLM,E2F7,CDT1,MCM3,MCM6,TICRR,MCM7,MCM2,MCM4,E2F8
BP	GO:0032637	interleukin-8 production	34	0.631758	2.73694	6.86111e-07	1.50037e-05	1.10523e-05	526	tags=44%, list=8%, signal=41%	IL1B,FFAR2,CHI3L1,WNT5A,RIGI,IL6,LILRA2,BCL3,TNF,TLR8,TLR2,F3,MYD88,NOD2,SERPINE1
BP	GO:0032677	regulation of interleukin-8 production	34	0.631758	2.73694	6.86111e-07	1.50037e-05	1.10523e-05	526	tags=44%, list=8%, signal=41%	IL1B,FFAR2,CHI3L1,WNT5A,RIGI,IL6,LILRA2,BCL3,TNF,TLR8,TLR2,F3,MYD88,NOD2,SERPINE1
BP	GO:0000727	double-strand break repair via break-induced replication	10	-0.831102	-2.33947	7.09327e-07	1.54615e-05	1.13896e-05	437	tags=90%, list=7%, signal=84%	GINS4,MCM5,MCM3,GINS2,MCM6,MCM7,MCM2,MCM4,CDC45
BP	GO:1902622	regulation of neutrophil migration	20	0.732929	2.71228	7.39024e-07	1.60572e-05	1.18284e-05	858	tags=65%, list=13%, signal=57%	CXCL8,IL1A,TNFAIP6,SLAMF8,MYD88,RIPOR2,NOD2,C3AR1,EDN1,CCR7,FUT4,DPP4,C5AR1
BP	GO:0000086	G2/M transition of mitotic cell cycle	65	-0.489349	-2.43794	8.24558e-07	1.78015e-05	1.31133e-05	897	tags=40%, list=14%, signal=35%	RRM1,NOP53,SKP2,KIF14,CCNB1,CHEK2,CDC25C,FBXO5,CHEK1,BRCA1,MELK,PLK1,BLM,ORC1,AURKB,WEE1,CDC25A,PKMYT1,TICRR,CDC6,FOXM1,CLSPN,CCNA2,DTL,CENPF,CDK1
BP	GO:0090307	mitotic spindle assembly	35	-0.598181	-2.56845	8.30617e-07	1.78754e-05	1.31678e-05	838	tags=46%, list=13%, signal=40%	INCENP,RACGAP1,CHEK2,NEK2,CDCA8,PLK1,AURKB,KIF23,CDC20,TPX2,KIF4A,PRC1,KIFC1,BIRC5,KIF11,MYBL2
BP	GO:0045931	positive regulation of mitotic cell cycle	55	-0.509736	-2.46897	8.39585e-07	1.79819e-05	1.32462e-05	623	tags=33%, list=10%, signal=30%	CCNB1,STIL,CDC25C,FBXO5,EIF4EBP1,UBE2C,ASNS,CCND2,CDC20,CDC25A,DLGAP5,TAL1,CDCA5,CDC6,ESPL1,DTL,CDK1,RRM2
BP	GO:0140131	positive regulation of lymphocyte chemotaxis	9	0.869066	2.5343	8.95807e-07	1.90743e-05	1.40509e-05	137	tags=56%, list=2%, signal=54%	CCL7,CCL5,CCL4,CCL3,WNT5A
BP	GO:0002440	production of molecular mediator of immune response	92	0.43734	2.38242	9.22985e-07	1.9492e-05	1.43586e-05	998	tags=41%, list=15%, signal=35%	IL1B,JAK3,FFAR2,SLAMF1,FFAR3,HLA-F,WNT5A,RIGI,NFKBIZ,LILRB1,TREM1,IL6,BCL6,RSAD2,CD55,TNF,HLA-A,MYD88,NOD2,CD40,IRAK3,HLA-G,CR1,UBE2J1,PANX1,TRAF3IP2,IL4R,LILRB4,TICAM1,FCGR2B,TFRC,B2M,EPHB2,FZD5,BST2,PTPRC,P2RX7,LIG4
BP	GO:0042060	wound healing	140	0.382892	2.26142	9.20695e-07	1.9492e-05	1.43586e-05	1070	tags=44%, list=17%, signal=38%	IL1A,MMP12,TNFAIP3,SERPINA1,ADORA2A,CD44,WNT5A,ITGB3,PLAUR,IL6,PROCR,THBS1,TFPI2,KANK1,PLSCR1,ITGA5,TIMP1,SLC7A11,TNF,LYN,SERPING1,SRC,CXCR4,PDPN,F3,SDC4,B4GALT1,PLPP3,SYT11,CD40,PDGFRA,EDN1,SERPINE1,PPARD,S100A10,MYLK,MERTK,ALOX5,FERMT2,SERPINE2,FERMT3,PLEK,CHMP5,PPARG,EPHB2,HIF1A,RHOC,GNA12,MYOF,CASK,ANXA2,SLC11A1,SAA1,FCER1G,IL6ST,FLNA,DGKG,PDGFA,VAV1,VAV3,HSPB1,HPS5
BP	GO:0050728	negative regulation of inflammatory response	71	0.486143	2.49764	9.58029e-07	2.01527e-05	1.48453e-05	989	tags=54%, list=15%, signal=46%	SOCS3,TNFAIP6,SLC39A8,SIGLEC10,TNFAIP3,PTGER4,ADORA2A,NR1H3,IER3,ACOD1,IL2RA,NT5E,FPR2,LYN,SLAMF8,SRC,HCK,SYT11,NOD2,MEFV,PPARD,FGR,NFKB1,AHR,PTPN2,FYN,ALOX5,RORA,RHBDF2,FCGR2B,PPARG,ADA,DUSP10,SIRPA,PLK2,SELENOS,SAA1,PTPRC
BP	GO:0070192	chromosome organization involved in meiotic cell cycle	26	-0.646273	-2.5576	9.6022e-07	2.01527e-05	1.48453e-05	776	tags=58%, list=12%, signal=51%	CCNE1,MSH5,CCNB1IP1,NDC1,RAD51,SMC4,SMC2,FANCD2,NCAPD2,NCAPD3,MND1,TRIP13,BRIP1,CCNE2,NCAPH
BP	GO:1901989	positive regulation of cell cycle phase transition	51	-0.522349	-2.48206	9.80689e-07	2.05188e-05	1.5115e-05	642	tags=33%, list=10%, signal=30%	FAM83D,CCNB1,STIL,ATAD5,CDC25C,FBXO5,UBE2C,CCND2,CDC20,CDC25A,DLGAP5,CDCA5,CDC6,ESPL1,DTL,CDK1,RRM2
BP	GO:0002292	T cell differentiation involved in immune response	29	0.643696	2.69499	1.0388e-06	2.16679e-05	1.59614e-05	769	tags=59%, list=12%, signal=52%	CLEC4E,SOCS3,JAK3,ZC3H12A,PTGER4,NFKBIZ,RELB,IL6,CD80,BCL6,BCL3,JUNB,HLX,SEMA4A,IL4R,RORA,HLA-DRA
BP	GO:2000514	regulation of CD4-positive, alpha-beta T cell activation	24	0.691067	2.73786	1.22203e-06	2.54114e-05	1.87191e-05	769	tags=67%, list=12%, signal=59%	JAK3,ZC3H12A,CD274,NFKBIZ,IL2RA,CD80,BCL6,CD55,ARG2,JUNB,IL2RG,HLX,RUNX1,CD83,IL4R,HLA-DRA
BP	GO:0042092	type 2 immune response	13	0.804739	2.64813	1.22981e-06	2.5495e-05	1.87806e-05	655	tags=77%, list=10%, signal=69%	IDO1,IL6,BCL6,RSAD2,BCL3,ARG2,NOD2,HLX,TRAF3IP2,IL4R
BP	GO:0006874	intracellular calcium ion homeostasis	91	0.438895	2.37783	1.25273e-06	2.5891e-05	1.90724e-05	1065	tags=42%, list=17%, signal=35%	CCL7,CCL8,CCL5,CCL3,CCL13,MCOLN2,VDR,CXCL10,WNT5A,ITGB3,EDNRA,LYN,TGM2,CXCL9,CCL23,GRINA,ATP13A3,CD40,EDN1,CCR7,ATP13A2,SLC30A1,CCR5,ATP2C1,CCL1,ERC2,SRI,ERO1A,DMPK,MCOLN3,TMEM38B,PTPRC,P2RX7,FLNA,GSTO1,TCIRG1,TSPOAP1,PSEN1
BP	GO:0002832	negative regulation of response to biotic stimulus	67	0.491544	2.47921	1.41349e-06	2.90386e-05	2.1391e-05	613	tags=37%, list=9%, signal=34%	MMP12,IL4I1,TNFAIP3,HLA-F,NR1H3,USP18,ISG15,OAS3,LILRB1,ACOD1,HLA-B,LILRA2,OAS1,ARG2,SERPING1,SERPINB9,HLA-A,SLAMF8,NLRC5,IRAK3,HLA-G,MEFV,CR1,AHR,PTPN2
BP	GO:0030100	regulation of endocytosis	102	0.417641	2.33699	1.41359e-06	2.90386e-05	2.1391e-05	989	tags=43%, list=15%, signal=37%	IL1B,CCL2,PTX3,NR1H3,WNT5A,ITGB3,LILRB1,PLSCR1,LPAR1,FPR2,C3,TNF,TGM2,SRC,HCK,DYSF,TLR2,IL2RG,SYT11,NOD2,IL15RA,ABL2,SERPINE1,FGR,SPHK1,PTPRJ,MCTP1,FLOT1,MERTK,SYT4,CLU,EHD4,FCGR2B,CFP,DLL1,B2M,IL15,SIRPA,ANXA2,STON2,SLC11A1,PTPN1,FCER1G,PTPRC
BP	GO:0006887	exocytosis	83	0.443783	2.3729	1.52415e-06	3.12152e-05	2.29944e-05	1260	tags=51%, list=20%, signal=42%	CCL8,CCL5,CCL3,NKG7,HLA-F,PFN2,ANXA3,RASGRP1,STX1A,LYN,HCK,RAB13,SDC4,SYT11,FCGR3A,FGR,S100A10,ATP13A2,LIN7A,MYO1G,ERC2,IL4R,SYT4,PLEK,SCRN1,ADGRE2,FCGR2B,ZP3,STX11,CASK,ANXA2,STXBP5,RAB5A,P2RX7,PSEN1,RALA,RAC2,RABEPK,SLC4A8,PTAFR,RAP1B,RAB2B,SPI1
BP	GO:0032695	negative regulation of interleukin-12 production	13	0.800923	2.63557	1.53487e-06	3.134e-05	2.30863e-05	550	tags=77%, list=9%, signal=71%	JAK3,SLAMF1,LILRB1,THBS1,TLR8,NOD2,IRAK3,MEFV,CCR7,NFKB1
BP	GO:0032481	positive regulation of type I interferon production	35	0.602583	2.62531	1.64457e-06	3.34791e-05	2.46621e-05	874	tags=54%, list=14%, signal=47%	MMP12,RIGI,ISG15,OAS3,OAS2,OAS1,IFIH1,IRF7,TLR8,TLR2,TANK,STAT1,MYD88,TRAF3,FLOT1,IKBKE,TICAM1,IRF1,DHX58
BP	GO:1901992	positive regulation of mitotic cell cycle phase transition	43	-0.549976	-2.4872	1.71587e-06	3.47221e-05	2.55777e-05	623	tags=42%, list=10%, signal=38%	TFDP1,CDK10,RRM1,CCNB1,STIL,CDC25C,FBXO5,UBE2C,CCND2,CDC20,CDC25A,DLGAP5,CDCA5,CDC6,ESPL1,DTL,CDK1,RRM2
BP	GO:0007080	mitotic metaphase chromosome alignment	29	-0.615587	-2.52865	1.71582e-06	3.47221e-05	2.55777e-05	838	tags=52%, list=13%, signal=45%	INCENP,KIF18A,KIF14,CCNB1,CENPE,CDCA8,KIF22,NUF2,CDT1,AURKB,CDCA5,KIFC1,KIF2C,BIRC5,NDC80
BP	GO:0002573	myeloid leukocyte differentiation	88	0.441187	2.36859	1.93989e-06	3.91384e-05	2.88309e-05	950	tags=43%, list=15%, signal=37%	MT1G,CCL3,MMP9,ITGB8,TNFAIP6,CSF1,RELB,LILRB1,SNX10,FOSL2,INHBA,IRF7,TNF,LYN,SRC,TLR2,JUNB,SBNO2,CEBPB,BATF2,LILRB3,MYD88,CCR7,NR3C1,RUNX1,PTPN2,UCP2,LILRB4,FOS,PPARG,TFRC,PDE1B,IL15,MYC,GPR68,MAFB,ANXA2,TRIB1
BP	GO:0044409	entry into host	60	0.49031	2.39444	1.94719e-06	3.91692e-05	2.88536e-05	624	tags=40%, list=10%, signal=36%	CXCL8,SLAMF1,IFITM1,PTX3,ANPEP,CTSL,ITGB3,ICAM1,CD80,PLSCR1,ITGA5,IFITM3,LY6E,CD55,NECTIN4,SRC,CXCR4,NECTIN3,CTSB,CR1,CCR5,LGALS1,NPC1,NECTIN2
BP	GO:0060338	regulation of type I interferon-mediated signaling pathway	18	0.738499	2.70418	1.95847e-06	3.92795e-05	2.89348e-05	635	tags=56%, list=10%, signal=50%	MMP12,USP18,WNT5A,ISG15,OAS3,OAS1,IRF7,NLRC5,PTPN2,IKBKE
BP	GO:0002286	T cell activation involved in immune response	39	0.574635	2.57912	2.05829e-06	4.10388e-05	3.02308e-05	794	tags=54%, list=12%, signal=48%	CLEC4E,SOCS3,JAK3,ZC3H12A,PTGER4,NFKBIZ,RELB,LILRB1,IL6,ICAM1,CD80,BCL6,BCL3,JUNB,HLX,SEMA4A,IL4R,RORA,ITGAL,HLA-DRA,FCGR2B
BP	GO:0030174	regulation of DNA-templated DNA replication initiation	11	-0.807167	-2.36823	2.05741e-06	4.10388e-05	3.02308e-05	437	tags=73%, list=7%, signal=68%	MCM5,CDT1,MCM3,MCM6,TICRR,MCM7,MCM2,MCM4
BP	GO:0006909	phagocytosis	107	0.407564	2.309	2.1309e-06	4.23618e-05	3.12054e-05	1048	tags=44%, list=16%, signal=37%	IL1B,CCL2,MARCO,SLAMF1,PTX3,ADORA2A,NR1H3,ITGB3,ANXA3,THBS1,MET,PLSCR1,FPR2,C3,TNF,LYN,TGM2,SRC,HCK,DYSF,TLR2,IL2RG,MYD88,SYT11,NOD2,IL15RA,ABCA1,FGR,SPHK1,PTPRJ,MYO1G,MERTK,FYN,ITGAL,FCGR2B,NCF2,CFP,IL15,SIRPA,PLD2,SLC11A1,FCER1G,PTPRC,RAB5A,P2RX7,VAV1,VAV3
BP	GO:0051701	biological process involved in interaction with host	72	0.46415	2.38594	2.14672e-06	4.25514e-05	3.13451e-05	624	tags=35%, list=10%, signal=32%	CXCL8,SLAMF1,IFITM1,PTX3,IFIT1,ANPEP,CTSL,ITGB3,ICAM1,CD80,PLSCR1,ITGA5,IFITM3,LY6E,CD55,NECTIN4,SRC,CXCR4,NECTIN3,CTSB,CR1,CCR5,LGALS1,NPC1,NECTIN2
BP	GO:0070230	positive regulation of lymphocyte apoptotic process	5	0.933591	2.12319	2.17554e-06	4.2872e-05	3.15812e-05	137	tags=80%, list=2%, signal=78%	CCL5,IDO1,CD274,WNT5A
BP	GO:0070234	positive regulation of T cell apoptotic process	5	0.933591	2.12319	2.17554e-06	4.2872e-05	3.15812e-05	137	tags=80%, list=2%, signal=78%	CCL5,IDO1,CD274,WNT5A
BP	GO:0002752	cell surface pattern recognition receptor signaling pathway	31	0.618058	2.62718	2.19451e-06	4.31205e-05	3.17643e-05	535	tags=48%, list=8%, signal=45%	TNIP3,FFAR2,TNFAIP3,NR1H3,ACOD1,IRAK2,NFKBIA,LILRA2,OAS1,LYN,PIK3AP1,TLR2,MYD88,NOD2,IFI35
BP	GO:0032465	regulation of cytokinesis	33	-0.589784	-2.48389	2.21356e-06	4.33692e-05	3.19475e-05	838	tags=64%, list=13%, signal=56%	PKP4,KLHL21,AURKA,CALM2,INCENP,RACGAP1,KIF14,KLHL13,PDXP,CDCA8,PLK1,E2F7,KIF20B,AURKB,KIF23,CIT,PRC1,CDC6,KIF20A,BIRC5,E2F8
BP	GO:0070228	regulation of lymphocyte apoptotic process	26	0.653448	2.63145	2.23907e-06	4.37424e-05	3.22224e-05	294	tags=38%, list=5%, signal=37%	IL7R,CCL5,JAK3,IDO1,CD274,WNT5A,BCL6,BCL3,ARG2,LYN
BP	GO:0070304	positive regulation of stress-activated protein kinase signaling cascade	46	0.544835	2.50457	2.3398e-06	4.5579e-05	3.35754e-05	560	tags=35%, list=9%, signal=32%	IL1A,IL1B,SLAMF1,ZC3H12A,WNT5A,RASGRP1,TNF,LYN,NCF1,TNIK,GADD45G,SEMA3A,MYD88,NOD2,CCR7,SPHK1
BP	GO:0071248	cellular response to metal ion	73	0.478068	2.46626	2.38872e-06	4.63986e-05	3.41791e-05	1028	tags=43%, list=16%, signal=37%	MT1G,MT1H,MT2A,MT1M,MT1F,MT1E,MMP9,MT1X,SLC39A8,MAP1LC3A,WNT5A,NCF1,MTF1,JUNB,KCNJ10,PTGS2,SYT11,EDN1,ATP13A2,TFAP2A,UCP2,SYT4,FOS,B2M,ADGRV1,P2RX4,RASA4,JUN,SLC11A1,LIG4,TUBA1A,SLC25A24
BP	GO:0050691	regulation of defense response to virus by host	22	0.684143	2.61733	2.40889e-06	4.66568e-05	3.43692e-05	1053	tags=64%, list=16%, signal=53%	IL1B,MMP12,ZC3H12A,TNFAIP3,RIGI,LILRB1,PARP9,STAT1,DTX3L,TRAF3IP2,IFNLR1,IL15,TRIM22,NT5C2
BP	GO:0006816	calcium ion transport	116	0.399857	2.29653	2.48592e-06	4.80116e-05	3.53672e-05	1023	tags=40%, list=16%, signal=34%	CCL8,CCL5,CCL4,CCL2,CCL3,MCOLN2,VDR,CXCL10,ADORA2A,ITGB3,LILRB1,CYP27B1,LILRA2,EDNRA,PDE4B,LYN,CXCL9,CXCR4,LILRB2,KCNN4,PTGS2,VMP1,EDN1,CCR7,SLC30A1,MYLK,CCR5,ATP2C1,PANX1,FYN,SRI,ORAI2,ERO1A,STAC,NCS1,P2RX4,MCOLN3,CASK,TMEM38B,ANXA2,TRPV2,PTPRC,P2RX7,FLNA,SLC25A25,GSTO1
BP	GO:0060333	type II interferon-mediated signaling pathway	11	0.803318	2.49032	2.74466e-06	5.28582e-05	3.89375e-05	812	tags=82%, list=13%, signal=72%	NR1H3,PARP9,HCK,NLRC5,STAT1,IFNGR2,PTPN2,PPARG,IRF1
BP	GO:0071677	positive regulation of mononuclear cell migration	35	0.595148	2.59292	2.76489e-06	5.30968e-05	3.91133e-05	594	tags=43%, list=9%, signal=39%	CCL7,CCL5,CCL4,CCL3,SLAMF1,CCL20,CXCL10,WNT5A,ITGB3,FPR2,TNF,ABL2,SERPINE1,CCR7,CCL1
BP	GO:0002369	T cell cytokine production	12	0.803126	2.54383	2.78359e-06	5.31549e-05	3.9156e-05	862	tags=83%, list=13%, signal=72%	IL1B,SLAMF1,HLA-F,IL6,RSAD2,CD55,HLA-A,LILRB4,B2M,FZD5
BP	GO:0002724	regulation of T cell cytokine production	12	0.803126	2.54383	2.78359e-06	5.31549e-05	3.9156e-05	862	tags=83%, list=13%, signal=72%	IL1B,SLAMF1,HLA-F,IL6,RSAD2,CD55,HLA-A,LILRB4,B2M,FZD5
BP	GO:1903707	negative regulation of hemopoiesis	41	0.568649	2.57649	2.96557e-06	5.63127e-05	4.14822e-05	950	tags=59%, list=15%, signal=50%	CCL3,JAK3,TNFAIP6,ZC3H12A,TMEM176B,TMEM176A,LILRB1,BCL6,INHBA,LYN,LILRB3,HLA-G,CR1,HLX,RUNX1,PTPN2,IL4R,LILRB4,FCGR2B,IRF1,MYC,GPR68,MAFB,TRIB1
BP	GO:0002726	positive regulation of T cell cytokine production	8	0.867494	2.40715	3.16862e-06	6.00003e-05	4.41986e-05	862	tags=100%, list=13%, signal=87%	IL1B,SLAMF1,IL6,RSAD2,CD55,HLA-A,B2M,FZD5
BP	GO:0002523	leukocyte migration involved in inflammatory response	7	0.897921	2.34803	3.2413e-06	6.12055e-05	4.50864e-05	665	tags=100%, list=10%, signal=90%	FFAR2,SLAMF1,S100A8,S100A9,TNF,SLAMF8,ALOX5
BP	GO:0032609	type II interferon production	45	0.548427	2.52173	3.5848e-06	6.71309e-05	4.94513e-05	545	tags=42%, list=8%, signal=39%	IL1B,SLAMF1,EBI3,ZC3H12A,CD274,WNT5A,ISG15,LILRB1,RASGRP1,PDE4B,INHBA,BCL3,TNF,HLA-A,TLR8,NOD2,CR1,PDCD1LG2,CCR7
BP	GO:0032649	regulation of type II interferon production	45	0.548427	2.52173	3.5848e-06	6.71309e-05	4.94513e-05	545	tags=42%, list=8%, signal=39%	IL1B,SLAMF1,EBI3,ZC3H12A,CD274,WNT5A,ISG15,LILRB1,RASGRP1,PDE4B,INHBA,BCL3,TNF,HLA-A,TLR8,NOD2,CR1,PDCD1LG2,CCR7
BP	GO:2000403	positive regulation of lymphocyte migration	22	0.676848	2.58942	3.64419e-06	6.8055e-05	5.01321e-05	149	tags=36%, list=2%, signal=36%	CCL7,CCL5,CCL4,CCL3,CCL20,CXCL10,WNT5A,ITGB3
BP	GO:0044843	cell cycle G1/S phase transition	102	-0.404436	-2.2058	3.77022e-06	7.02152e-05	5.17234e-05	1120	tags=37%, list=17%, signal=31%	RCC1,CTDSPL,TFDP1,CDK10,BCL7A,RPL26,PRKDC,RRM1,POLE,RPS6,CCNE1,SKP2,APPL2,FAM83D,KIF14,CHEK2,BCL2,GPNMB,STIL,CACNB4,RBL1,EIF4EBP1,CDKN3,E2F7,KANK2,CCND2,WEE1,CDC25A,E2F1,GTSE1,CDC6,CDKN2C,CCNE2,E2F2,CCNA2,IQGAP3,CDK1,RRM2
BP	GO:0051315	attachment of mitotic spindle microtubules to kinetochore	12	-0.771943	-2.34932	4.5027e-06	8.33983e-05	6.14346e-05	838	tags=75%, list=13%, signal=65%	INCENP,CENPE,CDCA8,NUF2,CDT1,AURKB,KIF2C,BIRC5,NDC80
BP	GO:0007566	embryo implantation	22	0.672838	2.57408	4.59329e-06	8.48445e-05	6.24998e-05	534	tags=45%, list=8%, signal=42%	IL1B,GJA1,MMP9,SPP1,ITGB3,ACOD1,TIMP1,PTGS2,VMP1,PPARD
BP	GO:0071887	leukocyte apoptotic process	56	0.508042	2.46316	4.64917e-06	8.56433e-05	6.30883e-05	640	tags=39%, list=10%, signal=36%	IL7R,CCL5,JAK3,IDO1,CD274,CTSL,WNT5A,NFKBIZ,LILRB1,IL6,IL2RA,BCL6,IRF7,BCL3,ARG2,SLC7A11,LYN,NOD2,CCR7,CCR5,MERTK,TRAF3IP2
BP	GO:1905821	positive regulation of chromosome condensation	8	-0.844132	-2.20527	4.73705e-06	8.65565e-05	6.3761e-05	589	tags=88%, list=9%, signal=80%	SMC4,SMC2,NCAPD2,NCAPD3,NCAPG2,NCAPH,NCAPG
BP	GO:1903038	negative regulation of leukocyte cell-cell adhesion	52	0.523225	2.50273	4.78899e-06	8.70365e-05	6.41146e-05	812	tags=54%, list=13%, signal=47%	JAK3,IL4I1,ZC3H12A,IDO1,CD274,ADORA2A,LILRB1,IL2RA,CD80,BCL6,ARG2,LRRC32,SDC4,LILRB2,CEBPB,RIPOR2,HLA-G,ASS1,CR1,PDCD1LG2,HLX,RUNX1,PTPN2,IL4R,LILRB4,PAG1,FCGR2B,IRF1
BP	GO:0043087	regulation of GTPase activity	105	0.400791	2.26068	4.7818e-06	8.70365e-05	6.41146e-05	594	tags=23%, list=9%, signal=21%	CCL7,CCL8,CCL5,CCL4,CCL2,CCL3,CCL3L3,CCL13,CCL20,RASGRP1,MET,CCL18,TGM2,CCL23,RASGEF1B,RIPOR2,CD40,AGRN,RGS16,CCR7,S100A10,C9orf72,RAPGEFL1,CCL1
BP	GO:0022604	regulation of cell morphogenesis	84	0.4251	2.27853	4.90047e-06	8.88243e-05	6.54316e-05	888	tags=32%, list=14%, signal=28%	CCL7,CCL2,CCL3,CCL13,ENPP2,CD44,WNT5A,KANK1,LPAR1,SRC,HCK,CXCR4,PDPN,CDC42EP2,PALM2AKAP2,FGR,RHOQ,SEMA4A,FYN,FERMT2,MYO10,FMNL3,SYT4,PLEKHO1,EPHB2,GNA12,PLXNC1
BP	GO:0032874	positive regulation of stress-activated MAPK cascade	44	0.538936	2.47026	5.10853e-06	9.23486e-05	6.80277e-05	560	tags=34%, list=9%, signal=31%	IL1A,IL1B,SLAMF1,ZC3H12A,WNT5A,RASGRP1,TNF,NCF1,TNIK,GADD45G,SEMA3A,MYD88,NOD2,CCR7,SPHK1
BP	GO:0019730	antimicrobial humoral response	35	0.585937	2.55279	5.38996e-06	9.71769e-05	7.15844e-05	455	tags=40%, list=7%, signal=37%	CXCL8,CXCL5,S100A12,CCL13,CXCL1,CXCL3,CXCL10,ACOD1,CXCL2,BCL3,S100A9,HLA-A,CXCL9,NOD2
BP	GO:0010876	lipid localization	150	0.353587	2.1228	5.51033e-06	9.90836e-05	7.2989e-05	755	tags=29%, list=12%, signal=26%	AQP9,IL1A,IL1B,FFAR2,ZC3H12A,SPP1,NR1H3,ACSL1,SLCO4A1,ITGB3,EHD1,IL6,THBS1,NFKBIA,PLSCR1,PLTP,INHBA,C3,GRAMD1A,TNF,CES1,SLC2A1,UGCG,PLA2G4C,ABCG1,KCNN4,PTGS2,VMP1,ATP8B2,EDN1,ABCA1,TTC39B,PPARD,NFKB1,PTPN2,NPC1,IKBKE,LRP10,SLC43A3,PLIN2,STARD10,SLCO3A1,CLU
BP	GO:0097696	receptor signaling pathway via STAT	46	0.532684	2.44871	5.65186e-06	0.000100826	7.42726e-05	1196	tags=59%, list=19%, signal=48%	IL7R,CCL5,CCL2,SOCS3,JAK3,IL6,BCL3,TNF,LYN,PARP9,STAT1,CD40,IL15RA,PTPN2,FYN,IFNAR1,CSF2RB,PPARG,EPHB2,IL15,PTPRC,IL6ST,STAT3,NMI,LIF,PARP14,HES1
BP	GO:0022408	negative regulation of cell-cell adhesion	70	0.466437	2.38642	5.64065e-06	0.000100826	7.42726e-05	821	tags=46%, list=13%, signal=40%	JAK3,IL4I1,ZC3H12A,IDO1,CD274,IL1RN,ADORA2A,LILRB1,IL2RA,CD80,BCL6,ARG2,LRRC32,SDC4,LILRB2,CEBPB,RIPOR2,HLA-G,ASS1,CR1,PDCD1LG2,HLX,RUNX1,PTPN2,NEXMIF,IL4R,SERPINE2,LILRB4,PAG1,FCGR2B,IRF1,JAG1
BP	GO:0000082	G1/S transition of mitotic cell cycle	98	-0.407757	-2.20214	5.64069e-06	0.000100826	7.42726e-05	1120	tags=38%, list=17%, signal=32%	RCC1,CTDSPL,TFDP1,CDK10,BCL7A,RPL26,PRKDC,RRM1,POLE,RPS6,CCNE1,SKP2,APPL2,KIF14,CHEK2,BCL2,GPNMB,STIL,CACNB4,RBL1,EIF4EBP1,CDKN3,E2F7,KANK2,CCND2,WEE1,CDC25A,E2F1,GTSE1,CDC6,CDKN2C,CCNE2,E2F2,CCNA2,IQGAP3,CDK1,RRM2
BP	GO:0007259	receptor signaling pathway via JAK-STAT	42	0.549391	2.50572	5.75193e-06	0.000102342	7.53893e-05	1196	tags=62%, list=19%, signal=51%	IL7R,CCL5,CCL2,SOCS3,JAK3,IL6,BCL3,TNF,LYN,PARP9,STAT1,CD40,IL15RA,PTPN2,FYN,IFNAR1,CSF2RB,EPHB2,IL15,PTPRC,IL6ST,STAT3,NMI,LIF,PARP14,HES1
BP	GO:0045622	regulation of T-helper cell differentiation	12	0.790572	2.50406	5.98591e-06	0.000106226	7.82507e-05	769	tags=75%, list=12%, signal=66%	JAK3,ZC3H12A,NFKBIZ,CD80,BCL6,JUNB,HLX,IL4R,HLA-DRA
BP	GO:0060339	negative regulation of type I interferon-mediated signaling pathway	11	0.79065	2.45105	6.1424e-06	0.000108411	7.98597e-05	613	tags=64%, list=9%, signal=58%	MMP12,USP18,ISG15,OAS3,OAS1,NLRC5,PTPN2
BP	GO:0032635	interleukin-6 production	68	0.457982	2.32572	6.15697e-06	0.000108411	7.98597e-05	466	tags=31%, list=7%, signal=29%	IL1A,IL1B,SLAMF1,ZC3H12A,TNFAIP3,WNT5A,RIGI,IL6,HLA-B,LILRA2,IFIH1,POU2F2,TNF,TLR8,TLR2,LILRB2,CEBPB,MYD88,SYT11,NOD2,IRAK3
BP	GO:0032675	regulation of interleukin-6 production	68	0.457982	2.32572	6.15697e-06	0.000108411	7.98597e-05	466	tags=31%, list=7%, signal=29%	IL1A,IL1B,SLAMF1,ZC3H12A,TNFAIP3,WNT5A,RIGI,IL6,HLA-B,LILRA2,IFIH1,POU2F2,TNF,TLR8,TLR2,LILRB2,CEBPB,MYD88,SYT11,NOD2,IRAK3
BP	GO:0070665	positive regulation of leukocyte proliferation	77	0.439484	2.29966	6.43409e-06	0.000112997	8.32379e-05	994	tags=45%, list=15%, signal=39%	CCL5,IL1A,IL1B,CD38,SLAMF1,EBI3,CD274,CSF1,IL6,IL2RA,CD80,BCL6,CD55,LYN,HLA-A,LILRB2,PNP,MYD88,FCGR3A,CD40,PDCD1LG2,TNFSF9,IL7,NCK1,TICAM1,CSF2RB,ZP3,TFRC,EPHB2,ADA,IL15,BST2,PTPRC,TNFSF13B,IL6ST
BP	GO:0070664	negative regulation of leukocyte proliferation	36	0.575713	2.53082	6.54396e-06	0.000114334	8.42229e-05	516	tags=47%, list=8%, signal=44%	IL4I1,TNFAIP3,IDO1,CD274,LILRB1,IL2RA,CD80,BCL6,ARG2,LRRC32,LYN,SDC4,LILRB2,CEBPB,HLA-G,CR1,PDCD1LG2
BP	GO:0002710	negative regulation of T cell mediated immunity	14	0.766397	2.59064	6.56347e-06	0.00011438	8.42568e-05	794	tags=79%, list=12%, signal=69%	IL7R,SLAMF1,IL4I1,HLA-F,LILRB1,CD80,NOD2,HLA-G,AHR,LILRB4,FCGR2B
BP	GO:0022617	extracellular matrix disassembly	26	0.634765	2.55621	6.59739e-06	0.000114676	8.44751e-05	809	tags=54%, list=13%, signal=47%	MMP12,MMP1,MMP9,IL6,SH3PXD2B,MMP19,MMP7,MMP8,MMP14,PDPN,MMP10,FLOT1,DPP4,MELTF
BP	GO:1902969	mitotic DNA replication	13	-0.748719	-2.33917	6.67045e-06	0.000115649	8.51921e-05	950	tags=85%, list=15%, signal=72%	GINS3,RAD51,POLA1,LIG1,MCM3,MCM6,GINS1,MCM2,MCM4,CDC45,TK1
BP	GO:0050868	negative regulation of T cell activation	50	0.520918	2.45512	7.46387e-06	0.00012842	9.45995e-05	812	tags=54%, list=13%, signal=48%	JAK3,IL4I1,ZC3H12A,IDO1,CD274,ADORA2A,LILRB1,IL2RA,CD80,BCL6,ARG2,LRRC32,SDC4,LILRB2,CEBPB,RIPOR2,HLA-G,CR1,PDCD1LG2,HLX,RUNX1,PTPN2,IL4R,LILRB4,PAG1,FCGR2B,IRF1
BP	GO:0002824	positive regulation of adaptive immune response based on somatic recombination of immune receptors built from immunoglobulin superfamily domains	57	0.489025	2.37005	7.85142e-06	0.000134746	9.92595e-05	996	tags=51%, list=15%, signal=43%	IL1B,SLAMF1,CD274,HLA-F,NFKBIZ,IL6,HLA-B,RSAD2,C3,CD55,TNF,HLA-A,HLA-C,CLEC6A,NOD2,CD40,HLA-G,NECTIN2,TAP2,HLA-DRA,ZP3,TFRC,B2M,ADA,FZD5,SLC11A1,PTPRC,TNFSF13B,P2RX7
BP	GO:0007188	adenylate cyclase-modulating G protein-coupled receptor signaling pathway	52	0.513533	2.45637	7.98159e-06	0.000136634	0.00010065	637	tags=40%, list=10%, signal=37%	MARCO,ADGRE1,FFAR3,ADM,PTGER4,CXCL10,ADORA2A,ITGB3,PTGER2,PTGIR,LPAR1,EDNRA,PDE4B,FPR2,ARRDC3,CXCL9,FPR1,EDN1,ABCA1,SSTR2,PDE4A
BP	GO:0045580	regulation of T cell differentiation	64	0.468618	2.34623	8.1082e-06	0.000138452	0.000101989	871	tags=44%, list=13%, signal=38%	IL7R,JAK3,IL4I1,ZC3H12A,NFKBIZ,RASGRP1,IL2RA,CD80,BCL6,JUNB,LILRB2,PNP,IL2RG,HLA-G,CR1,TNFSF9,HLX,IL7,RUNX1,PTPN2,CD83,IL4R,LILRB4,HLA-DRA,IRF1,ADA,IL15,DUSP10
BP	GO:1902749	regulation of cell cycle G2/M phase transition	55	-0.48017	-2.32576	8.19144e-06	0.000139522	0.000102778	630	tags=35%, list=10%, signal=31%	KIF14,CCNB1,ATAD5,CDC25C,FBXO5,CHEK1,BRCA1,PLK1,BLM,ORC1,AURKB,CDC25A,PKMYT1,TICRR,CDC6,CLSPN,DTL,CENPF,CDK1
BP	GO:0032963	collagen metabolic process	38	0.554252	2.45624	8.31469e-06	0.000141266	0.000104063	707	tags=45%, list=11%, signal=40%	MMP12,MMP1,MMP9,ADAMTS14,CTSL,IL6,MMP19,FOSL2,INHBA,MMP7,MMP8,MMP14,MMP10,CTSB,RUNX1,VIM,ADAMTS2
BP	GO:0070233	negative regulation of T cell apoptotic process	12	0.783559	2.48185	8.41386e-06	0.000142594	0.00010504	279	tags=50%, list=4%, signal=48%	IL7R,CCL5,JAK3,IDO1,BCL3,ARG2
BP	GO:0097396	response to interleukin-17	9	0.834583	2.43374	8.88847e-06	0.000149516	0.00011014	640	tags=78%, list=10%, signal=70%	IL1B,SOCS3,CXCL10,NFKBIZ,NFKB1,IKBKE,TRAF3IP2
BP	GO:0097398	cellular response to interleukin-17	9	0.834583	2.43374	8.88847e-06	0.000149516	0.00011014	640	tags=78%, list=10%, signal=70%	IL1B,SOCS3,CXCL10,NFKBIZ,NFKB1,IKBKE,TRAF3IP2
BP	GO:0032729	positive regulation of type II interferon production	29	0.612914	2.56611	9.12789e-06	0.000153163	0.000112826	311	tags=41%, list=5%, signal=40%	IL1B,SLAMF1,EBI3,WNT5A,ISG15,LILRB1,RASGRP1,PDE4B,BCL3,TNF,HLA-A,TLR8
BP	GO:0098754	detoxification	63	0.463696	2.30191	9.2889e-06	0.000155098	0.000114252	285	tags=19%, list=4%, signal=18%	MT1G,MT1H,MT2A,MT1M,MT1F,MT1E,SOD2,MT1X,SLC39A8,GCH1,PIM1,S100A9
BP	GO:0050730	regulation of peptidyl-tyrosine phosphorylation	71	0.455684	2.34116	9.31184e-06	0.000155098	0.000114252	1314	tags=59%, list=20%, signal=48%	CCL5,SOCS3,ENPP2,CD44,ITGB3,IL6,CD80,ITGA5,TNF,LYN,PARP9,NCF1,SRC,CLEC6A,PLPP3,NOD2,CD40,PTPRJ,MVP,ACVR1,IL7,PTPN2,FYN,LILRB4,EHD4,IL15,ABI1,PTPN1,PTPRC,IL6ST,PDGFA,KITLG,VTN,LIF,LILRA5,PARP14,HES1,CSPG4,MIF,IGF2,PRKCD,SAMSN1
BP	GO:0051782	negative regulation of cell division	6	-0.89661	-2.1593	9.30336e-06	0.000155098	0.000114252	268	tags=83%, list=4%, signal=80%	BLM,E2F7,AURKB,E2F8,ASPM
BP	GO:0032615	interleukin-12 production	32	0.59999	2.58689	9.72832e-06	0.000160813	0.000118461	550	tags=47%, list=9%, signal=43%	JAK3,SLAMF1,IDO1,LILRB1,HLA-B,THBS1,TLR8,TLR2,NOD2,CD40,IRAK3,HLA-G,MEFV,CCR7,NFKB1
BP	GO:0032655	regulation of interleukin-12 production	32	0.59999	2.58689	9.72832e-06	0.000160813	0.000118461	550	tags=47%, list=9%, signal=43%	JAK3,SLAMF1,IDO1,LILRB1,HLA-B,THBS1,TLR8,TLR2,NOD2,CD40,IRAK3,HLA-G,MEFV,CCR7,NFKB1
BP	GO:0019915	lipid storage	44	0.529929	2.42898	9.74984e-06	0.000160813	0.000118461	699	tags=48%, list=11%, signal=43%	IL1B,FFAR2,ZC3H12A,NR1H3,ITGB3,EHD1,IL6,NFKBIA,C3,TNF,CES1,PLA2G4C,ABCG1,ABCA1,TTC39B,PPARD,NFKB1,PTPN2,NPC1,IKBKE,PLIN2
BP	GO:0002702	positive regulation of production of molecular mediator of immune response	56	0.497177	2.41048	9.68098e-06	0.000160813	0.000118461	862	tags=41%, list=13%, signal=36%	IL1B,FFAR2,SLAMF1,FFAR3,HLA-F,WNT5A,RIGI,LILRB1,IL6,RSAD2,CD55,HLA-A,MYD88,NOD2,CD40,HLA-G,PANX1,IL4R,TICAM1,TFRC,B2M,EPHB2,FZD5
BP	GO:0070231	T cell apoptotic process	24	0.654626	2.59349	1.00914e-05	0.000166042	0.000122313	279	tags=38%, list=4%, signal=36%	IL7R,CCL5,JAK3,IDO1,CD274,WNT5A,IL2RA,BCL3,ARG2
BP	GO:0045621	positive regulation of lymphocyte differentiation	52	0.511182	2.44512	1.01456e-05	0.00016653	0.000122672	871	tags=48%, list=13%, signal=42%	IL7R,IL4I1,NFKBIZ,RASGRP1,IL2RA,CD80,BCL6,MMP14,LILRB2,PNP,IL2RG,HLA-G,IL15RA,CR1,TNFSF9,HLX,IL7,RUNX1,CD83,IL4R,LILRB4,HLA-DRA,ADA,IL15,DUSP10
BP	GO:0034508	centromere complex assembly	22	-0.641334	-2.39356	1.1159e-05	0.000182721	0.0001346	787	tags=55%, list=12%, signal=48%	KNTC1,CENPE,CENPA,CENPN,CENPI,CENPH,OIP5,CENPP,CENPK,DLGAP5,HJURP,CENPF
BP	GO:0070227	lymphocyte apoptotic process	36	0.566846	2.49185	1.16446e-05	0.000190215	0.00014012	294	tags=33%, list=5%, signal=32%	IL7R,CCL5,JAK3,IDO1,CD274,WNT5A,NFKBIZ,IL2RA,BCL6,BCL3,ARG2,LYN
BP	GO:0002821	positive regulation of adaptive immune response	59	0.477314	2.31299	1.19569e-05	0.000194847	0.000143532	996	tags=51%, list=15%, signal=43%	IL1B,SLAMF1,CD274,HLA-F,NFKBIZ,IL6,HLA-B,RSAD2,C3,CD55,TNF,HLA-A,HLA-C,CLEC6A,NOD2,CD40,HLA-G,NECTIN2,TAP2,HLA-DRA,ZP3,TFRC,B2M,ADA,FZD5,SLC11A1,PTPRC,TNFSF13B,IL6ST,P2RX7
BP	GO:0002828	regulation of type 2 immune response	10	0.816965	2.46732	1.20906e-05	0.000196551	0.000144788	655	tags=80%, list=10%, signal=72%	IDO1,IL6,BCL6,RSAD2,ARG2,NOD2,HLX,IL4R
BP	GO:0002285	lymphocyte activation involved in immune response	79	0.435181	2.29373	1.23567e-05	0.000199919	0.000147269	1066	tags=47%, list=17%, signal=40%	CLEC4E,SOCS3,JAK3,NKG7,ZC3H12A,PTGER4,HLA-F,NFKBIZ,RELB,LILRB1,IL6,ICAM1,CD80,BCL6,BCL3,JUNB,FCGR3A,CD40,CR1,HLX,LGALS1,SEMA4A,IL4R,RORA,LFNG,ITGAL,HLA-DRA,FCGR2B,DLL1,TFRC,ADA,SLC11A1,FCER1G,PTPRC,LIG4,PSEN1,STAT3
BP	GO:0051988	regulation of attachment of spindle microtubules to kinetochore	13	-0.741493	-2.3166	1.25303e-05	0.000202246	0.000148982	838	tags=69%, list=13%, signal=60%	INCENP,KNTC1,RACGAP1,CCNB1,NEK2,CDCA8,AURKB,SPAG5,BIRC5
BP	GO:0046637	regulation of alpha-beta T cell differentiation	26	0.619904	2.49637	1.27331e-05	0.00020503	0.000151033	843	tags=58%, list=13%, signal=50%	JAK3,ZC3H12A,NFKBIZ,CD80,BCL6,JUNB,PNP,IL2RG,HLX,RUNX1,CD83,IL4R,LILRB4,HLA-DRA,ADA
BP	GO:0044000	movement in host	65	0.470906	2.37769	1.28297e-05	0.000206096	0.000151819	624	tags=37%, list=10%, signal=34%	CXCL8,SLAMF1,IFITM1,PTX3,ANPEP,CTSL,ITGB3,ICAM1,CD80,PLSCR1,ITGA5,IFITM3,LY6E,CD55,NECTIN4,SRC,CXCR4,NECTIN3,CTSB,CR1,CCR5,LGALS1,NPC1,NECTIN2
BP	GO:0032946	positive regulation of mononuclear cell proliferation	72	0.439177	2.25757	1.29204e-05	0.000207062	0.00015253	861	tags=40%, list=13%, signal=35%	CCL5,IL1A,IL1B,CD38,SLAMF1,EBI3,CD274,CSF1,IL6,IL2RA,CD80,BCL6,CD55,HLA-A,LILRB2,PNP,MYD88,FCGR3A,CD40,PDCD1LG2,TNFSF9,IL7,NCK1,TICAM1,ZP3,TFRC,EPHB2,ADA,IL15
BP	GO:0140374	antiviral innate immune response	24	0.650816	2.5784	1.33137e-05	0.000212863	0.000156803	287	tags=42%, list=4%, signal=40%	MX1,IFIT3,CXCL10,IFIT2,IFIT1,USP18,RIGI,OAS1,IFIH1,TNF
BP	GO:0060558	regulation of calcidiol 1-monooxygenase activity	5	0.915478	2.08199	1.33803e-05	0.000213344	0.000157158	550	tags=100%, list=9%, signal=92%	IL1B,VDR,CYP27B1,TNF,NFKB1
BP	GO:1901970	positive regulation of mitotic sister chromatid separation	13	-0.740714	-2.31416	1.34068e-05	0.000213344	0.000157158	336	tags=62%, list=5%, signal=58%	INCENP,UBE2C,CDCA8,AURKB,CDC20,DLGAP5,ESPL1,BIRC5
BP	GO:0009612	response to mechanical stimulus	67	0.460359	2.32192	1.36865e-05	0.000217285	0.000160061	857	tags=45%, list=13%, signal=39%	IL1B,CHI3L1,PTGER4,CXCL10,ITGB3,THBS1,NFKBIA,CASP5,TNC,TNF,TLR8,SRC,MMP14,CXCR4,SLC2A1,STAT1,PTGS2,MYD88,CD40,EDN1,NFKB1,FOSL1,FYN,SERPINE2,TNFRSF10A,FOS,IRF1,BTG2,SLC1A3,ADGRV1
BP	GO:0002762	negative regulation of myeloid leukocyte differentiation	18	0.706146	2.58571	1.41431e-05	0.000222968	0.000164247	950	tags=67%, list=15%, signal=57%	CCL3,TNFAIP6,LILRB1,INHBA,LYN,LILRB3,PTPN2,LILRB4,MYC,GPR68,MAFB,TRIB1
BP	GO:0009306	protein secretion	107	0.386502	2.18967	1.41236e-05	0.000222968	0.000164247	996	tags=35%, list=15%, signal=30%	CCL5,IL1A,IL1B,CD38,FFAR2,LTBP2,IL1RN,ADORA2A,NR1H3,IL6,STX1A,TMEM132A,RSAD2,PIM3,STEAP3,TNF,TLR2,RAB13,ABCG1,KCNN4,ABCA1,ATP13A2,SRI,ALOX5,UCP2,SYT4,PLEK,RHBDF2,PPARG,ARFGAP3,HIF1A,GPR68,ACSL4,BMAL1,STXBP5,SAA1,P2RX7
BP	GO:0035592	establishment of protein localization to extracellular region	107	0.386502	2.18967	1.41236e-05	0.000222968	0.000164247	996	tags=35%, list=15%, signal=30%	CCL5,IL1A,IL1B,CD38,FFAR2,LTBP2,IL1RN,ADORA2A,NR1H3,IL6,STX1A,TMEM132A,RSAD2,PIM3,STEAP3,TNF,TLR2,RAB13,ABCG1,KCNN4,ABCA1,ATP13A2,SRI,ALOX5,UCP2,SYT4,PLEK,RHBDF2,PPARG,ARFGAP3,HIF1A,GPR68,ACSL4,BMAL1,STXBP5,SAA1,P2RX7
BP	GO:0048659	smooth muscle cell proliferation	51	0.501861	2.36845	1.43437e-05	0.000225083	0.000165805	511	tags=31%, list=8%, signal=29%	CCL5,GJA1,MMP9,SOD2,TNFAIP3,ITGB3,IL6,IGFBP3,THBS1,PTGIR,TNF,SRC,STAT1,PTGS2,MYD88,EDN1
BP	GO:0048660	regulation of smooth muscle cell proliferation	51	0.501861	2.36845	1.43437e-05	0.000225083	0.000165805	511	tags=31%, list=8%, signal=29%	CCL5,GJA1,MMP9,SOD2,TNFAIP3,ITGB3,IL6,IGFBP3,THBS1,PTGIR,TNF,SRC,STAT1,PTGS2,MYD88,EDN1
BP	GO:0071692	protein localization to extracellular region	110	0.3749	2.14454	1.46758e-05	0.000229762	0.000169252	996	tags=34%, list=15%, signal=29%	CCL5,IL1A,IL1B,CD38,FFAR2,LTBP2,IL1RN,ADORA2A,NR1H3,IL6,STX1A,TMEM132A,RSAD2,PIM3,STEAP3,TNF,TLR2,RAB13,ABCG1,KCNN4,ABCA1,ATP13A2,SRI,ALOX5,UCP2,SYT4,PLEK,RHBDF2,PPARG,ARFGAP3,HIF1A,GPR68,ACSL4,BMAL1,STXBP5,SAA1,P2RX7
BP	GO:0002645	positive regulation of tolerance induction	6	0.892663	2.17648	1.5102e-05	0.00023589	0.000173766	698	tags=100%, list=11%, signal=89%	IDO1,CD274,LILRB2,IRAK3,HLA-G,LILRB4
BP	GO:0010888	negative regulation of lipid storage	14	0.751642	2.54076	1.52455e-05	0.000236498	0.000174214	801	tags=86%, list=12%, signal=75%	NR1H3,ITGB3,IL6,NFKBIA,TNF,CES1,ABCG1,ABCA1,TTC39B,PPARD,PTPN2,PPARG
BP	GO:0032479	regulation of type I interferon production	56	0.490729	2.37922	1.52369e-05	0.000236498	0.000174214	893	tags=43%, list=14%, signal=37%	MMP12,XAF1,RIGI,ISG15,OAS3,RELB,LILRB1,ACOD1,OAS2,OAS1,IFIH1,IRF7,TLR8,TLR2,TANK,STAT1,MYD88,TRAF3,FLOT1,IKBKE,TICAM1,IRF1,DHX58,SIRPA
BP	GO:0032606	type I interferon production	56	0.490729	2.37922	1.52369e-05	0.000236498	0.000174214	893	tags=43%, list=14%, signal=37%	MMP12,XAF1,RIGI,ISG15,OAS3,RELB,LILRB1,ACOD1,OAS2,OAS1,IFIH1,IRF7,TLR8,TLR2,TANK,STAT1,MYD88,TRAF3,FLOT1,IKBKE,TICAM1,IRF1,DHX58,SIRPA
BP	GO:0042886	amide transport	105	0.386783	2.18167	1.54608e-05	0.000238744	0.000175868	690	tags=26%, list=11%, signal=23%	AQP9,CCL5,IL1B,CD38,GJA1,FFAR2,FFAR3,S100A8,IL1RN,ADORA2A,IL6,KMO,STX1A,TAP1,PLTP,PIM3,SLC7A11,TNF,SLC1A2,SLC16A10,KCNJ10,EDN1,ABCA1,TAP2,SRI,ALOX5,UCP2
BP	GO:0010817	regulation of hormone levels	132	0.357163	2.10419	1.54428e-05	0.000238744	0.000175868	690	tags=23%, list=11%, signal=21%	CCL5,IL1B,CD38,GJA1,ALDH1A2,FFAR2,IL4I1,FFAR3,ADM,IL1RN,SPP1,CTSL,SLCO4A1,CYP27B1,IL6,STX1A,PIM3,INHBA,TNF,LYN,SLC16A10,PDGFRA,CTSB,EDN1,NIBAN2,NR3C1,NFKB1,SRI,ALOX5,ECE1,UCP2
BP	GO:0002474	antigen processing and presentation of peptide antigen via MHC class I	16	0.710194	2.50262	1.56775e-05	0.000241541	0.000177929	1150	tags=81%, list=18%, signal=67%	HLA-F,HLA-B,TAP1,HLA-A,HLA-C,HLA-G,TAP2,CLEC4A,B2M,FCER1G,TAPBP,HLA-E,ERAP2
BP	GO:0140895	cell surface toll-like receptor signaling pathway	30	0.594181	2.49906	1.58141e-05	0.000243092	0.000179071	535	tags=47%, list=8%, signal=43%	TNIP3,TNFAIP3,NR1H3,ACOD1,IRAK2,NFKBIA,LILRA2,OAS1,LYN,PIK3AP1,TLR2,MYD88,NOD2,IFI35
BP	GO:0042088	T-helper 1 type immune response	18	0.70379	2.57708	1.62206e-05	0.000248777	0.000183259	655	tags=61%, list=10%, signal=55%	IL1B,JAK3,SLAMF1,EBI3,NFKBIZ,RELB,CD80,BCL3,HLX,SEMA4A,IL4R
BP	GO:0070486	leukocyte aggregation	5	0.913341	2.07713	1.63904e-05	0.000250814	0.00018476	285	tags=80%, list=4%, signal=77%	IL1B,S100A8,CD44,S100A9
BP	GO:0002711	positive regulation of T cell mediated immunity	28	0.615937	2.55393	1.68295e-05	0.000256514	0.000188959	996	tags=64%, list=15%, signal=55%	IL1B,SLAMF1,HLA-F,IL6,HLA-B,RSAD2,CD55,HLA-A,HLA-C,HLA-G,NECTIN2,TAP2,HLA-DRA,ZP3,B2M,FZD5,PTPRC,P2RX7
BP	GO:0002526	acute inflammatory response	41	0.542056	2.45601	1.68386e-05	0.000256514	0.000188959	994	tags=59%, list=15%, signal=50%	IL1A,IL1B,FFAR2,FFAR3,SERPINA1,IL6,PLSCR1,C3,TNF,CD163,F3,CEBPB,B4GALT1,PTGS2,FCGR3A,ASS1,CCR7,ACVR1,FCGR2B,ZP3,TFRC,SELENOS,SAA1,IL6ST
BP	GO:0001909	leukocyte mediated cytotoxicity	48	0.515276	2.40019	1.70399e-05	0.000258998	0.000190788	833	tags=46%, list=13%, signal=40%	IL7R,NKG7,SLAMF7,HLA-F,LILRB1,TREM1,ICAM1,HLA-B,RASGRP1,RNF19B,SERPINB9,HLA-A,CADM1,HLA-C,MYD88,FCGR3A,HLA-G,NECTIN2,TAP2,HLA-DRA,FCGR2B,B2M
BP	GO:0051091	positive regulation of DNA-binding transcription factor activity	79	0.429906	2.26593	1.72993e-05	0.000262354	0.00019326	820	tags=35%, list=13%, signal=31%	IL1B,S100A12,TRAF1,S100A8,WNT5A,RIGI,IL6,ANXA3,IRAK2,S100A9,TNF,TLR2,PLPP3,MYD88,NOD2,CD40,IRAK3,EDN1,SPHK1,FLOT1,IKBKE,PSMA6,EIF2AK2,SLCO3A1,CLU,TICAM1,PPARG,TFRC
BP	GO:0010812	negative regulation of cell-substrate adhesion	19	0.688304	2.54954	1.74257e-05	0.00026368	0.000194237	916	tags=63%, list=14%, signal=54%	MMP12,GBP1,THBS1,KANK1,BCL6,SRC,MMP14,SERPINE1,NEXMIF,MELTF,JAG1,CASK
BP	GO:0002643	regulation of tolerance induction	10	0.809358	2.44435	1.81873e-05	0.000274591	0.000202275	698	tags=80%, list=11%, signal=71%	IDO1,CD274,HLA-B,IL2RA,LILRB2,IRAK3,HLA-G,LILRB4
BP	GO:0031570	DNA integrity checkpoint signaling	65	-0.454576	-2.2647	1.91709e-05	0.000288799	0.000212741	933	tags=40%, list=14%, signal=35%	RPL26,PRKDC,NOP53,MSH2,RAD51,DNA2,CHEK2,FANCD2,EME1,H2AX,CHEK1,BRCA1,PLK1,BLM,CDT1,ORC1,WDR76,TICRR,BRIP1,E2F1,GTSE1,CDC6,CLSPN,CDC45,DTL,CDK1
BP	GO:2000106	regulation of leukocyte apoptotic process	43	0.530834	2.43304	1.96006e-05	0.000294618	0.000217027	626	tags=40%, list=10%, signal=36%	IL7R,CCL5,JAK3,IDO1,CD274,WNT5A,LILRB1,BCL6,IRF7,BCL3,ARG2,SLC7A11,LYN,NOD2,CCR7,CCR5,MERTK
BP	GO:0002220	innate immune response activating cell surface receptor signaling pathway	39	0.538635	2.41754	2.00855e-05	0.000300573	0.000221414	535	tags=44%, list=8%, signal=40%	TNIP3,FFAR2,TNFAIP3,NR1H3,ACOD1,IRAK2,NFKBIA,LILRA2,OAS1,LYN,PIK3AP1,SRC,TLR2,CLEC6A,MYD88,NOD2,IFI35
BP	GO:0046330	positive regulation of JNK cascade	34	0.574853	2.49041	2.01343e-05	0.00030064	0.000221464	545	tags=38%, list=8%, signal=35%	IL1A,IL1B,SLAMF1,WNT5A,RASGRP1,TNF,NCF1,TNIK,GADD45G,SEMA3A,MYD88,NOD2,CCR7
BP	GO:1903034	regulation of response to wounding	51	0.496831	2.34471	2.04426e-05	0.000304572	0.00022436	1297	tags=59%, list=20%, signal=47%	SIGLEC10,TNFAIP3,PTPRF,SPP1,PLAUR,THBS1,KANK1,TNF,SERPING1,KREMEN1,CXCR4,F3,PDGFRA,EDN1,SERPINE1,MYLK,ALOX5,FERMT2,SERPINE2,EPHB2,CASK,ANXA2,FLNA,PDGFA,STAT3,VTN,NFE2L2,HPSE,PRKCD,ITGB1
BP	GO:0033314	mitotic DNA replication checkpoint signaling	5	-0.905923	-2.06127	2.08002e-05	0.000309221	0.000227784	242	tags=80%, list=4%, signal=77%	ORC1,TICRR,CDC6,CLSPN
BP	GO:2000401	regulation of lymphocyte migration	33	0.563698	2.44212	2.12011e-05	0.00031449	0.000231666	149	tags=27%, list=2%, signal=27%	CCL7,CCL5,CCL4,CCL2,CCL3,CCL20,CXCL10,WNT5A,ITGB3
BP	GO:0043123	positive regulation of canonical NF-kappaB signal transduction	69	0.446202	2.28028	2.14879e-05	0.000317356	0.000233777	1322	tags=53%, list=20%, signal=42%	IL1A,IL1B,S100A12,GJA1,BIRC3,LPAR1,TNF,IFIT5,CLEC6A,MYD88,NOD2,CD40,S100B,CCR7,NDFIP2,ATP2C1,LGALS1,IKBKE,TRAF3IP2,FYN,TICAM1,TFRC,RHOC,PLK2,BST2,FLNA,TNIP2,GAPDH,TRIM22,BCL10,CFLAR,TSPAN6,TRIM21,REL,TBK1,BIRC2,SHISA5
BP	GO:0033079	immature T cell proliferation	5	0.909712	2.06888	2.18007e-05	0.000317821	0.00023412	88	tags=60%, list=1%, signal=59%	IL1A,IL1B,TNFRSF9
BP	GO:0033080	immature T cell proliferation in thymus	5	0.909712	2.06888	2.18007e-05	0.000317821	0.00023412	88	tags=60%, list=1%, signal=59%	IL1A,IL1B,TNFRSF9
BP	GO:0033083	regulation of immature T cell proliferation	5	0.909712	2.06888	2.18007e-05	0.000317821	0.00023412	88	tags=60%, list=1%, signal=59%	IL1A,IL1B,TNFRSF9
BP	GO:0033084	regulation of immature T cell proliferation in thymus	5	0.909712	2.06888	2.18007e-05	0.000317821	0.00023412	88	tags=60%, list=1%, signal=59%	IL1A,IL1B,TNFRSF9
BP	GO:0002716	negative regulation of natural killer cell mediated immunity	8	0.841542	2.33514	2.16726e-05	0.000317821	0.00023412	468	tags=75%, list=7%, signal=70%	HLA-F,LILRB1,HLA-B,SERPINB9,HLA-A,HLA-G
BP	GO:0045953	negative regulation of natural killer cell mediated cytotoxicity	8	0.841542	2.33514	2.16726e-05	0.000317821	0.00023412	468	tags=75%, list=7%, signal=70%	HLA-F,LILRB1,HLA-B,SERPINB9,HLA-A,HLA-G
BP	GO:0010389	regulation of G2/M transition of mitotic cell cycle	48	-0.49347	-2.31017	2.34492e-05	0.000341121	0.000251283	630	tags=40%, list=10%, signal=36%	RRM1,NOP53,KIF14,CCNB1,CDC25C,FBXO5,CHEK1,BRCA1,PLK1,BLM,ORC1,AURKB,CDC25A,TICRR,CDC6,CLSPN,DTL,CENPF,CDK1
BP	GO:0050731	positive regulation of peptidyl-tyrosine phosphorylation	54	0.487504	2.33788	2.38172e-05	0.000345733	0.000254681	1279	tags=63%, list=20%, signal=51%	CCL5,ENPP2,CD44,ITGB3,IL6,CD80,ITGA5,TNF,LYN,PARP9,NCF1,SRC,CLEC6A,PLPP3,NOD2,CD40,PTPRJ,ACVR1,FYN,EHD4,IL15,ABI1,PTPN1,PTPRC,IL6ST,KITLG,VTN,LIF,LILRA5,PARP14,HES1,CSPG4,MIF,IGF2
BP	GO:2000501	regulation of natural killer cell chemotaxis	6	0.885729	2.15957	2.42504e-05	0.000351039	0.000258589	18	tags=83%, list=0%, signal=83%	CCL7,CCL5,CCL4,CCL2,CCL3
BP	GO:0050764	regulation of phagocytosis	47	0.513055	2.36697	2.42864e-05	0.000351039	0.000258589	989	tags=55%, list=15%, signal=47%	IL1B,CCL2,PTX3,PLSCR1,FPR2,C3,TNF,TGM2,HCK,DYSF,TLR2,IL2RG,SYT11,NOD2,IL15RA,FGR,SPHK1,PTPRJ,MERTK,FCGR2B,CFP,IL15,SIRPA,SLC11A1,FCER1G,PTPRC
BP	GO:0006271	DNA strand elongation involved in DNA replication	15	-0.708169	-2.31437	2.44192e-05	0.000352209	0.000259451	1110	tags=73%, list=17%, signal=61%	RFC4,POLE,DNA2,POLA1,LIG1,PCNA,RFC3,MCM3,MCM7,GINS1,MCM4
BP	GO:0060623	regulation of chromosome condensation	9	-0.810718	-2.17937	2.44893e-05	0.000352469	0.000259643	589	tags=78%, list=9%, signal=71%	SMC4,SMC2,NCAPD2,NCAPD3,NCAPG2,NCAPH,NCAPG
BP	GO:0001667	ameboidal-type cell migration	140	0.350143	2.068	2.50204e-05	0.00035859	0.000264152	1000	tags=36%, list=15%, signal=31%	S100A12,GJA1,MMP9,ENPP2,ZC3H12A,PFN2,WNT5A,ITGB3,SEMA3C,ANXA3,THBS1,MET,KANK1,EDNRA,GLUL,TIMP1,S100A9,TNF,ROBO1,SRC,SRPX2,RAB13,SDC4,SEMA3A,RRAS,GLIPR2,PLPP3,PTGS2,CD40,EDN1,PPARD,AKT3,ACVR1,TNS1,SEMA4B,SEMA4A,ARSB,DPP4,PPARG,BCAR1,HIF1A,P2RX4,GNA12,SEMA3B,DUSP10,VASH1,LPXN,PLK2,ACVR1B,NRP2
BP	GO:0045619	regulation of lymphocyte differentiation	76	0.430827	2.24749	2.55206e-05	0.000364987	0.000268864	871	tags=42%, list=13%, signal=37%	IL7R,JAK3,IL4I1,ZC3H12A,NFKBIZ,RASGRP1,IL2RA,CD80,BCL6,INHBA,SLAMF8,MMP14,JUNB,LILRB2,PNP,IL2RG,HLA-G,IL15RA,CR1,TNFSF9,HLX,IL7,RUNX1,PTPN2,CD83,IL4R,LILRB4,HLA-DRA,IRF1,ADA,IL15,DUSP10
BP	GO:0048771	tissue remodeling	60	0.454341	2.21878	2.74497e-05	0.00039175	0.000288579	1237	tags=57%, list=19%, signal=46%	IL1A,CD38,GJA1,TNFAIP3,VDR,SPP1,ITGB3,IL6,SEMA3C,SNX10,EDNRA,TIMP1,FOSL2,SRC,MMP14,TMBIM1,NFKB1,IL7,RUNX1,PPARG,TFRC,JAG1,HIF1A,IL15,P2RX7,FLNA,TCIRG1,GPR137B,RAC2,LIF,MDM2,CSPG4,DOCK5,CSK
BP	GO:1901623	regulation of lymphocyte chemotaxis	13	0.755439	2.4859	2.78468e-05	0.000395795	0.000291558	137	tags=54%, list=2%, signal=53%	CCL7,CCL5,CCL4,CCL2,CCL3,CXCL10,WNT5A
BP	GO:0071241	cellular response to inorganic substance	87	0.403007	2.16946	2.78499e-05	0.000395795	0.000291558	1028	tags=36%, list=16%, signal=31%	MT1G,MT1H,MT2A,MT1M,MT1F,MT1E,MMP9,MT1X,SLC39A8,MAP1LC3A,WNT5A,NCF1,MTF1,JUNB,KCNJ10,PTGS2,SYT11,EDN1,ATP13A2,TFAP2A,UCP2,SYT4,FOS,B2M,ADGRV1,P2RX4,RASA4,JUN,SLC11A1,LIG4,TUBA1A,SLC25A24
BP	GO:0010632	regulation of epithelial cell migration	77	0.418408	2.18938	2.84009e-05	0.000402782	0.000296705	1064	tags=42%, list=16%, signal=35%	MMP9,ENPP2,ZC3H12A,PFN2,WNT5A,ITGB3,ANXA3,THBS1,MET,GLUL,TNF,SRC,SRPX2,RRAS,GLIPR2,PLPP3,PTGS2,CD40,EDN1,AKT3,SEMA4A,ARSB,PPARG,BCAR1,HIF1A,P2RX4,DUSP10,VASH1,PLK2,NRP2,PROX1,HSPB1
BP	GO:0051851	modulation by host of symbiont process	29	0.592303	2.47982	2.88291e-05	0.000408001	0.00030055	95	tags=24%, list=1%, signal=24%	CCL8,CCL5,CCL4,CCL3,IFI27,ZC3H12A,PTX3
BP	GO:0030574	collagen catabolic process	18	0.687359	2.51692	2.90683e-05	0.000410529	0.000302413	484	tags=61%, list=8%, signal=57%	MMP12,MMP1,MMP9,ADAMTS14,CTSL,MMP19,MMP7,MMP8,MMP14,MMP10,CTSB
BP	GO:0071639	positive regulation of monocyte chemotactic protein-1 production	7	0.868691	2.27159	3.11012e-05	0.000438326	0.000322889	455	tags=71%, list=7%, signal=66%	IL1B,MCOLN2,OAS3,OAS1,NOD2
BP	GO:1902750	negative regulation of cell cycle G2/M phase transition	32	-0.542618	-2.26832	3.27612e-05	0.00045981	0.000338715	410	tags=38%, list=6%, signal=35%	CHEK1,BRCA1,PLK1,BLM,ORC1,AURKB,PKMYT1,TICRR,CDC6,CLSPN,DTL,CDK1
BP	GO:0030856	regulation of epithelial cell differentiation	41	0.529787	2.40042	3.4857e-05	0.000488214	0.000359638	829	tags=39%, list=13%, signal=34%	IL1A,IL1B,MMP9,VDR,CYP27B1,TNF,CEBPB,STAT1,SPRY1,SERPINE1,MAFF,FST,CDKN2B,DLL1,JAG1,SPRED3
BP	GO:2001198	regulation of dendritic cell differentiation	10	0.800548	2.41774	3.53255e-05	0.000493756	0.00036372	794	tags=80%, list=12%, signal=70%	TMEM176B,TMEM176A,LILRB1,HLA-B,LILRB2,CEBPB,HLA-G,FCGR2B
BP	GO:0002483	antigen processing and presentation of endogenous peptide antigen	14	0.733595	2.47975	3.54202e-05	0.000494061	0.000363945	1150	tags=86%, list=18%, signal=71%	HLA-F,HLA-B,TAP1,HLA-A,HLA-C,HLA-G,TAP2,HLA-DRA,B2M,TAPBP,HLA-E,ERAP2
BP	GO:0010631	epithelial cell migration	103	0.369628	2.07272	3.60362e-05	0.000499569	0.000368002	953	tags=36%, list=15%, signal=31%	S100A12,MMP9,ENPP2,ZC3H12A,PFN2,WNT5A,ITGB3,ANXA3,THBS1,MET,KANK1,GLUL,S100A9,TNF,ROBO1,SRC,SRPX2,RAB13,RRAS,GLIPR2,PLPP3,PTGS2,CD40,EDN1,PPARD,AKT3,SEMA4A,ARSB,DPP4,PPARG,BCAR1,HIF1A,P2RX4,DUSP10,VASH1,LPXN,PLK2
BP	GO:0090130	tissue migration	103	0.369628	2.07272	3.60362e-05	0.000499569	0.000368002	953	tags=36%, list=15%, signal=31%	S100A12,MMP9,ENPP2,ZC3H12A,PFN2,WNT5A,ITGB3,ANXA3,THBS1,MET,KANK1,GLUL,S100A9,TNF,ROBO1,SRC,SRPX2,RAB13,RRAS,GLIPR2,PLPP3,PTGS2,CD40,EDN1,PPARD,AKT3,SEMA4A,ARSB,DPP4,PPARG,BCAR1,HIF1A,P2RX4,DUSP10,VASH1,LPXN,PLK2
BP	GO:0090132	epithelium migration	103	0.369628	2.07272	3.60362e-05	0.000499569	0.000368002	953	tags=36%, list=15%, signal=31%	S100A12,MMP9,ENPP2,ZC3H12A,PFN2,WNT5A,ITGB3,ANXA3,THBS1,MET,KANK1,GLUL,S100A9,TNF,ROBO1,SRC,SRPX2,RAB13,RRAS,GLIPR2,PLPP3,PTGS2,CD40,EDN1,PPARD,AKT3,SEMA4A,ARSB,DPP4,PPARG,BCAR1,HIF1A,P2RX4,DUSP10,VASH1,LPXN,PLK2
BP	GO:0031342	negative regulation of cell killing	13	0.748385	2.46268	3.90844e-05	0.00053962	0.000397505	507	tags=62%, list=8%, signal=57%	IL7R,HLA-F,LILRB1,HLA-B,SERPINB9,HLA-A,HLA-G,CR1
BP	GO:1905953	negative regulation of lipid localization	22	0.632636	2.42028	3.93092e-05	0.00054162	0.000398979	613	tags=59%, list=9%, signal=54%	NR1H3,ITGB3,IL6,THBS1,NFKBIA,TNF,CES1,ABCG1,ABCA1,TTC39B,PPARD,NFKB1,PTPN2
BP	GO:0043370	regulation of CD4-positive, alpha-beta T cell differentiation	19	0.67054	2.48375	3.96058e-05	0.0005446	0.000401174	769	tags=63%, list=12%, signal=56%	JAK3,ZC3H12A,NFKBIZ,CD80,BCL6,JUNB,IL2RG,HLX,RUNX1,CD83,IL4R,HLA-DRA
BP	GO:0051048	negative regulation of secretion	42	0.515455	2.35094	4.06531e-05	0.000557869	0.000410949	843	tags=45%, list=13%, signal=40%	IL1B,GJA1,FFAR2,HLA-F,NR1H3,LILRB1,RSAD2,PIM3,INHBA,TNF,SYT11,EDN1,SLC30A1,UCP2,SYT4,RHBDF2,PNKD,FCGR2B,ADA
BP	GO:0071605	monocyte chemotactic protein-1 production	8	0.829983	2.30307	4.1679e-05	0.000567353	0.000417935	455	tags=62%, list=7%, signal=58%	IL1B,MCOLN2,OAS3,OAS1,NOD2
BP	GO:0071637	regulation of monocyte chemotactic protein-1 production	8	0.829983	2.30307	4.1679e-05	0.000567353	0.000417935	455	tags=62%, list=7%, signal=58%	IL1B,MCOLN2,OAS3,OAS1,NOD2
BP	GO:0035825	homologous recombination	36	-0.522697	-2.25048	4.15261e-05	0.000567353	0.000417935	773	tags=39%, list=12%, signal=34%	MSH5,CCNB1IP1,RAD51,FANCD2,EME1,MND1,RAD54B,TRIP13,BRCA1,RAD51AP1,UHRF1,BRIP1,RAD54L,TOP2A
BP	GO:0050671	positive regulation of lymphocyte proliferation	69	0.436755	2.232	4.18277e-05	0.000568237	0.000418586	861	tags=41%, list=13%, signal=36%	CCL5,IL1A,IL1B,CD38,SLAMF1,EBI3,CD274,IL6,IL2RA,CD80,BCL6,CD55,HLA-A,LILRB2,PNP,MYD88,FCGR3A,CD40,PDCD1LG2,TNFSF9,IL7,NCK1,TICAM1,ZP3,TFRC,EPHB2,ADA,IL15
BP	GO:0008360	regulation of cell shape	48	0.499019	2.32446	4.22792e-05	0.000573221	0.000422258	888	tags=40%, list=14%, signal=34%	CCL7,CCL2,CCL3,CCL13,LPAR1,HCK,PDPN,CDC42EP2,PALM2AKAP2,FGR,RHOQ,SEMA4A,FYN,FERMT2,MYO10,FMNL3,PLEKHO1,GNA12,PLXNC1
BP	GO:0032467	positive regulation of cytokinesis	16	-0.680208	-2.27024	4.36451e-05	0.000590559	0.000435029	838	tags=62%, list=13%, signal=55%	INCENP,RACGAP1,KIF14,CDCA8,KIF20B,AURKB,KIF23,CIT,CDC6,BIRC5
BP	GO:0032602	chemokine production	48	0.497796	2.31876	4.43756e-05	0.000599248	0.00044143	893	tags=46%, list=14%, signal=40%	IL1B,MCOLN2,FFAR2,FFAR3,WNT5A,OAS3,TREM1,IL6,OAS1,ARG2,TNF,TLR2,MYD88,NOD2,MEFV,IL7,IL4R,LILRB4,EIF2AK2,TICAM1,HIF1A,SIRPA
BP	GO:0010720	positive regulation of cell development	141	0.335736	1.98973	4.4962e-05	0.00060596	0.000446374	998	tags=36%, list=15%, signal=31%	IL7R,IL1B,VCAN,IL4I1,CSF1,NFKBIZ,IL6,RASGRP1,IL2RA,CD80,BCL6,TNF,LYN,ROBO1,TGM2,MMP14,CXCR4,TLR2,LILRB2,PNP,IL2RG,HLA-G,IL15RA,OLIG2,CR1,NIBAN2,TNFSF9,HLX,IL7,RUNX1,CD83,L1CAM,IL4R,SERPINE2,LILRB4,SKIL,HLA-DRA,FOS,EPHB2,HIF1A,ADA,IL15,DUSP10,PLXNC1,GPR68,HAPLN3,TRPV2,TRIB1,PTPRC,IL6ST,LIG4
BP	GO:0019724	B cell mediated immunity	57	0.462669	2.24231	4.53386e-05	0.000609822	0.00044922	1143	tags=58%, list=18%, signal=48%	NFKBIZ,BCL6,C1S,C3,IRF7,BCL3,CD55,C1RL,TNF,SERPING1,TLR8,MYD88,NOD2,FCGR3A,CD40,HLA-G,CR1,NECTIN2,TRAF3IP2,C1R,IL4R,CLU,FCGR2B,CSF2RB,ZP3,TFRC,C1QB,FCER1G,PTPRC,LIG4,TCIRG1,HLA-E,BCL10
BP	GO:0061844	antimicrobial humoral immune response mediated by antimicrobial peptide	26	0.593812	2.3913	4.57609e-05	0.000614283	0.000452506	455	tags=42%, list=7%, signal=39%	CXCL8,CXCL5,S100A12,CCL13,CXCL1,CXCL3,CXCL10,CXCL2,S100A9,CXCL9,NOD2
BP	GO:0007062	sister chromatid cohesion	31	-0.552275	-2.2963	4.63554e-05	0.000621034	0.000457478	1108	tags=48%, list=17%, signal=40%	MEIKIN,DDX11,SGO2,SGO1,HASPIN,FEN1,DSCC1,KIF22,PLK1,CDC20,BUB1,ESCO2,CDCA5,ESPL1,BUB1B
BP	GO:0042130	negative regulation of T cell proliferation	27	0.596895	2.42672	4.86903e-05	0.000651028	0.000479573	516	tags=52%, list=8%, signal=48%	IL4I1,IDO1,CD274,LILRB1,IL2RA,CD80,ARG2,LRRC32,SDC4,LILRB2,CEBPB,HLA-G,CR1,PDCD1LG2
BP	GO:0008315	G2/MI transition of meiotic cell cycle	6	-0.872047	-2.10014	4.88809e-05	0.00065229	0.000480503	469	tags=83%, list=7%, signal=77%	CDC25C,CCNB2,CDC25A,PKMYT1,NDC80
BP	GO:0061138	morphogenesis of a branching epithelium	49	0.502691	2.37013	4.93493e-05	0.000657247	0.000484155	904	tags=47%, list=14%, signal=41%	SOCS3,HS3ST3B1,ADM,VDR,CSF1,WNT5A,SEMA3C,MET,EDNRA,TNC,TNF,TGM2,SRC,MMP14,HS3ST3A1,SPRY1,EDN1,ACVR1,TBX20,CELSR1,FZD5,MYC,CTSZ
BP	GO:0043406	positive regulation of MAP kinase activity	33	0.546615	2.36811	5.0111e-05	0.000666084	0.000490664	511	tags=33%, list=8%, signal=31%	IL1B,S100A12,FLT1,WNT5A,RASGRP1,THBS1,TNF,ROBO1,NOD2,CD40,EDN1
BP	GO:0035456	response to interferon-beta	17	0.690154	2.46335	5.05668e-05	0.000669516	0.000493192	1006	tags=71%, list=16%, signal=60%	IFITM1,XAF1,ACOD1,OAS1,PLSCR1,IFITM3,STAT1,IKBKE,IFNAR1,IRF1,BST2,SHFL
BP	GO:2001252	positive regulation of chromosome organization	38	-0.51948	-2.27701	5.18975e-05	0.000683132	0.000503223	589	tags=34%, list=9%, signal=31%	SMC4,SMC2,NCAPD2,NCAPD3,NEK2,NCAPG2,FEN1,AURKB,BUB1,TAL1,NCAPH,NCAPG,CDK1
BP	GO:0070498	interleukin-1-mediated signaling pathway	14	0.724723	2.44977	5.32895e-05	0.000700096	0.000515719	466	tags=50%, list=7%, signal=46%	IL1B,IL1RN,IL6,IRAK2,NFKBIA,MYD88,IRAK3
BP	GO:0009914	hormone transport	79	0.412707	2.17528	5.54241e-05	0.000726732	0.00053534	922	tags=33%, list=14%, signal=29%	CCL5,IL1B,CD38,GJA1,FFAR2,FFAR3,IL1RN,SPP1,SLCO4A1,IL6,STX1A,PIM3,INHBA,TNF,LYN,SLC16A10,EDN1,NIBAN2,SRI,ALOX5,UCP2,PPARG,HIF1A,GPR68,ACSL4,BMAL1
BP	GO:0001763	morphogenesis of a branching structure	52	0.484161	2.31587	5.63965e-05	0.000734922	0.000541373	904	tags=44%, list=14%, signal=38%	SOCS3,HS3ST3B1,ADM,VDR,CSF1,WNT5A,SEMA3C,MET,EDNRA,TNC,TNF,TGM2,SRC,MMP14,HS3ST3A1,SPRY1,EDN1,ACVR1,TBX20,CELSR1,FZD5,MYC,CTSZ
BP	GO:0045143	homologous chromosome segregation	23	-0.605075	-2.2889	5.64672e-05	0.000734922	0.000541373	776	tags=52%, list=12%, signal=46%	CCNE1,MSH5,PTTG1,CCNB1IP1,NDC1,FANCD2,MND1,TRIP13,PLK1,BRIP1,ESPL1,CCNE2
BP	GO:0090022	regulation of neutrophil chemotaxis	13	0.742691	2.44395	5.78446e-05	0.000751041	0.000553247	858	tags=69%, list=13%, signal=60%	CXCL8,TNFAIP6,RIPOR2,NOD2,C3AR1,EDN1,CCR7,DPP4,C5AR1
BP	GO:0052547	regulation of peptidase activity	111	0.355172	2.03688	5.99466e-05	0.000775531	0.000571287	895	tags=32%, list=14%, signal=28%	MMP9,IFI6,SERPINA1,S100A8,LAMP3,CD44,CTSL,PLAUR,BIRC3,THBS1,TIMP1,S100A9,TNF,LYN,SERPING1,SERPINB9,ROBO1,SRC,F3,TANK,CSTB,MEFV,CR1,SERPINE1,ATP13A2,ST20,CDKN2D,FYN,SERPINE2,PSMB9,PPARG,PSMB8,IFT57,MYC,SERPINB1
BP	GO:0051047	positive regulation of secretion	87	0.391436	2.10718	6.00956e-05	0.000775977	0.000571616	996	tags=38%, list=15%, signal=33%	IL1A,IL1B,CD38,FFAR2,S100A8,HLA-F,SPP1,ADORA2A,KMO,STX1A,TMEM132A,INHBA,TLR2,SDC4,ABCG1,KCNN4,EDN1,FGR,S100A10,ATP13A2,IL4R,SRI,SYT4,PPARG,ZP3,HIF1A,P2RX4,GPR68,ACSL4,ANXA2,STXBP5,RAB5A,P2RX7
BP	GO:0000076	DNA replication checkpoint signaling	10	-0.760832	-2.14167	6.21396e-05	0.000800845	0.000589935	646	tags=70%, list=10%, signal=63%	DNA2,CDT1,ORC1,TICRR,CDC6,CLSPN,CDC45
BP	GO:0044774	mitotic DNA integrity checkpoint signaling	42	-0.488807	-2.19186	6.37564e-05	0.000820123	0.000604135	933	tags=43%, list=14%, signal=37%	RPL26,PRKDC,NOP53,MSH2,CHEK2,FANCD2,EME1,CHEK1,BRCA1,PLK1,BLM,ORC1,TICRR,GTSE1,CDC6,CLSPN,DTL,CDK1
BP	GO:0046879	hormone secretion	77	0.406405	2.12657	6.40013e-05	0.000821714	0.000605307	922	tags=32%, list=14%, signal=28%	CCL5,IL1B,CD38,GJA1,FFAR2,FFAR3,IL1RN,SPP1,IL6,STX1A,PIM3,INHBA,TNF,LYN,SLC16A10,EDN1,NIBAN2,SRI,ALOX5,UCP2,PPARG,HIF1A,GPR68,ACSL4,BMAL1
BP	GO:0002765	immune response-inhibiting signal transduction	5	0.892525	2.02979	6.74963e-05	0.00085561	0.000630277	698	tags=100%, list=11%, signal=89%	LILRB1,LYN,LILRB2,HLA-G,LILRB4
BP	GO:0002767	immune response-inhibiting cell surface receptor signaling pathway	5	0.892525	2.02979	6.74963e-05	0.00085561	0.000630277	698	tags=100%, list=11%, signal=89%	LILRB1,LYN,LILRB2,HLA-G,LILRB4
BP	GO:0032604	granulocyte macrophage colony-stimulating factor production	7	0.856635	2.24007	6.76511e-05	0.00085561	0.000630277	216	tags=71%, list=3%, signal=69%	IL1B,RIGI,RASGRP1,LILRA2,CD80
BP	GO:0032645	regulation of granulocyte macrophage colony-stimulating factor production	7	0.856635	2.24007	6.76511e-05	0.00085561	0.000630277	216	tags=71%, list=3%, signal=69%	IL1B,RIGI,RASGRP1,LILRA2,CD80
BP	GO:0032725	positive regulation of granulocyte macrophage colony-stimulating factor production	7	0.856635	2.24007	6.76511e-05	0.00085561	0.000630277	216	tags=71%, list=3%, signal=69%	IL1B,RIGI,RASGRP1,LILRA2,CD80
BP	GO:0043124	negative regulation of canonical NF-kappaB signal transduction	21	0.64253	2.42419	6.70739e-05	0.00085561	0.000630277	698	tags=57%, list=11%, signal=51%	TNIP3,SLC39A8,ZC3H12A,TNFAIP3,OPTN,TLE1,TNIP1,PPM1N,TANK,STAT1,RORA,LILRB4
BP	GO:0051051	negative regulation of transport	126	0.34602	2.02147	7.21171e-05	0.000910395	0.000670633	1262	tags=42%, list=20%, signal=35%	IL1B,GJA1,MMP9,FFAR2,HLA-F,NR1H3,ITGB3,LILRB1,THBS1,PLSCR1,RSAD2,PIM3,INHBA,TNF,DYSF,TLR2,LILRB2,PTGS2,SYT11,EDN1,UBE2J1,PEA15,NFKB1,NDFIP2,SLC30A1,MCTP1,YRDC,SRI,SERPINE2,UCP2,SYT4,RHBDF2,PNKD,TCAF2,FCGR2B,EPHB2,ADA,SIRPA,ANXA2,TXN,SELENOS,GSTO1,ARL6IP5,PPP3CC,MIDN,LIF,HES1,OXSR1,RAP1B,CSK,SLC43A2,SPI1,CD47
BP	GO:0050708	regulation of protein secretion	85	0.392094	2.10383	7.24715e-05	0.000913168	0.000672676	1035	tags=36%, list=16%, signal=31%	CCL5,IL1A,IL1B,CD38,FFAR2,ADORA2A,NR1H3,IL6,STX1A,TMEM132A,RSAD2,PIM3,TNF,TLR2,ABCG1,KCNN4,ATP13A2,SRI,ALOX5,UCP2,SYT4,RHBDF2,PPARG,HIF1A,GPR68,ACSL4,BMAL1,STXBP5,SAA1,P2RX7,TCIRG1
BP	GO:0007143	female meiotic nuclear division	16	-0.667245	-2.22697	7.45378e-05	0.000935726	0.000689293	444	tags=75%, list=7%, signal=70%	NCAPH2,BRME1,AURKA,MEIKIN,FBXO5,CCNB2,TRIP13,TTK,PLK1,NDC80,NCAPH,TOP2A
BP	GO:0034142	toll-like receptor 4 signaling pathway	24	0.616814	2.44369	7.50478e-05	0.000940387	0.000692727	535	tags=50%, list=8%, signal=46%	TNIP3,TNFAIP3,NR1H3,ACOD1,IRAK2,NFKBIA,LILRA2,OAS1,LYN,PIK3AP1,MYD88,IFI35
BP	GO:0010759	positive regulation of macrophage chemotaxis	7	0.853221	2.23114	7.6671e-05	0.000957519	0.000705347	457	tags=71%, list=7%, signal=66%	CCL5,SLAMF1,CSF1,THBS1,C3AR1
BP	GO:1903532	positive regulation of secretion by cell	84	0.388799	2.08395	7.72339e-05	0.000960676	0.000707673	996	tags=38%, list=15%, signal=33%	IL1A,IL1B,CD38,FFAR2,HLA-F,SPP1,ADORA2A,KMO,STX1A,TMEM132A,INHBA,TLR2,SDC4,ABCG1,KCNN4,EDN1,FGR,S100A10,ATP13A2,IL4R,SRI,SYT4,PPARG,ZP3,HIF1A,P2RX4,GPR68,ACSL4,ANXA2,STXBP5,RAB5A,P2RX7
BP	GO:0051235	maintenance of location	121	0.346385	2.00064	7.71815e-05	0.000960676	0.000707673	1110	tags=40%, list=17%, signal=33%	IL1B,CCL3,MCOLN2,FFAR2,ZC3H12A,S100A8,CXCL10,NR1H3,ITGB3,EHD1,IL6,NFKBIA,C3,S100A9,TNF,LYN,CXCL9,FTH1,CES1,PLA2G4C,ABCG1,ABCA1,TTC39B,PPARD,CCR7,NFKBIE,NFKB1,CCR5,PTPN2,NPC1,IKBKE,SRI,PLIN2,ERO1A,TWF1,PPARG,MCOLN3,TMEM38B,TXN,DGAT2,PTPRC,P2RX7,FLNA,GSTO1,PSEN1,NFKBIB,CDS1,RNF213
BP	GO:0010755	regulation of plasminogen activation	11	0.739444	2.29231	7.85277e-05	0.000974981	0.00071821	925	tags=82%, list=14%, signal=70%	PLAUR,THBS1,SERPINE1,S100A10,RUNX1,SERPINE2,MELTF,CTSZ,ANXA2
BP	GO:0042116	macrophage activation	53	0.473872	2.26704	8.07624e-05	0.00100089	0.000737298	1180	tags=55%, list=18%, signal=45%	CCL3,ZC3H12A,NR1H3,WNT5A,IL6,THBS1,TNF,MMP8,DYSF,TLR2,SBNO2,SYT11,FCGR3A,IFI35,SPHK1,IFNGR2,IL4R,RORA,CLU,TICAM1,FCGR2B,C5AR1,TLR1,SLC11A1,PTPRC,TNIP2,NMI,GPR137B,JMJD6
BP	GO:0007131	reciprocal meiotic recombination	29	-0.551649	-2.26601	8.13897e-05	0.00100499	0.000740317	773	tags=41%, list=12%, signal=37%	MSH5,CCNB1IP1,RAD51,FANCD2,EME1,MND1,RAD54B,TRIP13,RAD51AP1,BRIP1,RAD54L,TOP2A
BP	GO:0140527	reciprocal homologous recombination	29	-0.551649	-2.26601	8.13897e-05	0.00100499	0.000740317	773	tags=41%, list=12%, signal=37%	MSH5,CCNB1IP1,RAD51,FANCD2,EME1,MND1,RAD54B,TRIP13,RAD51AP1,BRIP1,RAD54L,TOP2A
BP	GO:0046655	folic acid metabolic process	7	-0.812498	-2.04149	8.18909e-05	0.00100751	0.000742173	721	tags=86%, list=11%, signal=76%	ALDH1L2,SLC46A1,SLC19A1,SHMT2,DHFR,SHMT1
BP	GO:0010634	positive regulation of epithelial cell migration	56	0.458745	2.22415	8.27017e-05	0.00101564	0.000748163	1064	tags=43%, list=16%, signal=36%	MMP9,ENPP2,ZC3H12A,WNT5A,ITGB3,ANXA3,THBS1,MET,SRC,SRPX2,RRAS,GLIPR2,PLPP3,PTGS2,CD40,EDN1,AKT3,BCAR1,HIF1A,P2RX4,PLK2,NRP2,PROX1,HSPB1
BP	GO:0090594	inflammatory response to wounding	16	0.676424	2.38363	8.33957e-05	0.00102231	0.000753077	841	tags=56%, list=13%, signal=49%	IL1A,SIGLEC10,NFKBIZ,IL6,TIMP1,TNF,ALOX5,PPARG,HIF1A
BP	GO:0090066	regulation of anatomical structure size	138	0.332908	1.95997	8.43434e-05	0.00103206	0.00076026	681	tags=25%, list=11%, signal=23%	IL7R,CD38,SOD2,GCH1,ADM,NRCAM,SPP1,ADORA2A,PFN2,WNT5A,SEMA3C,KANK1,EDNRA,TNF,CTTN,HCK,SPTBN5,CDC42EP2,SEMA3A,KCNN4,PTGS2,NCKAP1,EDN1,VASP,CCR7,ATP13A2,AKT3,ITGA1,SEMA4B,SEMA4A,PPP1R15A,L1CAM,NCK1,PRR16,ECE1
BP	GO:0001911	negative regulation of leukocyte mediated cytotoxicity	12	0.745264	2.36055	8.49119e-05	0.00103715	0.000764006	468	tags=58%, list=7%, signal=54%	IL7R,HLA-F,LILRB1,HLA-B,SERPINB9,HLA-A,HLA-G
BP	GO:1903531	negative regulation of secretion by cell	40	0.506614	2.28367	8.88875e-05	0.00108376	0.000798339	794	tags=42%, list=12%, signal=38%	IL1B,GJA1,FFAR2,HLA-F,NR1H3,LILRB1,RSAD2,PIM3,INHBA,SYT11,EDN1,SLC30A1,UCP2,SYT4,RHBDF2,PNKD,FCGR2B
BP	GO:1905952	regulation of lipid localization	67	0.429474	2.16615	9.04163e-05	0.00110042	0.000810611	699	tags=36%, list=11%, signal=32%	IL1A,IL1B,ZC3H12A,SPP1,NR1H3,ACSL1,ITGB3,EHD1,IL6,THBS1,NFKBIA,PLTP,C3,TNF,CES1,ABCG1,EDN1,ABCA1,TTC39B,PPARD,NFKB1,PTPN2,IKBKE,PLIN2
BP	GO:0032623	interleukin-2 production	23	0.618612	2.40389	9.24953e-05	0.00111769	0.000823337	698	tags=52%, list=11%, signal=47%	IL1A,IL1B,GBP1,TNFAIP3,CD80,PDE4B,PNP,NOD2,CR1,RUNX1,CD83,LILRB4
BP	GO:0032663	regulation of interleukin-2 production	23	0.618612	2.40389	9.24953e-05	0.00111769	0.000823337	698	tags=52%, list=11%, signal=47%	IL1A,IL1B,GBP1,TNFAIP3,CD80,PDE4B,PNP,NOD2,CR1,RUNX1,CD83,LILRB4
BP	GO:0002228	natural killer cell mediated immunity	23	0.617226	2.39851	9.24953e-05	0.00111769	0.000823337	624	tags=57%, list=10%, signal=51%	NKG7,SLAMF7,HLA-F,LILRB1,HLA-B,RASGRP1,RNF19B,SERPINB9,HLA-A,CADM1,FCGR3A,HLA-G,NECTIN2
BP	GO:0042267	natural killer cell mediated cytotoxicity	23	0.617226	2.39851	9.24953e-05	0.00111769	0.000823337	624	tags=57%, list=10%, signal=51%	NKG7,SLAMF7,HLA-F,LILRB1,HLA-B,RASGRP1,RNF19B,SERPINB9,HLA-A,CADM1,FCGR3A,HLA-G,NECTIN2
BP	GO:0032945	negative regulation of mononuclear cell proliferation	34	0.538475	2.33281	9.36372e-05	0.00112547	0.000829068	516	tags=44%, list=8%, signal=41%	IL4I1,IDO1,CD274,LILRB1,IL2RA,CD80,ARG2,LRRC32,LYN,SDC4,LILRB2,CEBPB,HLA-G,CR1,PDCD1LG2
BP	GO:0050672	negative regulation of lymphocyte proliferation	34	0.538475	2.33281	9.36372e-05	0.00112547	0.000829068	516	tags=44%, list=8%, signal=41%	IL4I1,IDO1,CD274,LILRB1,IL2RA,CD80,ARG2,LRRC32,LYN,SDC4,LILRB2,CEBPB,HLA-G,CR1,PDCD1LG2
BP	GO:0110110	positive regulation of animal organ morphogenesis	6	0.862846	2.10378	9.40696e-05	0.00112867	0.000831423	511	tags=83%, list=8%, signal=77%	CSF1,WNT5A,ROBO1,SPRY1,EDN1
BP	GO:0010466	negative regulation of peptidase activity	43	0.501037	2.29647	9.70797e-05	0.00116273	0.000856511	675	tags=40%, list=10%, signal=36%	MMP9,IFI6,SERPINA1,LAMP3,CD44,PLAUR,THBS1,TIMP1,TNF,SERPING1,SERPINB9,SRC,CSTB,CR1,SERPINE1,CDKN2D,SERPINE2
BP	GO:0015833	peptide transport	74	0.406677	2.10173	9.86028e-05	0.00117889	0.000868415	690	tags=27%, list=11%, signal=24%	CCL5,IL1B,CD38,FFAR2,FFAR3,S100A8,IL1RN,IL6,STX1A,TAP1,PIM3,SLC7A11,TNF,SLC16A10,EDN1,ABCA1,TAP2,SRI,ALOX5,UCP2
BP	GO:0010951	negative regulation of endopeptidase activity	40	0.502645	2.26577	9.97438e-05	0.00119043	0.000876918	675	tags=40%, list=10%, signal=36%	MMP9,IFI6,SERPINA1,LAMP3,CD44,PLAUR,THBS1,TIMP1,TNF,SERPING1,SERPINB9,SRC,CR1,SERPINE1,CDKN2D,SERPINE2
BP	GO:0007204	positive regulation of cytosolic calcium ion concentration	44	0.489238	2.24247	0.000100175	0.00119348	0.000879164	996	tags=52%, list=15%, signal=45%	CD38,ADM,PTGER4,PTGER2,PTGIR,LPAR1,EDNRA,FPR2,CD55,CXCR4,FPR1,C3AR1,EDN1,ABL2,CCR7,CCR5,CCL1,CCRL2,FPR3,C5AR1,P2RX4,SAA1,P2RX7
BP	GO:0051702	biological process involved in interaction with symbiont	37	0.536305	2.37285	0.000101592	0.00120823	0.000890029	162	tags=22%, list=3%, signal=21%	CCL8,CCL5,CCL4,CCL3,IFI27,ZC3H12A,PTX3,TREM1
BP	GO:0016064	immunoglobulin mediated immune response	56	0.455225	2.20708	0.000103206	0.00122313	0.000901009	1143	tags=57%, list=18%, signal=47%	NFKBIZ,BCL6,C1S,C3,IRF7,BCL3,CD55,C1RL,TNF,SERPING1,TLR8,MYD88,NOD2,FCGR3A,CD40,CR1,NECTIN2,TRAF3IP2,C1R,IL4R,CLU,FCGR2B,CSF2RB,ZP3,TFRC,C1QB,FCER1G,PTPRC,LIG4,TCIRG1,HLA-E,BCL10
BP	GO:0034329	cell junction assembly	95	0.374007	2.04641	0.000103603	0.0012257	0.000902901	862	tags=33%, list=13%, signal=29%	IL1B,GJA1,NRCAM,TJP1,WNT5A,ITGB3,THBS1,ITGA5,TNF,CTTN,SRC,NLGN4X,MMP14,SRPX2,TLR2,RAB13,SDC4,VMP1,AGRN,CLSTN2,S100A10,PTPRJ,FLOT1,CNTNAP1,SEMA4A,FERMT2,FLRT2,EPHB2,AFDN,RHOC,FZD5
BP	GO:0045591	positive regulation of regulatory T cell differentiation	12	0.74148	2.34857	0.000110449	0.00130441	0.000960884	1068	tags=83%, list=17%, signal=70%	IL4I1,BCL6,LILRB2,IL2RG,HLA-G,CR1,LILRB4,HLA-DRA,DUSP10,BTN2A2
BP	GO:0036230	granulocyte activation	20	0.648002	2.398	0.00011412	0.00134542	0.000991094	987	tags=55%, list=15%, signal=47%	CXCL8,CCL5,CCL3,ANXA3,LILRA2,TNF,MYD88,TRAF3IP2,FCGR2B,IL15,FCER1G
BP	GO:0010972	negative regulation of G2/M transition of mitotic cell cycle	30	-0.544187	-2.25621	0.000114597	0.0013487	0.000993507	410	tags=37%, list=6%, signal=34%	CHEK1,BRCA1,PLK1,BLM,ORC1,AURKB,TICRR,CDC6,CLSPN,DTL,CDK1
BP	GO:0019885	antigen processing and presentation of endogenous peptide antigen via MHC class I	13	0.728853	2.39841	0.000115004	0.00135114	0.000995306	1150	tags=85%, list=18%, signal=70%	HLA-F,HLA-B,TAP1,HLA-A,HLA-C,HLA-G,TAP2,B2M,TAPBP,HLA-E,ERAP2
BP	GO:0035747	natural killer cell chemotaxis	7	0.844023	2.20709	0.000115328	0.00135261	0.000996386	18	tags=71%, list=0%, signal=71%	CCL7,CCL5,CCL4,CCL2,CCL3
BP	GO:0050919	negative chemotaxis	17	0.667881	2.38385	0.000116783	0.00136731	0.00100721	1037	tags=71%, list=16%, signal=59%	WNT5A,ITGB3,SEMA3C,ROBO1,SEMA3A,SEMA4B,SEMA4A,DPP4,FLRT2,SEMA3B,NRP2,PDGFA
BP	GO:0048661	positive regulation of smooth muscle cell proliferation	36	0.524581	2.30605	0.00011767	0.00137531	0.00101311	511	tags=33%, list=8%, signal=31%	CCL5,GJA1,MMP9,ITGB3,IL6,THBS1,TNF,SRC,STAT1,PTGS2,MYD88,EDN1
BP	GO:0048246	macrophage chemotaxis	19	0.646241	2.39374	0.000121706	0.00141868	0.00104506	457	tags=42%, list=7%, signal=39%	CCL5,CCL2,CCL3,SLAMF1,CSF1,THBS1,SLAMF8,C3AR1
BP	GO:0051092	positive regulation of NF-kappaB transcription factor activity	50	0.476072	2.24376	0.000121798	0.00141868	0.00104506	1212	tags=56%, list=19%, signal=46%	IL1B,S100A12,TRAF1,S100A8,WNT5A,IRAK2,S100A9,TNF,TLR2,MYD88,NOD2,CD40,IRAK3,SPHK1,FLOT1,PSMA6,EIF2AK2,SLCO3A1,CLU,TICAM1,TFRC,TRIM22,STAT3,HSPA1B,BCL10,CFLAR,RIPK3,TRIM21
BP	GO:0002517	T cell tolerance induction	7	0.841403	2.20024	0.000126925	0.00147236	0.0010846	698	tags=86%, list=11%, signal=77%	IDO1,HLA-B,IL2RA,LILRB2,HLA-G,LILRB4
BP	GO:0002664	regulation of T cell tolerance induction	7	0.841403	2.20024	0.000126925	0.00147236	0.0010846	698	tags=86%, list=11%, signal=77%	IDO1,HLA-B,IL2RA,LILRB2,HLA-G,LILRB4
BP	GO:1901888	regulation of cell junction assembly	46	0.483235	2.2214	0.000127431	0.00147415	0.00108592	926	tags=46%, list=14%, signal=39%	IL1B,TJP1,WNT5A,THBS1,TNF,SRC,MMP14,SRPX2,TLR2,SDC4,AGRN,CLSTN2,S100A10,PTPRJ,FLOT1,SEMA4A,FERMT2,FLRT2,EPHB2,FZD5,FMN1
BP	GO:0061041	regulation of wound healing	38	0.503389	2.23083	0.000128864	0.0014882	0.00109626	1297	tags=63%, list=20%, signal=51%	TNFAIP3,PLAUR,THBS1,KANK1,TNF,SERPING1,CXCR4,F3,PDGFRA,EDN1,SERPINE1,MYLK,ALOX5,FERMT2,SERPINE2,EPHB2,CASK,ANXA2,PDGFA,VTN,NFE2L2,HPSE,PRKCD,ITGB1
BP	GO:0032642	regulation of chemokine production	47	0.484313	2.23437	0.000129162	0.0014891	0.00109693	893	tags=45%, list=14%, signal=39%	IL1B,MCOLN2,FFAR2,FFAR3,WNT5A,OAS3,IL6,OAS1,ARG2,TNF,TLR2,MYD88,NOD2,MEFV,IL7,IL4R,LILRB4,EIF2AK2,TICAM1,HIF1A,SIRPA
BP	GO:0032728	positive regulation of interferon-beta production	22	0.610617	2.33604	0.000130326	0.00149997	0.00110494	812	tags=55%, list=13%, signal=48%	RIGI,ISG15,OAS3,OAS2,OAS1,IFIH1,IRF7,TLR8,TLR2,FLOT1,TICAM1,IRF1
BP	GO:2000392	regulation of lamellipodium morphogenesis	7	0.841001	2.19918	0.000130791	0.00150276	0.001107	347	tags=71%, list=5%, signal=68%	ENPP2,CD44,KANK1,SRC,PDPN
BP	GO:0010883	regulation of lipid storage	30	0.555664	2.33706	0.000131233	0.0015053	0.00110886	801	tags=60%, list=12%, signal=53%	ZC3H12A,NR1H3,ITGB3,EHD1,IL6,NFKBIA,C3,TNF,CES1,ABCG1,ABCA1,TTC39B,PPARD,NFKB1,PTPN2,IKBKE,PLIN2,PPARG
BP	GO:0002675	positive regulation of acute inflammatory response	14	0.703432	2.3778	0.000132772	0.00152037	0.00111996	545	tags=57%, list=8%, signal=52%	IL1B,FFAR2,FFAR3,IL6,C3,TNF,PTGS2,CCR7
BP	GO:0032506	cytokinetic process	15	-0.67682	-2.21192	0.000133853	0.00152502	0.00112339	1032	tags=60%, list=16%, signal=51%	RTKN,RACGAP1,IQGAP2,KIF20B,AURKB,CEP55,KIF20A,IQGAP3,ANLN
BP	GO:0050909	sensory perception of taste	7	-0.80227	-2.01579	0.000138656	0.00157709	0.00116175	980	tags=86%, list=15%, signal=73%	PLCB2,CD36,ASIC1,PKD1L3,PIGR,FFAR4
BP	GO:0010977	negative regulation of neuron projection development	39	0.498335	2.23667	0.00014115	0.00160278	0.00118067	1196	tags=56%, list=19%, signal=46%	CD38,SPP1,WNT5A,SEMA3C,KANK1,LPAR1,DENND5A,KREMEN1,SEMA3A,IL15RA,SEMA4B,SEMA4A,VIM,B2M,EPHB2,SEMA3B,FLNA,FKBP4,PSEN1,RAB29,MDM2,HES1
BP	GO:0032755	positive regulation of interleukin-6 production	46	0.479915	2.20614	0.000148579	0.00168431	0.00124073	455	tags=30%, list=7%, signal=28%	IL1A,IL1B,WNT5A,RIGI,IL6,LILRA2,IFIH1,POU2F2,TNF,TLR8,TLR2,LILRB2,MYD88,NOD2
BP	GO:0044319	wound healing, spreading of cells	11	0.727003	2.25374	0.000155265	0.00175423	0.00129224	1352	tags=82%, list=21%, signal=65%	MMP12,CD44,ITGA5,PDPN,FERMT2,RHOC,FLNA,ITGB1,ADAM17
BP	GO:0090505	epiboly involved in wound healing	11	0.727003	2.25374	0.000155265	0.00175423	0.00129224	1352	tags=82%, list=21%, signal=65%	MMP12,CD44,ITGA5,PDPN,FERMT2,RHOC,FLNA,ITGB1,ADAM17
BP	GO:0071526	semaphorin-plexin signaling pathway	17	0.65844	2.35015	0.000158595	0.00177999	0.00131121	1184	tags=76%, list=18%, signal=63%	SEMA3C,MET,EDNRA,SEMA3A,EDN1,SEMA4B,SEMA4A,ECE1,SEMA3B,PLXNC1,NRP2,FLNA,PLXNA2
BP	GO:0002011	morphogenesis of an epithelial sheet	17	0.658298	2.34965	0.000158595	0.00177999	0.00131121	1009	tags=59%, list=16%, signal=50%	MMP12,CD44,WNT5A,ITGA5,PDPN,TBX20,FERMT2,JAG1,RHOC,FLNA
BP	GO:0001960	negative regulation of cytokine-mediated signaling pathway	30	0.552687	2.32454	0.000158259	0.00177999	0.00131121	466	tags=40%, list=7%, signal=37%	CCL5,MMP12,IL1RN,NR1H3,USP18,ISG15,OAS3,IL6,OAS1,ROBO1,NLRC5,IRAK3
BP	GO:1901976	regulation of cell cycle checkpoint	27	-0.550074	-2.21391	0.000161982	0.001815	0.001337	838	tags=44%, list=13%, signal=39%	INCENP,XRCC3,RAD51,CCNB1,BRCA1,CDCA8,AURKB,WDR76,MAD2L1,KNL1,BIRC5,NDC80
BP	GO:0032722	positive regulation of chemokine production	37	0.524953	2.32262	0.000163076	0.00182424	0.00134381	841	tags=46%, list=13%, signal=40%	IL1B,MCOLN2,FFAR2,FFAR3,WNT5A,OAS3,IL6,OAS1,TNF,TLR2,MYD88,NOD2,IL7,IL4R,EIF2AK2,TICAM1,HIF1A
BP	GO:0006568	tryptophan metabolic process	8	0.801957	2.2253	0.000165835	0.001849	0.00136205	320	tags=62%, list=5%, signal=59%	TDO2,IL4I1,IDO1,KMO,KYNU
BP	GO:0006586	indolalkylamine metabolic process	8	0.801957	2.2253	0.000165835	0.001849	0.00136205	320	tags=62%, list=5%, signal=59%	TDO2,IL4I1,IDO1,KMO,KYNU
BP	GO:0046425	regulation of receptor signaling pathway via JAK-STAT	25	0.586361	2.33462	0.000166393	0.00185153	0.00136391	287	tags=28%, list=4%, signal=27%	IL7R,CCL5,SOCS3,JAK3,IL6,BCL3,TNF
BP	GO:1902412	regulation of mitotic cytokinesis	5	-0.870968	-1.98173	0.000166881	0.00185153	0.00136391	838	tags=100%, list=13%, signal=87%	CDCA8,KIF20B,AURKB,BIRC5
BP	GO:1903490	positive regulation of mitotic cytokinesis	5	-0.870968	-1.98173	0.000166881	0.00185153	0.00136391	838	tags=100%, list=13%, signal=87%	CDCA8,KIF20B,AURKB,BIRC5
BP	GO:0052548	regulation of endopeptidase activity	101	0.354826	1.98145	0.000173198	0.00191848	0.00141323	895	tags=32%, list=14%, signal=28%	MMP9,IFI6,SERPINA1,S100A8,LAMP3,CD44,PLAUR,BIRC3,THBS1,TIMP1,S100A9,TNF,LYN,SERPING1,SERPINB9,ROBO1,SRC,F3,MEFV,CR1,SERPINE1,ATP13A2,ST20,CDKN2D,FYN,SERPINE2,PSMB9,PPARG,PSMB8,IFT57,MYC,SERPINB1
BP	GO:0002444	myeloid leukocyte mediated immunity	35	0.524409	2.28473	0.000174039	0.00192465	0.00141777	794	tags=47%, list=12%, signal=42%	CCL3,RIGI,TREM1,IL6,ANXA3,RASGRP1,C3,LYN,SERPINB9,MYD88,FCGR3A,FGR,TRAF3IP2,IL4R,TICAM1,ADGRE2,FCGR2B
BP	GO:0010745	negative regulation of macrophage derived foam cell differentiation	7	0.833146	2.17864	0.000174818	0.00192735	0.00141976	801	tags=86%, list=12%, signal=75%	NR1H3,ITGB3,NFKBIA,ABCG1,ABCA1,PPARG
BP	GO:0070229	negative regulation of lymphocyte apoptotic process	21	0.620203	2.33996	0.000174852	0.00192735	0.00141976	279	tags=33%, list=4%, signal=32%	IL7R,CCL5,JAK3,IDO1,BCL6,BCL3,ARG2
BP	GO:0031638	zymogen activation	19	0.637768	2.36236	0.000175858	0.0019353	0.00142562	925	tags=68%, list=14%, signal=59%	CTSL,PLAUR,THBS1,C1RL,MMP14,SERPINE1,S100A10,RUNX1,C1R,SERPINE2,MELTF,CTSZ,ANXA2
BP	GO:0048566	embryonic digestive tract development	7	0.832605	2.17723	0.000177408	0.00194919	0.00143585	843	tags=86%, list=13%, signal=75%	CXCL8,ALDH1A2,TNF,PDGFRA,HLX,ADA
BP	GO:0042063	gliogenesis	108	0.343582	1.95369	0.000179216	0.00196587	0.00144814	1267	tags=43%, list=20%, signal=35%	IL1B,CCL2,CCL3,VCAN,S100A8,ADORA2A,CSF1,IL6,LPAR1,S100A9,TNF,LYN,MMP14,CXCR4,TLR2,KCNJ10,RRAS,PLPP3,MYD88,OLIG2,NR3C1,CNTNAP1,B4GALT5,VIM,SERPINE2,CLU,CDKN2B,DLL1,C5AR1,P2RX4,DUSP10,HAPLN3,MBOAT7,NDRG1,IL6ST,TUBA1A,PSEN1,STAT3,BNIP3,VTN,LIF,HES1,CSPG4,CSK,BMERB1,NAB1
BP	GO:0007254	JNK cascade	60	0.423556	2.06844	0.000179645	0.00196739	0.00144926	550	tags=25%, list=9%, signal=23%	IL1A,IL1B,SLAMF1,PTGER4,WNT5A,RASGRP1,TNF,NCF1,TNIK,GADD45G,SEMA3A,MYD88,NOD2,CCR7,NFKB1
BP	GO:0070106	interleukin-27-mediated signaling pathway	7	0.832269	2.17635	0.000179998	0.00196807	0.00144976	411	tags=71%, list=6%, signal=67%	MX1,OASL,OAS2,OAS1,STAT1
BP	GO:2000515	negative regulation of CD4-positive, alpha-beta T cell activation	11	0.723362	2.24246	0.000180928	0.00197505	0.0014549	655	tags=73%, list=10%, signal=65%	JAK3,ZC3H12A,CD274,BCL6,ARG2,HLX,RUNX1,IL4R
BP	GO:0046718	viral entry into host cell	58	0.447867	2.17311	0.000182704	0.00198984	0.00146579	624	tags=38%, list=10%, signal=35%	SLAMF1,IFITM1,PTX3,ANPEP,CTSL,ITGB3,ICAM1,CD80,PLSCR1,ITGA5,IFITM3,LY6E,CD55,NECTIN4,CXCR4,NECTIN3,CTSB,CR1,CCR5,LGALS1,NPC1,NECTIN2
BP	GO:0010975	regulation of neuron projection development	122	0.326227	1.88771	0.000183529	0.00199382	0.00146873	1219	tags=40%, list=19%, signal=33%	CD38,NRCAM,PTPRF,SPP1,WNT5A,EHD1,SEMA3C,KANK1,LPAR1,DENND5A,S100A9,LYN,ROBO1,TNIK,KREMEN1,SEMA3A,IL15RA,ABL2,SDC2,SEMA4B,SEMA4A,L1CAM,FYN,VIM,NCK1,ARSB,SKIL,TWF1,B2M,EPHB2,NCS1,SEMA3B,NTRK3,PLXNC1,TRPV2,FEZ1,FLNA,DGKG,FKBP4,PSEN1,AVIL,RAB29,CFLAR,NFE2L2,MDM2,MFSD2A,PLXNA2,HES1,KNDC1
BP	GO:0006569	tryptophan catabolic process	7	0.831199	2.17355	0.000185177	0.0020053	0.00147718	320	tags=71%, list=5%, signal=68%	TDO2,IL4I1,IDO1,KMO,KYNU
BP	GO:0042436	indole-containing compound catabolic process	7	0.831199	2.17355	0.000185177	0.0020053	0.00147718	320	tags=71%, list=5%, signal=68%	TDO2,IL4I1,IDO1,KMO,KYNU
BP	GO:0046697	decidualization	11	0.720598	2.23389	0.000196326	0.00211925	0.00156113	534	tags=64%, list=8%, signal=58%	VDR,SPP1,CYP27B1,JUNB,PTGS2,CTSB,PPARD
BP	GO:0040013	negative regulation of locomotion	110	0.338268	1.93499	0.000196672	0.00211962	0.0015614	965	tags=35%, list=15%, signal=31%	CCL2,GJA1,TNFAIP6,IFITM1,PTGER4,PFN2,WNT5A,SEMA3C,IGFBP3,THBS1,KANK1,TIMP1,TNF,ROBO1,SLAMF8,ARRDC3,SEMA3A,RRAS,RIPOR2,DUSP1,SERPINE1,PTPRJ,MCTP1,PTPN2,NEXMIF,SEMA4B,SEMA4A,ADARB1,DPP4,PPARG,JAG1,ADA,AFDN,GNA12,SEMA3B,DUSP10,VASH1,TRIB1,BST2
BP	GO:0046635	positive regulation of alpha-beta T cell activation	25	0.582608	2.31968	0.00019768	0.00212373	0.00156443	989	tags=60%, list=15%, signal=51%	EBI3,NFKBIZ,CD80,CD55,HLA-A,PNP,IL2RG,HLX,RUNX1,CD83,IL4R,LILRB4,HLA-DRA,ADA,PTPRC
BP	GO:0002224	toll-like receptor signaling pathway	32	0.543288	2.34242	0.000197402	0.00212373	0.00156443	903	tags=50%, list=14%, signal=43%	TNIP3,NFKBIZ,BIRC3,IRAK2,TNIP1,IRF7,TLR8,TLR2,MYD88,TRAF3,CD40,IRAK3,FOSL1,TICAM1,IRF1,TLR1
BP	GO:0042113	B cell activation	112	0.345203	1.97061	0.000198224	0.0021262	0.00156625	1048	tags=38%, list=16%, signal=32%	IL7R,CD38,JAK3,IL4I1,TNFAIP3,NFKBIZ,IL6,RASGRP1,BCL6,FOSL2,INHBA,BCL3,LYN,KLF6,SLAMF8,MMP14,IL2RG,NOD2,CD40,CR1,PTPRJ,AHR,IL7,LGALS1,PTPN2,TRAF3IP2,LFNG,TICAM1,TPD52,FCGR2B,DLL1,TFRC,EPHB2,ADA,THEMIS2,BST2,PTPRC,TNFSF13B,LIG4,TNIP2,TCIRG1,VAV3
BP	GO:0001952	regulation of cell-matrix adhesion	37	0.518277	2.29308	0.000201446	0.00215735	0.00158919	926	tags=49%, list=14%, signal=42%	MMP12,CSF1,ITGB3,THBS1,BCL6,SRC,MMP14,SDC4,RRAS,SERPINE1,CCR7,S100A10,PTPRJ,NEXMIF,FERMT2,JAG1,CASK,FMN1
BP	GO:0006022	aminoglycan metabolic process	48	0.465584	2.16872	0.000201843	0.0021582	0.00158981	392	tags=27%, list=6%, signal=26%	IL1B,CHI3L2,TNFAIP6,HS3ST3B1,CHI3L1,CD44,CHST2,DSE,EDNRA,CHST11,HS3ST1,HS3ST3A1,CHPF
BP	GO:0051924	regulation of calcium ion transport	66	0.420799	2.13347	0.000203734	0.00217373	0.00160125	656	tags=30%, list=10%, signal=28%	CCL5,CCL4,CCL2,CCL3,CXCL10,ADORA2A,ITGB3,LILRB1,LILRA2,PDE4B,LYN,CXCL9,CXCR4,LILRB2,PTGS2,VMP1,SLC30A1,MYLK,FYN,SRI
BP	GO:0051382	kinetochore assembly	11	-0.714372	-2.09597	0.000203937	0.00217373	0.00160125	787	tags=64%, list=12%, signal=56%	KNTC1,CENPE,CENPA,CENPH,CENPK,DLGAP5,CENPF
BP	GO:0150076	neuroinflammatory response	38	0.492198	2.18124	0.000206927	0.00220214	0.00162218	563	tags=34%, list=9%, signal=31%	IL1B,CCL3,MMP9,ADORA2A,IL6,TNF,MMP8,TLR2,PTGS2,SYT11,NR3C1,SPHK1,IFNGR2
BP	GO:0030949	positive regulation of vascular endothelial growth factor receptor signaling pathway	6	0.847938	2.06743	0.000209931	0.0022271	0.00164057	306	tags=67%, list=5%, signal=64%	IL1B,ITGB3,ITGA5,ROBO1
BP	GO:0010819	regulation of T cell chemotaxis	6	0.847809	2.06712	0.000209931	0.0022271	0.00164057	137	tags=50%, list=2%, signal=49%	CCL5,CXCL10,WNT5A
BP	GO:0042102	positive regulation of T cell proliferation	48	0.464004	2.16136	0.000213135	0.00225405	0.00166042	994	tags=46%, list=15%, signal=39%	CCL5,IL1A,IL1B,SLAMF1,EBI3,CD274,IL6,IL2RA,CD80,CD55,HLA-A,LILRB2,PNP,PDCD1LG2,TNFSF9,NCK1,ZP3,TFRC,IL15,PTPRC,TNFSF13B,IL6ST
BP	GO:0000212	meiotic spindle organization	8	-0.779705	-2.03695	0.000214302	0.00226285	0.00166691	444	tags=75%, list=7%, signal=70%	AURKA,FBXO5,CCNB2,ESPL1,NDC80,ASPM
BP	GO:0046636	negative regulation of alpha-beta T cell activation	16	0.651737	2.29663	0.000215504	0.00227201	0.00167365	655	tags=62%, list=10%, signal=56%	JAK3,ZC3H12A,CD274,ADORA2A,LILRB1,BCL6,ARG2,HLX,RUNX1,IL4R
BP	GO:0032768	regulation of monooxygenase activity	14	0.692864	2.34207	0.000217846	0.00229314	0.00168922	287	tags=43%, list=4%, signal=41%	IL1A,IL1B,GCH1,VDR,CYP27B1,TNF
BP	GO:0032608	interferon-beta production	32	0.540692	2.33122	0.000219488	0.00229971	0.00169406	893	tags=50%, list=14%, signal=43%	RIGI,ISG15,OAS3,RELB,LILRB1,OAS2,OAS1,IFIH1,IRF7,TLR8,TLR2,TRAF3,FLOT1,TICAM1,IRF1,SIRPA
BP	GO:0032648	regulation of interferon-beta production	32	0.540692	2.33122	0.000219488	0.00229971	0.00169406	893	tags=50%, list=14%, signal=43%	RIGI,ISG15,OAS3,RELB,LILRB1,OAS2,OAS1,IFIH1,IRF7,TLR8,TLR2,TRAF3,FLOT1,TICAM1,IRF1,SIRPA
BP	GO:0060760	positive regulation of response to cytokine stimulus	32	0.540642	2.33101	0.000219488	0.00229971	0.00169406	841	tags=50%, list=13%, signal=44%	MMP12,CSF1,WNT5A,RIGI,IFIH1,IRF7,MMP8,PARP9,CXCR4,TLR2,NLRC5,EDN1,IL7,IKBKE,CASP4,HIF1A
BP	GO:0051961	negative regulation of nervous system development	36	0.511816	2.24993	0.000222831	0.00233113	0.0017172	871	tags=47%, list=13%, signal=41%	IL1B,SPP1,WNT5A,IL6,SEMA3C,TNF,TLR2,SEMA3A,SEMA4B,SEMA4A,SYT4,CDKN2B,BTG2,B2M,EPHB2,SEMA3B,DUSP10
BP	GO:1902624	positive regulation of neutrophil migration	15	0.679904	2.32914	0.000226606	0.00236697	0.00174361	858	tags=53%, list=13%, signal=46%	CXCL8,IL1A,RIPOR2,C3AR1,EDN1,CCR7,FUT4,C5AR1
BP	GO:0051341	regulation of oxidoreductase activity	29	0.553319	2.3166	0.000228392	0.00238195	0.00175464	550	tags=38%, list=9%, signal=35%	IL1A,IL1B,GCH1,VDR,CYP27B1,TNF,SLAMF8,NOD2,EDN1,ABL2,NFKB1
BP	GO:0002705	positive regulation of leukocyte mediated immunity	58	0.441672	2.14305	0.00022941	0.00238889	0.00175976	862	tags=43%, list=13%, signal=38%	IL1B,SLAMF1,HLA-F,RIGI,IL6,HLA-B,RASGRP1,RSAD2,C3,CD55,TNF,HLA-A,CADM1,HLA-C,NOD2,CD40,HLA-G,NECTIN2,TAP2,HLA-DRA,TICAM1,ZP3,TFRC,B2M,FZD5
BP	GO:0042430	indole-containing compound metabolic process	11	0.715736	2.21882	0.000232254	0.0024148	0.00177884	320	tags=45%, list=5%, signal=43%	TDO2,IL4I1,IDO1,KMO,KYNU
BP	GO:0002676	regulation of chronic inflammatory response	5	0.866631	1.97091	0.000239016	0.0024813	0.00182783	287	tags=80%, list=4%, signal=77%	CCL5,TNFAIP3,IDO1,TNF
BP	GO:0051346	negative regulation of hydrolase activity	60	0.417868	2.04066	0.000241776	0.00250612	0.00184611	701	tags=33%, list=11%, signal=30%	MMP9,IFI6,PTX3,SERPINA1,LAMP3,CD44,PLAUR,THBS1,TIMP1,TNF,SERPING1,SERPINB9,SRC,CSTB,CR1,SERPINE1,CDKN2D,PPP1R15A,SERPINE2,FICD
BP	GO:0090025	regulation of monocyte chemotaxis	14	0.689052	2.32919	0.000243627	0.00252144	0.0018574	594	tags=57%, list=9%, signal=52%	CCL5,CXCL10,FPR2,LYN,SLAMF8,DUSP1,SERPINE1,CCL1
BP	GO:0034116	positive regulation of heterotypic cell-cell adhesion	5	0.865099	1.96742	0.000249352	0.00257475	0.00189667	604	tags=80%, list=9%, signal=73%	IL1B,CD44,TNF,FLOT1
BP	GO:0043269	regulation of monoatomic ion transport	120	0.332679	1.92273	0.000249537	0.00257475	0.00189667	1035	tags=36%, list=16%, signal=31%	CCL5,CCL4,CCL2,CCL3,MMP9,CXCL10,ADORA2A,ITGB3,LILRB1,LILRA2,EDNRA,PDE4B,LYN,CXCL9,CXCR4,LILRB2,KCNJ10,KCNN4,PTGS2,VMP1,EDN1,SLC30A1,MYLK,SLC31A2,STOM,MLLT6,FYN,SRI,SERPINE2,TCAF2,STAC,DMPK,B2M,EPHB2,P2RX4,CASK,TMEM38B,TRPV2,PER1,P2RX7,FLNA,GSTO1,TCIRG1
BP	GO:0044818	mitotic G2/M transition checkpoint	27	-0.540934	-2.17712	0.00025029	0.00257859	0.00189949	410	tags=37%, list=6%, signal=35%	CHEK1,BRCA1,PLK1,BLM,ORC1,TICRR,CDC6,CLSPN,DTL,CDK1
BP	GO:0034112	positive regulation of homotypic cell-cell adhesion	7	0.824469	2.15595	0.000252514	0.00259756	0.00191347	347	tags=57%, list=5%, signal=54%	CCL5,PLAUR,IL6,PDPN
BP	GO:1905517	macrophage migration	29	0.550971	2.30677	0.000253926	0.00260813	0.00192125	457	tags=38%, list=7%, signal=35%	CCL5,CCL2,CCL3,MCOLN2,SLAMF1,CSF1,THBS1,SLAMF8,MMP14,B4GALT1,C3AR1
BP	GO:0060761	negative regulation of response to cytokine stimulus	32	0.537017	2.31538	0.00025814	0.0026474	0.00195018	466	tags=38%, list=7%, signal=35%	CCL5,MMP12,IL1RN,NR1H3,USP18,ISG15,OAS3,IL6,OAS1,ROBO1,NLRC5,IRAK3
BP	GO:0090232	positive regulation of spindle checkpoint	11	-0.706997	-2.07433	0.000260473	0.00266326	0.00196187	838	tags=64%, list=13%, signal=55%	INCENP,XRCC3,CDCA8,AURKB,MAD2L1,BIRC5,NDC80
BP	GO:0090267	positive regulation of mitotic cell cycle spindle assembly checkpoint	11	-0.706997	-2.07433	0.000260473	0.00266326	0.00196187	838	tags=64%, list=13%, signal=55%	INCENP,XRCC3,CDCA8,AURKB,MAD2L1,BIRC5,NDC80
BP	GO:0006836	neurotransmitter transport	56	0.433005	2.09935	0.000278863	0.00284273	0.00209407	996	tags=45%, list=15%, signal=38%	ADORA2A,MCTP2,PFN2,ITGB3,KMO,STX1A,SLC22A4,DYSF,SLC1A2,KCNJ10,SYT11,SLC30A1,LIN7A,MCTP1,FLOT1,ERC2,SYT4,PNKD,SLC1A3,MYOF,STX11,CASK,STXBP5,RAB5A,P2RX7
BP	GO:0046883	regulation of hormone secretion	66	0.41545	2.10635	0.000281018	0.00286039	0.00210708	287	tags=18%, list=4%, signal=18%	CCL5,IL1B,CD38,GJA1,FFAR2,FFAR3,SPP1,IL6,STX1A,PIM3,INHBA,TNF
BP	GO:0072678	T cell migration	34	0.509696	2.20813	0.000284385	0.00289032	0.00212913	586	tags=32%, list=9%, signal=30%	CCL5,CCL2,CCL3,CCL20,CXCL10,WNT5A,ITGB3,ICAM1,RIPOR2,ABL2,MYO1G
BP	GO:0002064	epithelial cell development	66	0.414717	2.10263	0.000291723	0.00296047	0.0021808	1269	tags=48%, list=20%, signal=39%	IL1A,IL1B,TJP1,WNT5A,ICAM1,MET,EDNRA,FOSL2,TNF,SRC,CXCR4,RAB13,B4GALT1,MYD88,VIM,DLL1,JAG1,HIF1A,AFDN,FZD5,PALLD,BMAL1,IL6ST,FLNA,MYADM,RILPL2,PROX1,SPINT2,YAP1,RAP1B,CLIC4,HPSE
BP	GO:0006953	acute-phase response	21	0.605687	2.28519	0.000292413	0.00296303	0.00218269	472	tags=48%, list=7%, signal=44%	IL1A,IL1B,SERPINA1,IL6,PLSCR1,TNF,CD163,CEBPB,PTGS2,ASS1
BP	GO:0048754	branching morphogenesis of an epithelial tube	39	0.484044	2.17252	0.000294712	0.00298187	0.00219656	904	tags=46%, list=14%, signal=40%	HS3ST3B1,VDR,CSF1,WNT5A,MET,EDNRA,TNC,TNF,SRC,MMP14,HS3ST3A1,SPRY1,EDN1,ACVR1,TBX20,CELSR1,MYC,CTSZ
BP	GO:0045623	negative regulation of T-helper cell differentiation	6	0.84071	2.04981	0.000296142	0.00299188	0.00220394	655	tags=83%, list=10%, signal=75%	JAK3,ZC3H12A,BCL6,HLX,IL4R
BP	GO:0045834	positive regulation of lipid metabolic process	52	0.455892	2.18065	0.000298626	0.00301248	0.00221911	545	tags=27%, list=8%, signal=25%	IL1A,IL1B,FLT1,ADM,NR1H3,TNF,CES1,ABCG1,PTGS2,NOD2,PDGFRA,PPARD,FGR,CCR7
BP	GO:0051653	spindle localization	20	-0.586957	-2.14328	0.000300152	0.00302338	0.00222714	730	tags=55%, list=11%, signal=49%	ZBED3,CENPA,SPRY2,PLK1,SAPCD2,SPAG5,MAD2L1,ESPL1,NUSAP1,NDC80,ASPM
BP	GO:0002825	regulation of T-helper 1 type immune response	9	0.765989	2.23371	0.000301161	0.00302454	0.002228	655	tags=67%, list=10%, signal=60%	IL1B,JAK3,SLAMF1,CD80,HLX,IL4R
BP	GO:0050878	regulation of body fluid levels	117	0.325604	1.87342	0.000300951	0.00302454	0.002228	1070	tags=40%, list=17%, signal=34%	ADM,SERPINA1,VDR,ADORA2A,NR1H3,ITGB3,PLAUR,IL6,PROCR,OAS2,THBS1,TFPI2,PLSCR1,FOSL2,SLC7A11,LYN,SERPING1,SRC,PDPN,F3,KCNN4,CD40,PDGFRA,EDN1,SERPINE1,MERTK,TRAF3IP2,MLLT6,SERPINE2,FERMT3,PLEK,EPHB2,HIF1A,ADA,GNA12,ANXA2,SAA1,FCER1G,IL6ST,MYO5B,FLNA,DGKG,PDGFA,VAV1,VAV3,HSPB1,HPS5
BP	GO:0002753	cytosolic pattern recognition receptor signaling pathway	57	0.429365	2.08091	0.000301685	0.00302533	0.00222858	493	tags=33%, list=8%, signal=31%	TNFAIP3,RIGI,OAS3,BIRC3,OASL,NFKBIA,OAS1,IFIH1,RSAD2,DDX60,IRF7,TNF,TLR8,GBP2,PIK3AP1,SRC,MYD88,NOD2,MEFV
BP	GO:0090231	regulation of spindle checkpoint	16	-0.635944	-2.1225	0.0003052	0.00304705	0.00224458	838	tags=56%, list=13%, signal=49%	INCENP,XRCC3,CCNB1,CDCA8,AURKB,MAD2L1,KNL1,BIRC5,NDC80
BP	GO:0090266	regulation of mitotic cell cycle spindle assembly checkpoint	16	-0.635944	-2.1225	0.0003052	0.00304705	0.00224458	838	tags=56%, list=13%, signal=49%	INCENP,XRCC3,CCNB1,CDCA8,AURKB,MAD2L1,KNL1,BIRC5,NDC80
BP	GO:1903504	regulation of mitotic spindle checkpoint	16	-0.635944	-2.1225	0.0003052	0.00304705	0.00224458	838	tags=56%, list=13%, signal=49%	INCENP,XRCC3,CCNB1,CDCA8,AURKB,MAD2L1,KNL1,BIRC5,NDC80
BP	GO:0050768	negative regulation of neurogenesis	34	0.507678	2.19939	0.000317516	0.00316536	0.00233173	1065	tags=53%, list=17%, signal=44%	IL1B,SPP1,WNT5A,IL6,SEMA3C,TNF,SEMA3A,SEMA4B,SEMA4A,SYT4,CDKN2B,BTG2,B2M,EPHB2,SEMA3B,DUSP10,PROX1,PSEN1
BP	GO:0060340	positive regulation of type I interferon-mediated signaling pathway	8	0.786399	2.18213	0.00032313	0.00321659	0.00236947	635	tags=62%, list=10%, signal=56%	MMP12,WNT5A,IRF7,NLRC5,IKBKE
BP	GO:1901993	regulation of meiotic cell cycle phase transition	5	-0.855572	-1.9467	0.000327376	0.00325407	0.00239708	469	tags=80%, list=7%, signal=74%	CDC25C,TTK,CDC25A,PKMYT1
BP	GO:0010810	regulation of cell-substrate adhesion	64	0.410448	2.05499	0.000331661	0.00328223	0.00241782	1029	tags=41%, list=16%, signal=34%	MMP12,GBP1,CSF1,ITGB3,THBS1,KANK1,ITGA5,BCL6,SRC,MMP14,PDPN,SDC4,RRAS,SERPINE1,CCR7,S100A10,PTPRJ,NEXMIF,FERMT2,MELTF,JAG1,CASK,EDIL3,FMN1,FLNA,MYADM
BP	GO:0009158	ribonucleoside monophosphate catabolic process	6	0.837599	2.04222	0.000332832	0.00328902	0.00242282	1053	tags=100%, list=16%, signal=84%	NT5E,AMPD3,PNP,UPP1,ADA,NT5C2
BP	GO:0071774	response to fibroblast growth factor	22	0.586762	2.24478	0.000335522	0.00330787	0.00243671	257	tags=32%, list=4%, signal=31%	CXCL8,CCL5,CCL2,CD44,WNT5A,THBS1,TNC
BP	GO:0006869	lipid transport	126	0.32449	1.8957	0.000335715	0.00330787	0.00243671	755	tags=27%, list=12%, signal=24%	AQP9,IL1A,IL1B,SPP1,NR1H3,ACSL1,SLCO4A1,ITGB3,THBS1,NFKBIA,PLSCR1,PLTP,INHBA,GRAMD1A,CES1,SLC2A1,UGCG,ABCG1,KCNN4,PTGS2,VMP1,ATP8B2,EDN1,ABCA1,TTC39B,PPARD,NFKB1,NPC1,LRP10,SLC43A3,PLIN2,STARD10,SLCO3A1,CLU
BP	GO:0001913	T cell mediated cytotoxicity	25	0.569599	2.26788	0.000340146	0.00334667	0.00246529	1186	tags=64%, list=18%, signal=52%	IL7R,HLA-F,LILRB1,HLA-B,HLA-A,HLA-C,HLA-G,NECTIN2,TAP2,HLA-DRA,FCGR2B,B2M,PTPRC,P2RX7,HLA-E,RIPK3
BP	GO:0050804	modulation of chemical synaptic transmission	118	0.330116	1.90154	0.000344288	0.00337761	0.00248808	991	tags=34%, list=15%, signal=29%	IL1B,CCL2,CD38,ADORA2A,MCTP2,PFN2,WNT5A,KMO,STX1A,SLC7A11,TNF,NLGN4X,DYSF,LILRB2,KCNJ10,PLCL1,PTGS2,SYT11,S100B,INA,EDN1,CLSTN2,SLC30A1,SQSTM1,MCTP1,FLOT1,ERC2,FYN,SERPINE2,SYT4,PNKD,DMPK,EPHB2,SLC1A3,MAP1A,MYOF,CASK,PLK2,STXBP5,RAB5A
BP	GO:0099177	regulation of trans-synaptic signaling	118	0.330116	1.90154	0.000344288	0.00337761	0.00248808	991	tags=34%, list=15%, signal=29%	IL1B,CCL2,CD38,ADORA2A,MCTP2,PFN2,WNT5A,KMO,STX1A,SLC7A11,TNF,NLGN4X,DYSF,LILRB2,KCNJ10,PLCL1,PTGS2,SYT11,S100B,INA,EDN1,CLSTN2,SLC30A1,SQSTM1,MCTP1,FLOT1,ERC2,FYN,SERPINE2,SYT4,PNKD,DMPK,EPHB2,SLC1A3,MAP1A,MYOF,CASK,PLK2,STXBP5,RAB5A
BP	GO:2000108	positive regulation of leukocyte apoptotic process	7	0.81819	2.13953	0.000346157	0.00338615	0.00249437	294	tags=71%, list=5%, signal=68%	CCL5,IDO1,CD274,WNT5A,LYN
BP	GO:0051588	regulation of neurotransmitter transport	33	0.504946	2.18759	0.000345967	0.00338615	0.00249437	991	tags=52%, list=15%, signal=44%	ADORA2A,MCTP2,PFN2,ITGB3,KMO,STX1A,DYSF,SYT11,SLC30A1,MCTP1,FLOT1,SYT4,PNKD,MYOF,CASK,STXBP5,RAB5A
BP	GO:1902410	mitotic cytokinetic process	8	-0.769123	-2.00931	0.000349002	0.00340906	0.00251125	550	tags=62%, list=9%, signal=57%	IQGAP2,KIF20B,CEP55,KIF20A,IQGAP3
BP	GO:1904892	regulation of receptor signaling pathway via STAT	28	0.558385	2.3153	0.000350239	0.00341621	0.00251652	287	tags=25%, list=4%, signal=24%	IL7R,CCL5,SOCS3,JAK3,IL6,BCL3,TNF
BP	GO:0050766	positive regulation of phagocytosis	30	0.53685	2.25793	0.000352468	0.00343301	0.0025289	989	tags=60%, list=15%, signal=51%	IL1B,CCL2,PTX3,FPR2,C3,TNF,IL2RG,NOD2,IL15RA,PTPRJ,MERTK,FCGR2B,CFP,IL15,SIRPA,SLC11A1,FCER1G,PTPRC
BP	GO:0038061	non-canonical NF-kappaB signal transduction	46	0.462661	2.12682	0.000355505	0.00345763	0.00254703	1292	tags=59%, list=20%, signal=47%	IL1B,ZC3H12A,CHI3L1,NFKB2,RELB,BIRC3,NFKBIA,BCL3,TNF,TLR2,NOD2,EDN1,IFI35,NFKB1,SPHK1,IKBKE,EIF2AK2,TNFRSF10A,NFAT5,TNFSF15,NMI,CYLD,RIPK3,TSPAN6,REL,SPI1,BIRC2
BP	GO:1902285	semaphorin-plexin signaling pathway involved in neuron projection guidance	7	0.817406	2.13748	0.000361773	0.00351355	0.00258823	1184	tags=100%, list=18%, signal=82%	EDNRA,SEMA3A,EDN1,ECE1,PLXNC1,NRP2,PLXNA2
BP	GO:0002830	positive regulation of type 2 immune response	6	0.835209	2.03639	0.00036428	0.00353284	0.00260243	655	tags=83%, list=10%, signal=75%	IDO1,IL6,RSAD2,NOD2,IL4R
BP	GO:0002920	regulation of humoral immune response	16	0.637954	2.24806	0.00036728	0.00355685	0.00262012	807	tags=69%, list=13%, signal=60%	IL1B,ACOD1,C3,CD55,TNF,SERPING1,NOD2,CR1,CCR7,FCGR2B,ZP3
BP	GO:1902292	cell cycle DNA replication initiation	5	-0.853598	-1.94221	0.000371561	0.00358294	0.00263934	950	tags=100%, list=15%, signal=85%	POLA1,MCM3,MCM2,MCM4
BP	GO:1902315	nuclear cell cycle DNA replication initiation	5	-0.853598	-1.94221	0.000371561	0.00358294	0.00263934	950	tags=100%, list=15%, signal=85%	POLA1,MCM3,MCM2,MCM4
BP	GO:1902975	mitotic DNA replication initiation	5	-0.853598	-1.94221	0.000371561	0.00358294	0.00263934	950	tags=100%, list=15%, signal=85%	POLA1,MCM3,MCM2,MCM4
BP	GO:0070141	response to UV-A	5	0.858488	1.95239	0.000381719	0.00367567	0.00270765	250	tags=60%, list=4%, signal=58%	MMP1,MMP9,TIMP1
BP	GO:2000107	negative regulation of leukocyte apoptotic process	35	0.509737	2.22081	0.000382847	0.00368131	0.0027118	626	tags=37%, list=10%, signal=34%	IL7R,CCL5,JAK3,IDO1,LILRB1,BCL6,IRF7,BCL3,ARG2,NOD2,CCR7,CCR5,MERTK
BP	GO:0042119	neutrophil activation	19	0.620261	2.29751	0.000385343	0.00370006	0.00272561	1285	tags=68%, list=20%, signal=55%	CXCL8,CCL5,ANXA3,LILRA2,TNF,MYD88,TRAF3IP2,FCGR2B,IL15,FCER1G,PTAFR,SPI1,PRKCD
BP	GO:0014820	tonic smooth muscle contraction	5	0.857718	1.95063	0.000386912	0.00370493	0.0027292	572	tags=80%, list=9%, signal=73%	CD38,EDNRA,EDN1,MYLK
BP	GO:0001914	regulation of T cell mediated cytotoxicity	24	0.579533	2.29599	0.000403288	0.00385598	0.00284047	1186	tags=67%, list=18%, signal=55%	IL7R,HLA-F,LILRB1,HLA-B,HLA-A,HLA-C,HLA-G,NECTIN2,TAP2,HLA-DRA,FCGR2B,B2M,PTPRC,P2RX7,HLA-E,RIPK3
BP	GO:0001505	regulation of neurotransmitter levels	54	0.438349	2.10215	0.00040568	0.0038724	0.00285257	1065	tags=48%, list=17%, signal=41%	ADORA2A,MCTP2,PFN2,ITGB3,KMO,STX1A,DYSF,SLC1A2,KCNJ10,SYT11,SLC30A1,LIN7A,MCTP1,FLOT1,ERC2,SYT4,PNKD,PDE1B,SLC1A3,MYOF,STX11,CASK,STXBP5,RAB5A,P2RX7,PSEN1
BP	GO:0045654	positive regulation of megakaryocyte differentiation	8	-0.766085	-2.00137	0.000406148	0.0038724	0.00285257	922	tags=75%, list=14%, signal=64%	SCIN,RAB7B,HMGB2,MTURN,TESC,FAXDC2
BP	GO:0007129	homologous chromosome pairing at meiosis	16	-0.629767	-2.10189	0.000424041	0.00403166	0.00296988	776	tags=56%, list=12%, signal=50%	CCNE1,MSH5,CCNB1IP1,NDC1,FANCD2,MND1,TRIP13,BRIP1,CCNE2
BP	GO:2001057	reactive nitrogen species metabolic process	36	0.497832	2.18846	0.000425882	0.00403784	0.00297443	966	tags=47%, list=15%, signal=40%	IL1B,SOD2,GCH1,ZC3H12A,PTX3,ARG2,TNF,TLR2,PTGS2,ASS1,EDN1,RORA,CLU,TICAM1,P2RX4,SIRPA,SELENOS
BP	GO:1902107	positive regulation of leukocyte differentiation	77	0.379302	1.98475	0.000429752	0.00405815	0.0029894	989	tags=40%, list=15%, signal=35%	IL7R,IL4I1,CSF1,NFKBIZ,RASGRP1,IL2RA,CD80,BCL6,TNF,MMP14,LILRB2,PNP,IL2RG,HLA-G,IL15RA,CR1,TNFSF9,HLX,IL7,RUNX1,CD83,IL4R,LILRB4,HLA-DRA,FOS,ADA,IL15,DUSP10,GPR68,TRIB1,PTPRC
BP	GO:1903708	positive regulation of hemopoiesis	77	0.379302	1.98475	0.000429752	0.00405815	0.0029894	989	tags=40%, list=15%, signal=35%	IL7R,IL4I1,CSF1,NFKBIZ,RASGRP1,IL2RA,CD80,BCL6,TNF,MMP14,LILRB2,PNP,IL2RG,HLA-G,IL15RA,CR1,TNFSF9,HLX,IL7,RUNX1,CD83,IL4R,LILRB4,HLA-DRA,FOS,ADA,IL15,DUSP10,GPR68,TRIB1,PTPRC
BP	GO:0032693	negative regulation of interleukin-10 production	10	0.747085	2.25628	0.000446425	0.00419738	0.00309196	818	tags=80%, list=13%, signal=70%	JAK3,IDO1,CD274,LILRB1,PDCD1LG2,LILRB4,FCGR2B,DLL1
BP	GO:0007019	microtubule depolymerization	14	-0.642672	-2.06189	0.000448873	0.00421456	0.00310461	823	tags=50%, list=13%, signal=44%	KIF18A,CKAP2,KIF24,TPX2,KIF18B,KIF2C,STMN1
BP	GO:0002708	positive regulation of lymphocyte mediated immunity	50	0.452285	2.13165	0.000457889	0.00428733	0.00315822	1044	tags=52%, list=16%, signal=44%	IL1B,SLAMF1,HLA-F,IL6,HLA-B,RASGRP1,RSAD2,C3,CD55,TNF,HLA-A,CADM1,HLA-C,NOD2,CD40,HLA-G,NECTIN2,TAP2,HLA-DRA,ZP3,TFRC,B2M,FZD5,PTPRC,P2RX7,VAV1
BP	GO:0043405	regulation of MAP kinase activity	52	0.445089	2.12898	0.000457889	0.00428733	0.00315822	564	tags=31%, list=9%, signal=28%	IL1B,S100A12,FLT1,WNT5A,RASGRP1,THBS1,TNF,LYN,ROBO1,NOD2,CD40,IRAK3,SPRY1,EDN1,DUSP1,PTPRJ
BP	GO:0046209	nitric oxide metabolic process	35	0.504238	2.19685	0.000465475	0.00435235	0.00320612	966	tags=49%, list=15%, signal=42%	IL1B,SOD2,GCH1,ZC3H12A,PTX3,ARG2,TNF,TLR2,PTGS2,ASS1,EDN1,RORA,CLU,TICAM1,P2RX4,SIRPA,SELENOS
BP	GO:0033002	muscle cell proliferation	72	0.387291	1.99085	0.000474953	0.00443486	0.00326689	950	tags=36%, list=15%, signal=31%	CCL5,GJA1,MMP9,SOD2,TNFAIP3,ITGB3,IL6,IGFBP3,THBS1,PTGIR,PIM1,TNF,SRC,STAT1,PTGS2,MYD88,EDN1,PPARD,RUNX1,TBX20,SAV1,FOS,PPARG,GNA12,JUN,TRIB1
BP	GO:0038034	signal transduction in absence of ligand	23	0.579581	2.25222	0.000478816	0.00445865	0.00328442	287	tags=26%, list=4%, signal=25%	IL1A,IL1B,IFI6,BCL2A1,INHBA,TNF
BP	GO:0097192	extrinsic apoptotic signaling pathway in absence of ligand	23	0.579581	2.25222	0.000478816	0.00445865	0.00328442	287	tags=26%, list=4%, signal=25%	IL1A,IL1B,IFI6,BCL2A1,INHBA,TNF
BP	GO:2001199	negative regulation of dendritic cell differentiation	6	0.831779	2.02803	0.00047959	0.00445972	0.00328521	794	tags=83%, list=12%, signal=73%	TMEM176B,TMEM176A,LILRB1,HLA-G,FCGR2B
BP	GO:0010959	regulation of metal ion transport	92	0.353271	1.92445	0.0004827	0.00448249	0.00330199	1023	tags=38%, list=16%, signal=32%	CCL5,CCL4,CCL2,CCL3,CXCL10,ADORA2A,ITGB3,LILRB1,LILRA2,PDE4B,LYN,CXCL9,CXCR4,LILRB2,KCNN4,PTGS2,VMP1,SLC30A1,MYLK,SLC31A2,MLLT6,FYN,SRI,SERPINE2,STAC,DMPK,B2M,P2RX4,CASK,TMEM38B,TRPV2,PER1,P2RX7,FLNA,GSTO1
BP	GO:0030183	B cell differentiation	60	0.407537	1.99021	0.000485941	0.00450642	0.00331961	843	tags=38%, list=13%, signal=34%	JAK3,IL4I1,NFKBIZ,IL6,BCL6,FOSL2,INHBA,BCL3,KLF6,SLAMF8,MMP14,IL2RG,CR1,PTPRJ,IL7,LGALS1,PTPN2,TRAF3IP2,LFNG,TPD52,FCGR2B,DLL1,ADA
BP	GO:0006956	complement activation	18	0.623784	2.28412	0.000490072	0.00453755	0.00334254	870	tags=67%, list=13%, signal=58%	IL1B,CFB,C1S,C3,CD55,C1RL,SERPING1,CR1,C1R,CLU,CFP,C1QB
BP	GO:0001666	response to hypoxia	101	0.340895	1.90366	0.000490636	0.00453755	0.00334254	884	tags=32%, list=14%, signal=28%	IL1A,CD38,SOD2,ADM,AK4,THBS1,EDNRA,FOSL2,TNF,PLK3,SRC,MMP14,CXCR4,TLR2,SLC2A1,PLOD2,VASN,PTGS2,EDN1,PPARD,DDIT4,SLC11A2,RORA,UCP2,DPP4,ERO1A,FOS,PPARG,TFRC,HIF1A,ADA,MYC
BP	GO:0006284	base-excision repair	28	-0.530924	-2.14832	0.000492826	0.00455159	0.00335288	1177	tags=50%, list=18%, signal=41%	PARP1,RPS3,NTHL1,POLE,NEIL1,DNA2,APEX1,NEIL3,LIG1,UNG,PCNA,FEN1,POLQ,HMGA2
BP	GO:0007189	adenylate cyclase-activating G protein-coupled receptor signaling pathway	34	0.499255	2.1629	0.000505261	0.00466009	0.00343281	330	tags=32%, list=5%, signal=31%	ADGRE1,ADM,PTGER4,CXCL10,ADORA2A,PTGER2,PTGIR,LPAR1,PDE4B,ARRDC3,CXCL9
BP	GO:0051302	regulation of cell division	63	-0.410159	-2.04068	0.000508959	0.00468782	0.00345324	719	tags=35%, list=11%, signal=31%	RACGAP1,KIF14,KLHL13,CAT,PDXP,KAT2A,CDCA8,PLK1,BLM,E2F7,KIF20B,AURKB,KIF23,CIT,TAL1,PRC1,CDC6,KIF20A,KIF18B,BIRC5,E2F8,ASPM
BP	GO:0031341	regulation of cell killing	41	0.479909	2.17442	0.0005193	0.00477657	0.00351861	1387	tags=66%, list=21%, signal=52%	IL7R,HLA-F,LILRB1,ICAM1,HLA-B,RASGRP1,CD55,SERPINB9,HLA-A,CADM1,HLA-C,HLA-G,CR1,NECTIN2,TAP2,HLA-DRA,FCGR2B,B2M,PTPRC,P2RX7,VAV1,HLA-E,RIPK3,SPI1,BCL2L1,PIK3R6,PVR
BP	GO:0038094	Fc-gamma receptor signaling pathway	24	0.573192	2.27087	0.000520101	0.00477746	0.00351927	1285	tags=71%, list=20%, signal=57%	CLEC4E,LYN,SRC,HCK,FCGR3A,FGR,PTPRJ,MYO1G,FYN,FCGR2B,PLD2,FCER1G,PTPRC,VAV1,VAV3,CD47,PRKCD
BP	GO:0007584	response to nutrient	56	0.419588	2.0343	0.000521827	0.00478683	0.00352617	820	tags=43%, list=13%, signal=38%	IL1A,SOD2,ALDH1A2,VDR,CXCL10,SPP1,ACSL1,NFKBIZ,CYP27B1,PIM1,TNC,KYNU,STAT1,PTGS2,NOD2,CD40,ASS1,ABCA1,BMT2,CDKN2D,ARSB,CDKN2B,PPARG,TFRC
BP	GO:0097028	dendritic cell differentiation	24	0.572977	2.27002	0.000525664	0.00481551	0.0035473	545	tags=50%, list=8%, signal=46%	ITGB8,TMEM176B,TMEM176A,RELB,LILRB1,HLA-B,LYN,LILRB2,CEBPB,BATF2,HLA-G,CCR7
BP	GO:0009157	deoxyribonucleoside monophosphate biosynthetic process	7	-0.77211	-1.94001	0.000527877	0.00482926	0.00355742	238	tags=71%, list=4%, signal=69%	ADK,DUT,SHMT1,TK1,TYMS
BP	GO:0150078	positive regulation of neuroinflammatory response	6	0.829414	2.02227	0.000542538	0.00495002	0.00364638	292	tags=83%, list=5%, signal=80%	IL1B,CCL3,IL6,TNF,MMP8
BP	GO:0001562	response to protozoan	16	0.624711	2.2014	0.000544736	0.00496339	0.00365623	655	tags=62%, list=10%, signal=56%	NKG7,GBP1,IER3,GBP4,BCL3,GBP2,BATF2,MYD88,CD40,IL4R
BP	GO:0032727	positive regulation of interferon-alpha production	13	0.692237	2.27792	0.000545954	0.00496782	0.00365949	411	tags=46%, list=6%, signal=43%	MMP12,RIGI,IFIH1,IRF7,TLR8,STAT1
BP	GO:0001953	negative regulation of cell-matrix adhesion	14	0.67129	2.26915	0.000546758	0.00496847	0.00365997	916	tags=64%, list=14%, signal=55%	MMP12,THBS1,BCL6,SRC,MMP14,SERPINE1,NEXMIF,JAG1,CASK
BP	GO:0032607	interferon-alpha production	14	0.66796	2.25789	0.000557173	0.0050361	0.00370979	411	tags=43%, list=6%, signal=40%	MMP12,RIGI,IFIH1,IRF7,TLR8,STAT1
BP	GO:0032647	regulation of interferon-alpha production	14	0.66796	2.25789	0.000557173	0.0050361	0.00370979	411	tags=43%, list=6%, signal=40%	MMP12,RIGI,IFIH1,IRF7,TLR8,STAT1
BP	GO:0000077	DNA damage checkpoint signaling	59	-0.40553	-1.99477	0.000556748	0.0050361	0.00370979	933	tags=36%, list=14%, signal=31%	RPL26,PRKDC,NOP53,MSH2,RAD51,CHEK2,FANCD2,EME1,H2AX,CHEK1,BRCA1,PLK1,BLM,WDR76,TICRR,BRIP1,E2F1,GTSE1,CLSPN,DTL,CDK1
BP	GO:0051960	regulation of nervous system development	115	0.326895	1.86962	0.000564601	0.00509645	0.00375425	1065	tags=38%, list=17%, signal=33%	IL1B,VCAN,SPP1,WNT5A,IL6,SEMA3C,TYMP,TNF,LYN,ROBO1,TGM2,CXCR4,SRPX2,TLR2,SEMA3A,AGRN,OLIG2,CLSTN2,S100A10,SEMA4B,SEMA4A,L1CAM,SERPINE2,SKIL,FLRT2,BHLHE40,SYT4,CDKN2B,BTG2,DLL1,B2M,EPHB2,HIF1A,SEMA3B,DUSP10,PLXNC1,HAPLN3,BMAL1,ANXA2,TRPV2,IL6ST,LIG4,PROX1,PSEN1
BP	GO:0045063	T-helper 1 cell differentiation	9	0.750889	2.18968	0.000566557	0.0051073	0.00376225	655	tags=78%, list=10%, signal=70%	JAK3,NFKBIZ,RELB,CD80,HLX,SEMA4A,IL4R
BP	GO:0060193	positive regulation of lipase activity	16	0.623963	2.19876	0.000575281	0.00517905	0.0038151	995	tags=62%, list=15%, signal=53%	CCL5,FLT1,NR1H3,LPAR1,EDNRA,PDGFRA,ABL2,RHOC,C5AR1,GNA15
BP	GO:0002430	complement receptor mediated signaling pathway	7	0.805905	2.10741	0.000580652	0.00521356	0.00384052	858	tags=86%, list=13%, signal=74%	FPR2,FPR1,C3AR1,CR1,FPR3,C5AR1
BP	GO:0044773	mitotic DNA damage checkpoint signaling	40	-0.456603	-2.02419	0.000593459	0.00532151	0.00392004	933	tags=40%, list=14%, signal=34%	RPL26,PRKDC,NOP53,MSH2,CHEK2,FANCD2,EME1,CHEK1,BRCA1,PLK1,BLM,TICRR,GTSE1,CLSPN,DTL,CDK1
BP	GO:0002673	regulation of acute inflammatory response	18	0.618342	2.2642	0.00059521	0.00532312	0.00392123	994	tags=67%, list=15%, signal=57%	IL1B,FFAR2,FFAR3,IL6,C3,TNF,PTGS2,CCR7,FCGR2B,ZP3,SELENOS,IL6ST
BP	GO:0002790	peptide secretion	65	0.411361	2.07704	0.000594744	0.00532312	0.00392123	922	tags=32%, list=14%, signal=28%	CCL5,IL1B,CD38,FFAR2,FFAR3,S100A8,IL1RN,IL6,STX1A,PIM3,TNF,SLC16A10,EDN1,ABCA1,SRI,ALOX5,UCP2,HIF1A,GPR68,ACSL4,BMAL1
BP	GO:0031640	killing of cells of another organism	22	0.574165	2.19658	0.000597603	0.00532346	0.00392147	437	tags=32%, list=7%, signal=30%	S100A12,CCL13,NKG7,GBP1,TREM1,GBP2,MYD88
BP	GO:0141060	disruption of anatomical structure in another organism	22	0.574165	2.19658	0.000597603	0.00532346	0.00392147	437	tags=32%, list=7%, signal=30%	S100A12,CCL13,NKG7,GBP1,TREM1,GBP2,MYD88
BP	GO:0141061	disruption of cell in another organism	22	0.574165	2.19658	0.000597603	0.00532346	0.00392147	437	tags=32%, list=7%, signal=30%	S100A12,CCL13,NKG7,GBP1,TREM1,GBP2,MYD88
BP	GO:0042270	protection from natural killer cell mediated cytotoxicity	5	0.848115	1.9288	0.000600199	0.0053299	0.00392622	468	tags=80%, list=7%, signal=74%	HLA-B,SERPINB9,HLA-A,HLA-G
BP	GO:0000912	assembly of actomyosin apparatus involved in cytokinesis	5	-0.840881	-1.91327	0.000601471	0.0053299	0.00392622	1032	tags=100%, list=16%, signal=84%	RACGAP1,IQGAP2,IQGAP3,ANLN
BP	GO:0000915	actomyosin contractile ring assembly	5	-0.840881	-1.91327	0.000601471	0.0053299	0.00392622	1032	tags=100%, list=16%, signal=84%	RACGAP1,IQGAP2,IQGAP3,ANLN
BP	GO:0044837	actomyosin contractile ring organization	5	-0.840881	-1.91327	0.000601471	0.0053299	0.00392622	1032	tags=100%, list=16%, signal=84%	RACGAP1,IQGAP2,IQGAP3,ANLN
BP	GO:0043372	positive regulation of CD4-positive, alpha-beta T cell differentiation	10	0.739784	2.23423	0.00060653	0.00536072	0.00394892	769	tags=70%, list=12%, signal=62%	NFKBIZ,CD80,IL2RG,HLX,CD83,IL4R,HLA-DRA
BP	GO:0010818	T cell chemotaxis	10	0.739606	2.23369	0.00060653	0.00536072	0.00394892	137	tags=40%, list=2%, signal=39%	CCL5,CCL3,CXCL10,WNT5A
BP	GO:0030216	keratinocyte differentiation	32	0.515909	2.22437	0.000618984	0.00545656	0.00401952	1400	tags=59%, list=22%, signal=47%	IL1A,VDR,WNT5A,NFKBIZ,CYP27B1,FOSL2,TGM3,UGCG,SAV1,JAG1,PALLD,MAFB,OPN3,CFLAR,YAP1,CLIC4,GRHL1,CDKN1A,ERRFI1
BP	GO:0009620	response to fungus	19	0.609051	2.25598	0.000624938	0.00550189	0.00405291	437	tags=37%, list=7%, signal=34%	CLEC4E,S100A12,PTX3,S100A8,S100A9,CLEC6A,MYD88
BP	GO:0002719	negative regulation of cytokine production involved in immune response	16	0.620756	2.18746	0.000626189	0.00550575	0.00405576	466	tags=50%, list=7%, signal=47%	JAK3,SLAMF1,HLA-F,LILRB1,BCL6,TNF,NOD2,IRAK3
BP	GO:2000117	negative regulation of cysteine-type endopeptidase activity	22	0.572397	2.18982	0.000630498	0.00553646	0.00407838	324	tags=36%, list=5%, signal=35%	MMP9,IFI6,LAMP3,CD44,PLAUR,THBS1,TNF,SRC
BP	GO:0001915	negative regulation of T cell mediated cytotoxicity	5	0.847395	1.92716	0.000641951	0.00562974	0.00414709	989	tags=100%, list=15%, signal=85%	IL7R,LILRB1,HLA-G,FCGR2B,PTPRC
BP	GO:0002455	humoral immune response mediated by circulating immunoglobulin	19	0.608652	2.25451	0.000646303	0.00566058	0.00416981	989	tags=79%, list=15%, signal=67%	C1S,C3,BCL3,CD55,C1RL,TNF,SERPING1,NOD2,CR1,C1R,CLU,FCGR2B,ZP3,C1QB,PTPRC
BP	GO:0044344	cellular response to fibroblast growth factor stimulus	21	0.579032	2.18462	0.000652415	0.00570673	0.00420381	197	tags=29%, list=3%, signal=28%	CXCL8,CCL5,CCL2,CD44,WNT5A,THBS1
BP	GO:0046328	regulation of JNK cascade	50	0.445312	2.09878	0.000657361	0.00574259	0.00423023	545	tags=26%, list=8%, signal=24%	IL1A,IL1B,SLAMF1,WNT5A,RASGRP1,TNF,NCF1,TNIK,GADD45G,SEMA3A,MYD88,NOD2,CCR7
BP	GO:0022412	cellular process involved in reproduction in multicellular organism	101	-0.34348	-1.87082	0.000671035	0.00583947	0.00430159	823	tags=27%, list=13%, signal=24%	KIF18A,RPS6,MSH2,CCNB1IP1,FANCG,BCL2,PDE3A,MYBL1,FBXO5,CD9,CCNB2,TRIP13,FOLR2,TTK,PAQR8,PLK1,HMGB2,FANCA,PAQR7,KNL1,BRIP1,NDC80,NCAPH,HPGDS,ASPM,IGF1,TOP2A
BP	GO:0060541	respiratory system development	64	0.396157	1.98343	0.000677615	0.00588917	0.0043382	1196	tags=47%, list=19%, signal=39%	MMP12,ALDH1A2,CHI3L1,WNT5A,MSC,HSD11B1,FOSL2,TNC,SLC7A11,TNF,MMP14,PDPN,PDGFRA,ASS1,SPRY1,ADAMTS2,BASP1,HS6ST1,SAV1,CELSR1,ADA,CTSZ,TMEM38B,PDGFA,PROX1,LIF,HESX1,JMJD6,YAP1,HES1
BP	GO:0030857	negative regulation of epithelial cell differentiation	15	0.648614	2.22195	0.000687845	0.00597043	0.00439806	1200	tags=73%, list=19%, signal=60%	IL1A,MMP9,STAT1,SPRY1,FST,DLL1,JAG1,SPRED3,YAP1,HES1,SPRED1
BP	GO:0042770	signal transduction in response to DNA damage	86	-0.359435	-1.90502	0.000694468	0.00602021	0.00443473	933	tags=31%, list=14%, signal=27%	RPL26,PRKDC,NOP53,SOX4,MSH2,RAD51,TFAP4,CHEK2,FANCD2,ATAD5,EME1,H2AX,CHEK1,MAP2K6,BRCA1,PLK1,BLM,E2F7,WDR76,TICRR,BRIP1,E2F1,GTSE1,FOXM1,CLSPN,DTL,CDK1
BP	GO:0086005	ventricular cardiac muscle cell action potential	7	-0.763174	-1.91756	0.000697117	0.00603545	0.00444596	413	tags=57%, list=6%, signal=54%	KCNJ5,BIN1,GPD1L,KCNQ1
BP	GO:0015884	folic acid transport	5	-0.837321	-1.90518	0.000698351	0.00603842	0.00444814	534	tags=80%, list=8%, signal=73%	SLC46A1,SLC19A1,ABCC5,FOLR2
BP	GO:0032682	negative regulation of chemokine production	11	0.68212	2.11461	0.000710142	0.00613255	0.00451749	893	tags=64%, list=14%, signal=55%	OAS3,IL6,OAS1,ARG2,MEFV,LILRB4,SIRPA
BP	GO:0030072	peptide hormone secretion	63	0.388324	1.92774	0.000713437	0.00615317	0.00453267	922	tags=30%, list=14%, signal=26%	CCL5,IL1B,CD38,FFAR2,FFAR3,IL1RN,IL6,STX1A,PIM3,TNF,SLC16A10,EDN1,SRI,ALOX5,UCP2,HIF1A,GPR68,ACSL4,BMAL1
BP	GO:0007350	blastoderm segmentation	5	0.845689	1.92328	0.000725456	0.00621727	0.00457989	1000	tags=100%, list=15%, signal=85%	WNT5A,TDRD7,BASP1,FZD5,NRP2
BP	GO:0021602	cranial nerve morphogenesis	5	0.845689	1.92328	0.000725456	0.00621727	0.00457989	1000	tags=100%, list=15%, signal=85%	ADARB1,TFAP2A,EPHB2,MAFB,NRP2
BP	GO:0061450	trophoblast cell migration	5	0.845665	1.92322	0.000725456	0.00621727	0.00457989	250	tags=60%, list=4%, signal=58%	GJA1,ITGB3,TIMP1
BP	GO:1901163	regulation of trophoblast cell migration	5	0.845665	1.92322	0.000725456	0.00621727	0.00457989	250	tags=60%, list=4%, signal=58%	GJA1,ITGB3,TIMP1
BP	GO:0002791	regulation of peptide secretion	56	0.413805	2.00626	0.000726955	0.00622226	0.00458356	287	tags=18%, list=4%, signal=17%	CCL5,IL1B,CD38,FFAR2,FFAR3,S100A8,IL6,STX1A,PIM3,TNF
BP	GO:1905523	positive regulation of macrophage migration	13	0.684611	2.25282	0.000729635	0.00623732	0.00459466	457	tags=54%, list=7%, signal=50%	CCL5,CCL3,SLAMF1,CSF1,THBS1,MMP14,C3AR1
BP	GO:0044793	negative regulation by host of viral process	6	0.82189	2.00392	0.000732157	0.006251	0.00460474	95	tags=50%, list=1%, signal=49%	CCL8,ZC3H12A,PTX3
BP	GO:0010575	positive regulation of vascular endothelial growth factor production	16	0.617948	2.17756	0.000738188	0.00629456	0.00463683	994	tags=62%, list=15%, signal=53%	IL1A,IL1B,IL6,C3,PTGS2,C3AR1,RORA,HIF1A,C5AR1,IL6ST
BP	GO:2001234	negative regulation of apoptotic signaling pathway	105	0.335054	1.88989	0.000743723	0.00633379	0.00466572	697	tags=23%, list=11%, signal=21%	IL1A,IL1B,MMP9,SOD2,IFI6,TNFAIP3,CD44,IER3,PLAUR,ICAM1,THBS1,TNF,CTTN,SRC,GRINA,PTGS2,TMBIM1,PEA15,SERPINE1,ACVR1,IL7,CDKN2D,FYN,MEIS3
BP	GO:0031023	microtubule organizing center organization	69	-0.387168	-1.95848	0.000752528	0.00640074	0.00471504	2109	tags=54%, list=33%, signal=36%	CEP131,C10orf90,SAC3D1,GEN1,NPM1,HAUS4,CEP72,SASS6,CDK2,HAUS5,CENPJ,PCM1,MPDZ,ARL2,SSX2IP,HAUS8,RANBP1,AURKA,RTTN,SGO1,SLC16A1,XRCC3,STIL,KAT2A,NEK2,WDR62,CHEK1,PLK4,BRCA1,CCNF,PLK1,XRCC2,FES,NDC80,KIF11,PCLAF,CDK1
BP	GO:0043542	endothelial cell migration	77	0.366642	1.91851	0.000762132	0.0064743	0.00476923	1064	tags=40%, list=16%, signal=34%	S100A12,ZC3H12A,WNT5A,ITGB3,ANXA3,THBS1,MET,GLUL,S100A9,TNF,ROBO1,SRPX2,RAB13,RRAS,PLPP3,PTGS2,CD40,EDN1,AKT3,SEMA4A,DPP4,PPARG,BCAR1,HIF1A,P2RX4,VASH1,LPXN,PLK2,NRP2,PROX1,HSPB1
BP	GO:0007098	centrosome cycle	67	-0.387615	-1.96138	0.000770468	0.00653692	0.00481536	2109	tags=54%, list=33%, signal=37%	CEP131,C10orf90,SAC3D1,GEN1,NPM1,HAUS4,CEP72,SASS6,CDK2,HAUS5,CENPJ,PCM1,ARL2,SSX2IP,HAUS8,RANBP1,AURKA,RTTN,SGO1,SLC16A1,XRCC3,STIL,KAT2A,NEK2,WDR62,CHEK1,PLK4,BRCA1,CCNF,PLK1,XRCC2,FES,NDC80,KIF11,PCLAF,CDK1
BP	GO:0046633	alpha-beta T cell proliferation	16	0.615506	2.16896	0.000778915	0.00659209	0.004856	1122	tags=62%, list=17%, signal=52%	EBI3,CD274,IL2RA,CD55,ARG2,HLA-A,IRF1,IL15,PTPRC,HLA-E
BP	GO:0097191	extrinsic apoptotic signaling pathway	88	0.353848	1.89969	0.000788617	0.00666317	0.00490836	744	tags=26%, list=12%, signal=23%	IL1A,IL1B,IFI27,IFI6,BCL2A1,TNFAIP3,TRAF1,NFKBIZ,ICAM1,G0S2,THBS1,INHBA,TNF,CTTN,SRC,TMBIM1,PEA15,SERPINE1,ACVR1,IL7,MLLT11,SKIL,TNFRSF10A
BP	GO:0036293	response to decreased oxygen levels	108	0.319213	1.81512	0.00078928	0.00666317	0.00490836	884	tags=30%, list=14%, signal=26%	IL1A,CD38,SOD2,ADM,AK4,THBS1,EDNRA,FOSL2,TNF,PLK3,SRC,MMP14,CXCR4,TLR2,SLC2A1,PLOD2,VASN,PTGS2,EDN1,PPARD,DDIT4,SLC11A2,RORA,UCP2,DPP4,ERO1A,FOS,PPARG,TFRC,HIF1A,ADA,MYC
BP	GO:0031345	negative regulation of cell projection organization	60	0.39691	1.93831	0.000791168	0.00667081	0.00491399	1196	tags=45%, list=19%, signal=37%	CD38,LIMK2,SPP1,PFN2,WNT5A,SEMA3C,KANK1,LPAR1,DENND5A,KREMEN1,SEMA3A,IL15RA,SEMA4B,SEMA4A,FYN,VIM,B2M,EPHB2,TBC1D30,SEMA3B,FLNA,FKBP4,PSEN1,RAB29,MDM2,YAP1,HES1
BP	GO:0051928	positive regulation of calcium ion transport	35	0.495836	2.16024	0.00080269	0.00675116	0.00497318	1169	tags=54%, list=18%, signal=45%	CCL5,CCL4,CCL2,CCL3,CXCL10,LILRA2,CXCL9,VMP1,MYLK,SRI,STAC,P2RX4,CASK,TRPV2,P2RX7,GSTO1,PPP3CC,G6PD,LILRA5
BP	GO:0032770	positive regulation of monooxygenase activity	11	0.680417	2.10933	0.000813811	0.00683622	0.00503583	287	tags=45%, list=4%, signal=44%	IL1B,GCH1,VDR,CYP27B1,TNF
BP	GO:0050918	positive chemotaxis	27	0.534904	2.17469	0.000817411	0.00685796	0.00505185	357	tags=30%, list=6%, signal=28%	CXCL8,CCL5,CCL3,CXCL10,WNT5A,MET,FPR2,F3
BP	GO:0043903	regulation of biological process involved in symbiotic interaction	15	0.642551	2.20118	0.000822309	0.00686507	0.00505708	624	tags=47%, list=10%, signal=42%	CXCL8,IFITM1,PTX3,IFITM3,LY6E,LGALS1,NECTIN2
BP	GO:0052372	modulation by symbiont of entry into host	15	0.642551	2.20118	0.000822309	0.00686507	0.00505708	624	tags=47%, list=10%, signal=42%	CXCL8,IFITM1,PTX3,IFITM3,LY6E,LGALS1,NECTIN2
BP	GO:0006809	nitric oxide biosynthetic process	32	0.510187	2.1997	0.00081973	0.00686507	0.00505708	893	tags=47%, list=14%, signal=41%	IL1B,SOD2,GCH1,ZC3H12A,PTX3,ARG2,TNF,PTGS2,ASS1,EDN1,RORA,CLU,TICAM1,P2RX4,SIRPA
BP	GO:0030316	osteoclast differentiation	40	0.462019	2.08264	0.000820848	0.00686507	0.00505708	1145	tags=52%, list=18%, signal=43%	CCL3,TNFAIP6,CSF1,LILRB1,SNX10,FOSL2,TNF,SRC,JUNB,SBNO2,CEBPB,LILRB3,LILRB4,FOS,TFRC,GPR68,MAFB,ANXA2,TCIRG1,OSCAR,GPR137B
BP	GO:0007260	tyrosine phosphorylation of STAT protein	21	0.573766	2.16475	0.00082495	0.00687865	0.00506709	1196	tags=71%, list=19%, signal=58%	CCL5,SOCS3,JAK3,IL6,TNF,LYN,PARP9,CD40,PTPN2,FYN,IL15,IL6ST,LIF,PARP14,HES1
BP	GO:0045055	regulated exocytosis	57	0.408933	1.98188	0.000828857	0.00689426	0.00507859	1260	tags=52%, list=20%, signal=42%	CCL3,NKG7,HLA-F,PFN2,ANXA3,RASGRP1,STX1A,LYN,HCK,SYT11,FCGR3A,FGR,ERC2,IL4R,SYT4,PLEK,ADGRE2,FCGR2B,ZP3,STX11,CASK,STXBP5,RAB5A,P2RX7,PSEN1,RAC2,SLC4A8,PTAFR,RAP1B,SPI1
BP	GO:0010032	meiotic chromosome condensation	6	-0.811926	-1.95535	0.000862027	0.00715261	0.0052689	589	tags=83%, list=9%, signal=76%	SMC4,SMC2,NCAPD2,NCAPD3,NCAPH
BP	GO:1905954	positive regulation of lipid localization	46	0.441184	2.02809	0.000874572	0.00723897	0.00533252	925	tags=46%, list=14%, signal=39%	IL1A,IL1B,ZC3H12A,SPP1,NR1H3,ACSL1,EHD1,NFKBIA,PLTP,C3,CES1,ABCG1,EDN1,ABCA1,NFKB1,IKBKE,PLIN2,PPARG,P2RX4,ACSL5,ANXA2
BP	GO:0001824	blastocyst development	41	-0.460288	-2.04627	0.000879451	0.00727049	0.00535573	1066	tags=39%, list=17%, signal=33%	CAPN2,TGFBR1,RPL13,GINS4,CCNB1IP1,MATR3,NEK2,MFNG,SPECC1,CHEK1,LPAR6,NCAPG2,ASF1B,GINS1,IGF1,RRM2
BP	GO:0061387	regulation of extent of cell growth	22	0.561332	2.14749	0.000893657	0.00737893	0.00543561	927	tags=50%, list=14%, signal=43%	NRCAM,SPP1,WNT5A,SEMA3C,CTTN,SEMA3A,SEMA4B,SEMA4A,L1CAM,SEMA3B,TRPV2
BP	GO:0007193	adenylate cyclase-inhibiting G protein-coupled receptor signaling pathway	17	0.616857	2.20173	0.000907171	0.0074814	0.0055111	582	tags=47%, list=9%, signal=43%	MARCO,FFAR3,ITGB3,LPAR1,EDNRA,FPR2,EDN1,SSTR2
BP	GO:0001956	positive regulation of neurotransmitter secretion	5	0.840826	1.91222	0.000923778	0.0076068	0.00560348	202	tags=60%, list=3%, signal=58%	ADORA2A,KMO,STX1A
BP	GO:0032570	response to progesterone	15	0.638699	2.18798	0.000925743	0.0076068	0.00560348	799	tags=60%, list=12%, signal=53%	CD38,NR1H3,ACOD1,PTGER2,THBS1,SRC,TLR2,FOSL1,FOS
BP	GO:0045744	negative regulation of G protein-coupled receptor signaling pathway	15	0.6386	2.18764	0.000925743	0.0076068	0.00560348	329	tags=40%, list=5%, signal=38%	CXCL8,CCL5,ADM,MET,PDE4B,ARRDC3
BP	GO:0021545	cranial nerve development	10	0.727867	2.19824	0.000927334	0.00761065	0.00560631	1196	tags=90%, list=19%, signal=73%	LPAR1,ADARB1,TFAP2A,EPHB2,SLC1A3,MAFB,NRP2,TCIRG1,HES1
BP	GO:0051987	positive regulation of attachment of spindle microtubules to kinetochore	7	-0.755916	-1.89932	0.000947584	0.00776744	0.00572181	838	tags=71%, list=13%, signal=62%	INCENP,CCNB1,CDCA8,AURKB,BIRC5
BP	GO:0033273	response to vitamin	33	0.479934	2.07923	0.000951236	0.00778796	0.00573692	465	tags=39%, list=7%, signal=37%	IL1A,SOD2,ALDH1A2,VDR,CXCL10,SPP1,NFKBIZ,CYP27B1,PIM1,TNC,KYNU,PTGS2,CD40
BP	GO:0002335	mature B cell differentiation	19	0.598792	2.21798	0.000966778	0.00789613	0.00581661	843	tags=63%, list=13%, signal=55%	NFKBIZ,IL6,BCL6,BCL3,SLAMF8,IL2RG,CR1,LGALS1,LFNG,FCGR2B,DLL1,ADA
BP	GO:0062207	regulation of pattern recognition receptor signaling pathway	50	0.435062	2.05048	0.000966029	0.00789613	0.00581661	903	tags=44%, list=14%, signal=38%	TNFAIP3,NR1H3,BIRC3,OASL,ACOD1,LILRA2,RSAD2,DDX60,IRF7,LYN,GBP2,SRC,MYD88,NOD2,IRAK3,MEFV,IFI35,FLOT1,EIF2AK2,IRF1,DHX58,TLR1
BP	GO:0060330	regulation of response to type II interferon	6	0.815883	1.98928	0.000995519	0.00807954	0.00595171	1193	tags=100%, list=18%, signal=82%	NR1H3,PARP9,NLRC5,PTPN2,PPARG,PARP14
BP	GO:0060334	regulation of type II interferon-mediated signaling pathway	6	0.815883	1.98928	0.000995519	0.00807954	0.00595171	1193	tags=100%, list=18%, signal=82%	NR1H3,PARP9,NLRC5,PTPN2,PPARG,PARP14
BP	GO:0090279	regulation of calcium ion import	6	0.815768	1.989	0.000995519	0.00807954	0.00595171	927	tags=83%, list=14%, signal=71%	CCL2,CCL3,SLC30A1,CASK,TRPV2
BP	GO:0022612	gland morphogenesis	30	0.509408	2.14251	0.000996385	0.00807954	0.00595171	550	tags=43%, list=9%, signal=40%	TNFAIP3,VDR,CSF1,WNT5A,IL6,SEMA3C,TNC,TNF,TGM2,SRC,CEBPB,NR3C1,NFKB1
BP	GO:0030522	intracellular receptor signaling pathway	109	0.324142	1.84963	0.000996123	0.00807954	0.00595171	604	tags=26%, list=9%, signal=24%	ALDH1A2,TNFAIP3,VDR,NR1H3,RIGI,OAS3,BIRC3,CYP27B1,OASL,NFKBIA,OAS1,IFIH1,RSAD2,PIM1,DDX60,IRF7,TNF,TLR8,GBP2,PIK3AP1,SRC,MYD88,NOD2,MEFV,PPARD,NR3C1,AHR,FLOT1
BP	GO:0007095	mitotic G2 DNA damage checkpoint signaling	20	-0.559363	-2.04252	0.000993467	0.00807954	0.00595171	410	tags=40%, list=6%, signal=38%	CHEK1,BRCA1,PLK1,BLM,TICRR,CLSPN,DTL,CDK1
BP	GO:0002701	negative regulation of production of molecular mediator of immune response	20	0.595097	2.20222	0.00101427	0.00821475	0.00605132	794	tags=55%, list=12%, signal=48%	JAK3,SLAMF1,HLA-F,LILRB1,BCL6,TNF,NOD2,IRAK3,CR1,LILRB4,FCGR2B
BP	GO:0034114	regulation of heterotypic cell-cell adhesion	9	0.733158	2.13797	0.00102192	0.00826684	0.00608969	604	tags=56%, list=9%, signal=50%	IL1B,IL1RN,CD44,TNF,FLOT1
BP	GO:0043154	negative regulation of cysteine-type endopeptidase activity involved in apoptotic process	20	0.594762	2.20098	0.00102524	0.00828376	0.00610215	324	tags=40%, list=5%, signal=38%	MMP9,IFI6,LAMP3,CD44,PLAUR,THBS1,TNF,SRC
BP	GO:0043615	astrocyte cell migration	6	0.814448	1.98578	0.00102712	0.00828912	0.0061061	336	tags=50%, list=5%, signal=47%	CCL2,CCL3,MMP14
BP	GO:0061900	glial cell activation	28	0.536224	2.22341	0.00103056	0.00830695	0.00611923	563	tags=36%, list=9%, signal=33%	IL1B,CCL3,ADORA2A,IL6,TNF,MMP8,TLR2,SYT11,SPHK1,IFNGR2
BP	GO:0009074	aromatic amino acid family catabolic process	10	0.724032	2.18665	0.00103771	0.00835467	0.00615439	320	tags=50%, list=5%, signal=48%	TDO2,IL4I1,IDO1,KMO,KYNU
BP	GO:0002476	antigen processing and presentation of endogenous peptide antigen via MHC class Ib	9	0.732447	2.1359	0.00104139	0.00836441	0.00616156	625	tags=67%, list=10%, signal=60%	HLA-F,HLA-B,HLA-A,HLA-C,HLA-G,TAP2
BP	GO:0002484	antigen processing and presentation of endogenous peptide antigen via MHC class I via ER pathway	9	0.732447	2.1359	0.00104139	0.00836441	0.00616156	625	tags=67%, list=10%, signal=60%	HLA-F,HLA-B,HLA-A,HLA-C,HLA-G,TAP2
BP	GO:0046640	regulation of alpha-beta T cell proliferation	14	0.64938	2.19509	0.00104664	0.00839666	0.00618531	308	tags=43%, list=5%, signal=41%	EBI3,CD274,IL2RA,CD55,ARG2,HLA-A
BP	GO:0015718	monocarboxylic acid transport	63	0.380302	1.88792	0.00105049	0.00840763	0.0061934	897	tags=32%, list=14%, signal=28%	AQP9,IL1A,IL1B,ACSL1,SLCO4A1,THBS1,TNF,CES1,SLC2A1,SLC16A10,PTGS2,EDN1,PPARD,SLC43A3,PLIN2,SLCO3A1,PPARG,P2RX4,SLC16A3,ACSL5
BP	GO:0019932	second-messenger-mediated signaling	88	0.349662	1.87722	0.00104959	0.00840763	0.0061934	1023	tags=36%, list=16%, signal=31%	CXCL8,CCL4,CCL3,GBP1,CCL20,ADM,MCTP2,THBS1,LPAR1,FPR2,TNF,CXCR4,FPR1,FCGR3A,PDGFRA,EDN1,CCR7,SPHK1,PTPRJ,AHR,CCR5,MCTP1,CCRL2,PLEK,DMPK,ADA,P2RX4,TMEM38B,NFAT5,PTPRC,P2RX7,GSTO1
BP	GO:2000047	regulation of cell-cell adhesion mediated by cadherin	8	0.756359	2.09877	0.00105865	0.00845841	0.0062308	844	tags=75%, list=13%, signal=65%	TJP1,WNT5A,FLOT1,NEXMIF,ADAM19,AFDN
BP	GO:0071260	cellular response to mechanical stimulus	26	0.524291	2.11133	0.00105933	0.00845841	0.0062308	812	tags=46%, list=13%, signal=41%	IL1B,PTGER4,ITGB3,CASP5,TLR8,SLC2A1,PTGS2,MYD88,CD40,NFKB1,TNFRSF10A,IRF1
BP	GO:0019722	calcium-mediated signaling	69	0.382493	1.9547	0.001071	0.00853154	0.00628467	1023	tags=39%, list=16%, signal=33%	CXCL8,CCL4,CCL3,GBP1,CCL20,MCTP2,FPR2,TNF,CXCR4,FCGR3A,PDGFRA,EDN1,CCR7,SPHK1,PTPRJ,CCR5,MCTP1,CCRL2,PLEK,DMPK,ADA,P2RX4,TMEM38B,NFAT5,PTPRC,P2RX7,GSTO1
BP	GO:0070482	response to oxygen levels	119	0.312188	1.80246	0.001071	0.00853154	0.00628467	843	tags=28%, list=13%, signal=25%	IL1A,CD38,SOD2,ADM,AK4,THBS1,LPAR1,EDNRA,FOSL2,TNF,PLK3,SRC,MMP14,CXCR4,TLR2,PDPN,SLC2A1,PLOD2,VASN,PTGS2,EDN1,PPARD,DDIT4,SLC11A2,RORA,UCP2,DPP4,ERO1A,FOS,PPARG,TFRC,HIF1A,ADA
BP	GO:0009128	purine nucleoside monophosphate catabolic process	5	0.837469	1.90458	0.00108045	0.00858662	0.00632525	1053	tags=100%, list=16%, signal=84%	NT5E,AMPD3,PNP,ADA,NT5C2
BP	GO:0009169	purine ribonucleoside monophosphate catabolic process	5	0.837469	1.90458	0.00108045	0.00858662	0.00632525	1053	tags=100%, list=16%, signal=84%	NT5E,AMPD3,PNP,ADA,NT5C2
BP	GO:0031639	plasminogen activation	12	0.687416	2.17733	0.00109392	0.00867159	0.00638784	925	tags=75%, list=14%, signal=64%	PLAUR,THBS1,SERPINE1,S100A10,RUNX1,SERPINE2,MELTF,CTSZ,ANXA2
BP	GO:0001894	tissue homeostasis	88	0.348847	1.87285	0.00109498	0.00867159	0.00638784	860	tags=30%, list=13%, signal=26%	CD38,GJA1,SLC39A8,TNFAIP3,SPP1,TJP1,CSF1,ITGB3,NFKBIZ,IL6,SNX10,FOSL2,NT5E,SRC,MTF1,SLC2A1,PTGS2,NOD2,AKT3,IL7,TP53INP2,PIWIL4,TFRC,B2M,ADGRV1,P2RX4
BP	GO:0060249	anatomical structure homeostasis	88	0.348847	1.87285	0.00109498	0.00867159	0.00638784	860	tags=30%, list=13%, signal=26%	CD38,GJA1,SLC39A8,TNFAIP3,SPP1,TJP1,CSF1,ITGB3,NFKBIZ,IL6,SNX10,FOSL2,NT5E,SRC,MTF1,SLC2A1,PTGS2,NOD2,AKT3,IL7,TP53INP2,PIWIL4,TFRC,B2M,ADGRV1,P2RX4
BP	GO:0038110	interleukin-2-mediated signaling pathway	5	0.836734	1.90291	0.00110143	0.0086821	0.00639558	613	tags=80%, list=9%, signal=72%	JAK3,IL2RA,IL2RG,PTPN2
BP	GO:0070669	response to interleukin-2	5	0.836734	1.90291	0.00110143	0.0086821	0.00639558	613	tags=80%, list=9%, signal=72%	JAK3,IL2RA,IL2RG,PTPN2
BP	GO:0071352	cellular response to interleukin-2	5	0.836734	1.90291	0.00110143	0.0086821	0.00639558	613	tags=80%, list=9%, signal=72%	JAK3,IL2RA,IL2RG,PTPN2
BP	GO:0033089	positive regulation of T cell differentiation in thymus	5	0.836075	1.90141	0.00110143	0.0086821	0.00639558	384	tags=60%, list=6%, signal=56%	IL7R,RASGRP1,IL2RG
BP	GO:0051445	regulation of meiotic cell cycle	29	-0.497355	-2.04298	0.00111565	0.00878394	0.0064706	1052	tags=45%, list=16%, signal=38%	INSR,FBXO43,ANAPC1,PDE3A,CDC25C,FBXO5,TRIP13,TTK,RAD51AP1,CDC20,CDC25A,PKMYT1,ASPM
BP	GO:0090306	meiotic spindle assembly	5	-0.82677	-1.88117	0.00112775	0.00886894	0.00653321	444	tags=100%, list=7%, signal=93%	FBXO5,CCNB2,NDC80,ASPM
BP	GO:0031055	chromatin remodeling at centromere	10	-0.693084	-1.95097	0.00113134	0.00887657	0.00653884	524	tags=60%, list=8%, signal=55%	CENPA,CENPN,CENPI,OIP5,CENPP,HJURP
BP	GO:0034080	CENP-A containing chromatin assembly	10	-0.693084	-1.95097	0.00113134	0.00887657	0.00653884	524	tags=60%, list=8%, signal=55%	CENPA,CENPN,CENPI,OIP5,CENPP,HJURP
BP	GO:0002756	MyD88-independent toll-like receptor signaling pathway	8	0.751434	2.08511	0.00116143	0.00907285	0.00668343	770	tags=62%, list=12%, signal=55%	TNIP3,IRF7,TRAF3,CD40,TICAM1
BP	GO:0045577	regulation of B cell differentiation	14	0.645788	2.18294	0.00116171	0.00907285	0.00668343	599	tags=57%, list=9%, signal=52%	IL4I1,BCL6,INHBA,SLAMF8,MMP14,IL2RG,CR1,IL7
BP	GO:0009072	aromatic amino acid metabolic process	14	0.645787	2.18294	0.00116171	0.00907285	0.00668343	320	tags=36%, list=5%, signal=34%	TDO2,IL4I1,IDO1,KMO,KYNU
BP	GO:0007411	axon guidance	56	0.404476	1.96103	0.00117111	0.00912522	0.00672201	1000	tags=43%, list=15%, signal=37%	NRCAM,TUBB3,WNT5A,SEMA3C,EDNRA,ROBO1,ENAH,SEMA3A,EDN1,NIBAN2,VASP,PCDHAC2,SEMA4B,SEMA4A,L1CAM,FYN,ECE1,FLRT2,EPHB2,SEMA3B,PLXNC1,PALLD,FEZ1,NRP2
BP	GO:0097485	neuron projection guidance	56	0.404476	1.96103	0.00117111	0.00912522	0.00672201	1000	tags=43%, list=15%, signal=37%	NRCAM,TUBB3,WNT5A,SEMA3C,EDNRA,ROBO1,ENAH,SEMA3A,EDN1,NIBAN2,VASP,PCDHAC2,SEMA4B,SEMA4A,L1CAM,FYN,ECE1,FLRT2,EPHB2,SEMA3B,PLXNC1,PALLD,FEZ1,NRP2
BP	GO:0072539	T-helper 17 cell differentiation	10	0.720329	2.17547	0.00117875	0.00916073	0.00674816	688	tags=60%, list=11%, signal=54%	SOCS3,ZC3H12A,NFKBIZ,IL6,JUNB,RORA
BP	GO:0072673	lamellipodium morphogenesis	10	0.720054	2.17464	0.00117875	0.00916073	0.00674816	938	tags=70%, list=15%, signal=60%	ENPP2,CD44,KANK1,SRC,PDPN,PLEKHO1,ABI1
BP	GO:0043299	leukocyte degranulation	24	0.547558	2.16931	0.00117972	0.00916073	0.00674816	794	tags=48%, list=12%, signal=42%	CCL3,NKG7,HLA-F,ANXA3,RASGRP1,LYN,HCK,FCGR3A,FGR,IL4R,ADGRE2,FCGR2B
BP	GO:0032613	interleukin-10 production	27	0.527287	2.14372	0.00118335	0.00916794	0.00675347	818	tags=52%, list=13%, signal=45%	JAK3,IDO1,CD274,ISG15,LILRB1,IL6,BCL3,TLR2,NOD2,PDCD1LG2,CD83,LILRB4,FCGR2B,DLL1
BP	GO:0032653	regulation of interleukin-10 production	27	0.527287	2.14372	0.00118335	0.00916794	0.00675347	818	tags=52%, list=13%, signal=45%	JAK3,IDO1,CD274,ISG15,LILRB1,IL6,BCL3,TLR2,NOD2,PDCD1LG2,CD83,LILRB4,FCGR2B,DLL1
BP	GO:0050767	regulation of neurogenesis	99	0.33394	1.86351	0.00119052	0.00921292	0.00678661	1196	tags=43%, list=19%, signal=36%	IL1B,VCAN,SPP1,WNT5A,IL6,SEMA3C,TNF,LYN,ROBO1,TGM2,CXCR4,TLR2,SEMA3A,OLIG2,S100A10,SEMA4B,SEMA4A,L1CAM,SERPINE2,SKIL,BHLHE40,SYT4,CDKN2B,BTG2,DLL1,B2M,EPHB2,HIF1A,SEMA3B,DUSP10,PLXNC1,HAPLN3,BMAL1,ANXA2,TRPV2,IL6ST,LIG4,PROX1,PSEN1,LIF,PLXNA2,YAP1,HES1
BP	GO:0045807	positive regulation of endocytosis	57	0.401355	1.94516	0.00119633	0.00924731	0.00681194	989	tags=44%, list=15%, signal=37%	IL1B,CCL2,PTX3,WNT5A,FPR2,C3,TNF,IL2RG,NOD2,IL15RA,SERPINE1,PTPRJ,FLOT1,MERTK,CLU,FCGR2B,CFP,DLL1,B2M,IL15,SIRPA,ANXA2,SLC11A1,FCER1G,PTPRC
BP	GO:0002922	positive regulation of humoral immune response	12	0.683377	2.16453	0.0011981	0.00925049	0.00681428	989	tags=83%, list=15%, signal=71%	IL1B,ACOD1,C3,TNF,NOD2,CR1,CCR7,FCGR2B,ZP3,PTPRC
BP	GO:0042832	defense response to protozoan	14	0.645085	2.18057	0.00120357	0.00928216	0.00683761	655	tags=64%, list=10%, signal=58%	NKG7,GBP1,GBP4,BCL3,GBP2,BATF2,MYD88,CD40,IL4R
BP	GO:2001237	negative regulation of extrinsic apoptotic signaling pathway	44	0.441322	2.02284	0.00122318	0.00940125	0.00692534	599	tags=32%, list=9%, signal=29%	IL1A,IL1B,IFI6,TNFAIP3,ICAM1,THBS1,TNF,CTTN,SRC,TMBIM1,PEA15,SERPINE1,ACVR1,IL7
BP	GO:0048675	axon extension	28	0.526128	2.18155	0.00123373	0.00946093	0.0069693	1000	tags=50%, list=15%, signal=42%	NRCAM,WNT5A,SEMA3C,EDNRA,CTTN,SEMA3A,EDN1,C9orf72,SEMA4B,SEMA4A,L1CAM,SEMA3B,TRPV2,NRP2
BP	GO:0032368	regulation of lipid transport	51	0.422063	1.99186	0.0012324	0.00946093	0.0069693	550	tags=29%, list=9%, signal=27%	IL1A,IL1B,SPP1,NR1H3,ACSL1,ITGB3,THBS1,NFKBIA,PLTP,CES1,ABCG1,EDN1,ABCA1,TTC39B,NFKB1
BP	GO:0045005	DNA-templated DNA replication maintenance of fidelity	38	-0.450886	-1.97634	0.00123535	0.00946266	0.00697058	2499	tags=71%, list=39%, signal=44%	RBBP8,ZRANB3,CENPS,ATR,PRIMPOL,GEN1,TIPIN,FANCM,POLD1,NUCKS1,DONSON,TIMELESS,PARP1,BARD1,TRAIP,DDX11,POLE,FAM111A,RAD51,DNA2,MCM8,EME1,PCNA,TONSL,MMS22L,BRCA1,BLM
BP	GO:0010640	regulation of platelet-derived growth factor receptor signaling pathway	11	0.668777	2.07324	0.00123977	0.00948581	0.00698763	613	tags=55%, list=9%, signal=49%	PTGIR,SRC,F3,PTPN12,PTPRJ,PTPN2
BP	GO:0051293	establishment of spindle localization	18	-0.568452	-1.99788	0.00124872	0.00953275	0.00702221	730	tags=56%, list=11%, signal=49%	ZBED3,CENPA,SPRY2,PLK1,SAPCD2,SPAG5,MAD2L1,ESPL1,NUSAP1,NDC80
BP	GO:0045842	positive regulation of mitotic metaphase/anaphase transition	9	-0.710739	-1.91061	0.00125176	0.00953445	0.00702346	336	tags=44%, list=5%, signal=42%	UBE2C,CDC20,DLGAP5,ESPL1
BP	GO:1902101	positive regulation of metaphase/anaphase transition of cell cycle	9	-0.710739	-1.91061	0.00125176	0.00953445	0.00702346	336	tags=44%, list=5%, signal=42%	UBE2C,CDC20,DLGAP5,ESPL1
BP	GO:0090087	regulation of peptide transport	58	0.404724	1.96377	0.00126033	0.009589	0.00706364	287	tags=17%, list=4%, signal=17%	CCL5,IL1B,CD38,FFAR2,FFAR3,S100A8,IL6,STX1A,PIM3,TNF
BP	GO:0050680	negative regulation of epithelial cell proliferation	43	0.448363	2.05504	0.0012696	0.00964868	0.0071076	934	tags=44%, list=14%, signal=38%	CCL2,FLT1,VDR,WNT5A,THBS1,TNF,ROBO1,STAT1,B4GALT1,PPARD,ALOX5,CDKN2B,SAV1,PPARG,B2M,DUSP10,IFT57,CASK,VASH1
BP	GO:0010971	positive regulation of G2/M transition of mitotic cell cycle	14	-0.61457	-1.97173	0.00127605	0.00968681	0.00713569	897	tags=50%, list=14%, signal=43%	RRM1,CCNB1,CDC25C,FBXO5,CDC25A,DTL,CDK1
BP	GO:0070302	regulation of stress-activated protein kinase signaling cascade	71	0.375709	1.93027	0.001279	0.0096984	0.00714423	930	tags=32%, list=14%, signal=28%	IL1A,IL1B,SLAMF1,ZC3H12A,WNT5A,RASGRP1,TNF,LYN,NCF1,TNIK,GADD45G,SEMA3A,MYD88,NOD2,DUSP1,CCR7,SPHK1,EIF2AK2,FCGR2B,DUSP10,MYC,SIRPA,PER1
BP	GO:0001503	ossification	135	0.299152	1.75934	0.00129525	0.00981058	0.00722687	683	tags=25%, list=11%, signal=23%	CCL3,VCAN,TNFAIP6,IFITM1,PTGER4,VDR,SPP1,CSF1,WNT5A,ISG15,CYP27B1,IL6,IGFBP3,SNX10,FOSL2,TNC,TNF,CRIM1,KREMEN1,MMP14,JUNB,SBNO2,CEBPB,PTGS2,IBSP,PDLIM7,FGR,ACVR1,RUNX1,TP53INP2,SGMS2,ALOX5,FERMT2,TFAP2A
BP	GO:0034605	cellular response to heat	17	0.608428	2.17165	0.00130825	0.0098431	0.00725083	1366	tags=65%, list=21%, signal=51%	IL1A,CXCL10,THBS1,LYN,PTGS2,STAC,IER5,HSPA6,HSPA1B,DAXX,CDKN1A
BP	GO:0150077	regulation of neuroinflammatory response	17	0.607903	2.16978	0.00130825	0.0098431	0.00725083	560	tags=53%, list=9%, signal=48%	IL1B,CCL3,MMP9,IL6,TNF,MMP8,PTGS2,SYT11,SPHK1
BP	GO:0072538	T-helper 17 type immune response	17	0.60578	2.1622	0.00130825	0.0098431	0.00725083	836	tags=53%, list=13%, signal=46%	SOCS3,ZC3H12A,NFKBIZ,IL6,JUNB,CLEC6A,TRAF3IP2,RORA,EPHB2
BP	GO:0010574	regulation of vascular endothelial growth factor production	17	0.604444	2.15743	0.00130825	0.0098431	0.00725083	994	tags=59%, list=15%, signal=50%	IL1A,IL1B,IL6,C3,PTGS2,C3AR1,RORA,HIF1A,C5AR1,IL6ST
BP	GO:0048008	platelet-derived growth factor receptor signaling pathway	25	0.531602	2.11659	0.00130478	0.0098431	0.00725083	1493	tags=64%, list=23%, signal=49%	ITGB3,PTGIR,SRC,F3,PTPN12,PDGFRA,PTPRJ,PTPN2,BCAR1,PTPN1,PDGFA,CSRNP1,CSPG4,MYO1E,JAK2,HIP1
BP	GO:0010594	regulation of endothelial cell migration	60	0.38392	1.87488	0.00130502	0.0098431	0.00725083	1064	tags=42%, list=16%, signal=35%	ZC3H12A,WNT5A,ITGB3,ANXA3,THBS1,MET,GLUL,TNF,SRPX2,RRAS,PLPP3,PTGS2,CD40,EDN1,AKT3,SEMA4A,PPARG,BCAR1,HIF1A,P2RX4,VASH1,PLK2,NRP2,PROX1,HSPB1
BP	GO:0050922	negative regulation of chemotaxis	26	0.51926	2.09107	0.00131471	0.00988075	0.00727856	729	tags=50%, list=11%, signal=45%	CCL2,TNFAIP6,WNT5A,SEMA3C,THBS1,ROBO1,SLAMF8,SEMA3A,DUSP1,PTPN2,SEMA4B,SEMA4A,DPP4
BP	GO:0044788	modulation by host of viral process	18	0.596553	2.18441	0.00136568	0.0102298	0.00753567	95	tags=22%, list=1%, signal=22%	CCL8,IFI27,ZC3H12A,PTX3
BP	GO:0032201	telomere maintenance via semi-conservative replication	5	-0.820295	-1.86643	0.00137115	0.0102594	0.00755747	646	tags=80%, list=10%, signal=72%	DNA2,PCNA,FEN1,BLM
BP	GO:0046638	positive regulation of alpha-beta T cell differentiation	18	0.594442	2.17668	0.00138685	0.0103655	0.00763562	843	tags=61%, list=13%, signal=53%	NFKBIZ,CD80,PNP,IL2RG,HLX,RUNX1,CD83,IL4R,LILRB4,HLA-DRA,ADA
BP	GO:2001236	regulation of extrinsic apoptotic signaling pathway	63	0.373772	1.8555	0.00141134	0.0105369	0.00776188	599	tags=27%, list=9%, signal=25%	IL1A,IL1B,IFI6,TNFAIP3,TRAF1,ICAM1,G0S2,THBS1,INHBA,TNF,CTTN,SRC,TMBIM1,PEA15,SERPINE1,ACVR1,IL7
BP	GO:0035771	interleukin-4-mediated signaling pathway	5	0.83007	1.88776	0.00141612	0.0105493	0.00777104	655	tags=80%, list=10%, signal=72%	JAK3,IL2RG,PTPN2,IL4R
BP	GO:2000516	positive regulation of CD4-positive, alpha-beta T cell activation	12	0.678034	2.14761	0.0014273	0.0106209	0.0078238	769	tags=67%, list=12%, signal=59%	NFKBIZ,CD80,CD55,IL2RG,HLX,CD83,IL4R,HLA-DRA
BP	GO:0002230	positive regulation of defense response to virus by host	12	0.676349	2.14227	0.00146897	0.010919	0.00804339	640	tags=58%, list=10%, signal=53%	ZC3H12A,RIGI,LILRB1,PARP9,STAT1,DTX3L,TRAF3IP2
BP	GO:0050806	positive regulation of synaptic transmission	31	0.49559	2.10661	0.00147099	0.0109221	0.00804565	953	tags=45%, list=15%, signal=39%	CCL2,ADORA2A,KMO,STX1A,TNF,LILRB2,PTGS2,CLSTN2,SQSTM1,FLOT1,SERPINE2,EPHB2,SLC1A3,PLK2
BP	GO:0022616	DNA strand elongation	24	-0.528061	-2.02073	0.00150485	0.0111612	0.00822182	1110	tags=46%, list=17%, signal=38%	RFC4,POLE,DNA2,POLA1,LIG1,PCNA,RFC3,MCM3,MCM7,GINS1,MCM4
BP	GO:0001961	positive regulation of cytokine-mediated signaling pathway	26	0.514141	2.07046	0.00152413	0.0112796	0.00830898	841	tags=50%, list=13%, signal=44%	MMP12,CSF1,WNT5A,IRF7,MMP8,PARP9,CXCR4,NLRC5,EDN1,IL7,IKBKE,CASP4,HIF1A
BP	GO:0002428	antigen processing and presentation of peptide antigen via MHC class Ib	10	0.710551	2.14594	0.00154144	0.0113952	0.00839417	833	tags=70%, list=13%, signal=61%	HLA-F,HLA-B,HLA-A,HLA-C,HLA-G,TAP2,B2M
BP	GO:0006828	manganese ion transport	7	0.77757	2.03332	0.00154553	0.011413	0.00840728	1111	tags=86%, list=17%, signal=71%	SLC39A8,SLC41A2,ATP2C1,SLC11A2,SLC11A1,TMEM165
BP	GO:0045776	negative regulation of blood pressure	15	0.626372	2.14575	0.0015488	0.0114247	0.00841588	287	tags=33%, list=4%, signal=32%	SOD2,FFAR3,GCH1,IER3,TNF
BP	GO:0001893	maternal placenta development	13	0.662654	2.18057	0.00156903	0.0115488	0.00850729	534	tags=54%, list=8%, signal=49%	VDR,SPP1,CYP27B1,JUNB,PTGS2,CTSB,PPARD
BP	GO:0010742	macrophage derived foam cell differentiation	17	0.59541	2.12518	0.00157608	0.0115755	0.00852701	550	tags=53%, list=9%, signal=49%	NR1H3,CSF1,WNT5A,ITGB3,NFKBIA,STAT1,ABCG1,ABCA1,NFKB1
BP	GO:0048010	vascular endothelial growth factor receptor signaling pathway	22	0.543028	2.07746	0.00157576	0.0115755	0.00852701	1160	tags=68%, list=18%, signal=56%	IL1B,FLT1,ITGB3,ITGA5,ROBO1,SRC,NIBAN2,FYN,BCAR1,DLL1,HIF1A,PTPN1,VAV1,HSPB1,VTN
BP	GO:0010573	vascular endothelial growth factor production	19	0.585821	2.16994	0.0015781	0.0115779	0.00852874	994	tags=58%, list=15%, signal=49%	IL1A,IL1B,IL6,C3,TNF,PTGS2,C3AR1,RORA,HIF1A,C5AR1,IL6ST
BP	GO:0045740	positive regulation of DNA replication	18	-0.562603	-1.97732	0.00158708	0.0116312	0.00856798	1871	tags=67%, list=29%, signal=47%	ENDOG,FAF1,STN1,CDK2,BCAR3,DNA2,ATAD5,PCNA,E2F7,CDT1,E2F8,CDK1
BP	GO:0032970	regulation of actin filament-based process	114	0.3076	1.75681	0.00159199	0.0116545	0.00858519	1142	tags=36%, list=18%, signal=30%	IL1A,PTGER4,TJP1,PFN2,ITGB3,MET,KANK1,LPAR1,PDE4B,CTTN,HCK,PDPN,SDC4,SPTBN5,CDC42EP2,PDGFRA,NCKAP1,EDN1,ABL2,VASP,CCR7,RHOQ,S100A10,C9orf72,SRI,FERMT2,NCK1,PLEK,TWF1,CAPG,CELSR1,RHOC,FMN1,BST2,FLNA,MYADM,PDGFA,PROX1,AVIL,RALA,TMSB10
BP	GO:0010595	positive regulation of endothelial cell migration	45	0.433223	1.99201	0.00159694	0.0116782	0.00860261	1064	tags=44%, list=16%, signal=37%	ZC3H12A,WNT5A,ITGB3,ANXA3,THBS1,MET,SRPX2,RRAS,PLPP3,PTGS2,CD40,EDN1,AKT3,BCAR1,HIF1A,P2RX4,PLK2,NRP2,PROX1,HSPB1
BP	GO:0045671	negative regulation of osteoclast differentiation	10	0.709418	2.14252	0.00160189	0.0117017	0.00861995	909	tags=60%, list=14%, signal=52%	CCL3,TNFAIP6,LILRB1,LILRB3,LILRB4,MAFB
BP	GO:0002486	antigen processing and presentation of endogenous peptide antigen via MHC class I via ER pathway, TAP-independent	8	0.741604	2.05783	0.00161366	0.011775	0.00867393	468	tags=62%, list=7%, signal=58%	HLA-F,HLA-B,HLA-A,HLA-C,HLA-G
BP	GO:0051968	positive regulation of synaptic transmission, glutamatergic	6	0.804918	1.96254	0.00164093	0.0119483	0.00880159	433	tags=67%, list=7%, signal=62%	CCL2,ADORA2A,KMO,PTGS2
BP	GO:0032370	positive regulation of lipid transport	33	0.467505	2.02538	0.0016659	0.0120911	0.00890682	521	tags=33%, list=8%, signal=31%	IL1A,IL1B,SPP1,NR1H3,ACSL1,NFKBIA,PLTP,CES1,ABCG1,EDN1,ABCA1
BP	GO:0002437	inflammatory response to antigenic stimulus	33	0.466909	2.0228	0.0016659	0.0120911	0.00890682	966	tags=61%, list=15%, signal=52%	IL1RN,RASGRP1,IL2RA,FOSL2,C3,TNF,LYN,SRC,HCK,NOD2,FCGR3A,FGR,CCR7,FYN,RHBDF2,FCGR2B,ZP3,PNMA1,PLK2,SELENOS
BP	GO:0030324	lung development	55	0.401066	1.92562	0.00167006	0.0120997	0.00891314	1196	tags=47%, list=19%, signal=39%	MMP12,ALDH1A2,CHI3L1,WNT5A,HSD11B1,FOSL2,TNC,SLC7A11,TNF,MMP14,PDPN,PDGFRA,SPRY1,ADAMTS2,HS6ST1,SAV1,CELSR1,ADA,CTSZ,TMEM38B,PDGFA,PROX1,LIF,JMJD6,YAP1,HES1
BP	GO:0002431	Fc receptor mediated stimulatory signaling pathway	24	0.5398	2.13858	0.00167407	0.0121	0.00891338	1285	tags=71%, list=20%, signal=57%	PLSCR1,LYN,SRC,HCK,FGR,PTPRJ,MYO1G,FYN,FCGR2B,PLD2,FCER1G,PTPRC,VAV1,VAV3,CSK,CD47,PRKCD
BP	GO:0050818	regulation of coagulation	25	0.524209	2.08716	0.00167426	0.0121	0.00891338	1285	tags=68%, list=20%, signal=55%	PLAUR,PROCR,THBS1,SERPING1,F3,PDGFRA,EDN1,SERPINE1,SERPINE2,EPHB2,ANXA2,PDGFA,PSEN1,VTN,NFE2L2,HPSE,PRKCD
BP	GO:0051353	positive regulation of oxidoreductase activity	19	0.582495	2.15762	0.00168546	0.012168	0.00896341	519	tags=42%, list=8%, signal=39%	IL1B,GCH1,VDR,CYP27B1,TNF,NOD2,EDN1,ABL2
BP	GO:0060674	placenta blood vessel development	12	0.672529	2.13017	0.00169817	0.0122337	0.00901181	934	tags=58%, list=14%, signal=50%	SOCS3,ITGB8,JUNB,FOSL1,HS6ST1,FZD5,VASH1
BP	GO:0034113	heterotypic cell-cell adhesion	24	0.538644	2.134	0.00169654	0.0122337	0.00901181	1029	tags=54%, list=16%, signal=46%	IL1B,NRCAM,IL1RN,CD44,ITGB3,ITGA5,TNF,LILRB2,FLOT1,CD58,SIRPA,PTPRC,MYADM
BP	GO:0030323	respiratory tube development	57	0.393107	1.90518	0.00171062	0.0123103	0.00906826	1235	tags=47%, list=19%, signal=39%	MMP12,ALDH1A2,CHI3L1,WNT5A,HSD11B1,FOSL2,TNC,SLC7A11,TNF,MMP14,PDPN,PDGFRA,SPRY1,ADAMTS2,HS6ST1,SAV1,CELSR1,ADA,CTSZ,TMEM38B,PDGFA,PROX1,LIF,JMJD6,YAP1,HES1,HECA
BP	GO:0070509	calcium ion import	7	0.773677	2.02313	0.00171375	0.0123197	0.0090752	927	tags=71%, list=14%, signal=61%	CCL2,CCL3,SLC30A1,CASK,TRPV2
BP	GO:0008015	blood circulation	127	0.290739	1.6944	0.00173174	0.0124359	0.00916076	923	tags=29%, list=14%, signal=25%	CD38,GJA1,SOD2,FFAR3,GCH1,ZC3H12A,ADM,CXCL10,OLR1,ADORA2A,TJP1,IER3,EDNRA,PDE4B,TNF,SERPING1,SRC,CXCR4,STAT1,PTGS2,C3AR1,EDN1,PTPRJ,ITGA1,TBX20,SRI,FERMT2,ECE1,PPARG,DLL1,DMPK,ADA,P2RX4,GNA12,MYOF,CTSZ,TMEM38B
BP	GO:0090504	epiboly	12	0.670542	2.12388	0.00173984	0.0124808	0.00919388	1352	tags=75%, list=21%, signal=59%	MMP12,CD44,ITGA5,PDPN,FERMT2,RHOC,FLNA,ITGB1,ADAM17
BP	GO:0032088	negative regulation of NF-kappaB transcription factor activity	24	0.537631	2.12998	0.00176395	0.0126137	0.00929176	540	tags=42%, list=8%, signal=38%	ZC3H12A,TNFAIP3,ACOD1,IRAK2,NFKBIA,BCL3,NLRC5,TRAF3,IRAK3,PARP10
BP	GO:0030073	insulin secretion	55	0.399643	1.91879	0.0017622	0.0126137	0.00929176	287	tags=16%, list=4%, signal=16%	CCL5,IL1B,CD38,FFAR2,IL1RN,IL6,STX1A,PIM3,TNF
BP	GO:0050851	antigen receptor-mediated signaling pathway	59	0.390756	1.89355	0.00176395	0.0126137	0.00929176	1143	tags=49%, list=18%, signal=41%	CD38,GBP1,ZC3H12A,NFKBIZ,NFKBIA,PDE4B,FOSL2,LYN,HLA-A,KCNN4,BTN2A1,CCR7,NFKB1,PTPRJ,PTPN2,NECTIN2,FYN,LILRB4,FCGR2B,BCAR1,ADA,LPXN,THEMIS2,PTPRC,VAV3,PSEN1,BTN2A2,RAB29,BCL10
BP	GO:0035739	CD4-positive, alpha-beta T cell proliferation	5	0.820433	1.86584	0.00177276	0.0126501	0.00931855	279	tags=80%, list=4%, signal=77%	CD274,IL2RA,CD55,ARG2
BP	GO:2000561	regulation of CD4-positive, alpha-beta T cell proliferation	5	0.820433	1.86584	0.00177276	0.0126501	0.00931855	279	tags=80%, list=4%, signal=77%	CD274,IL2RA,CD55,ARG2
BP	GO:0050805	negative regulation of synaptic transmission	8	0.738033	2.04792	0.0017781	0.0126748	0.00933678	433	tags=50%, list=7%, signal=47%	IL1B,CD38,LILRB2,PTGS2
BP	GO:0046627	negative regulation of insulin receptor signaling pathway	12	0.668874	2.1186	0.00178151	0.0126858	0.00934487	673	tags=42%, list=10%, signal=37%	IL1B,SOCS3,KANK1,PTPN2,NCK1
BP	GO:0021782	glial cell development	43	0.440177	2.01752	0.00178642	0.0127074	0.00936076	858	tags=37%, list=13%, signal=32%	IL1B,S100A8,ADORA2A,IL6,LPAR1,S100A9,TNF,LYN,TLR2,KCNJ10,CNTNAP1,B4GALT5,VIM,CLU,DLL1,C5AR1
BP	GO:2001239	regulation of extrinsic apoptotic signaling pathway in absence of ligand	18	0.589003	2.15676	0.00178914	0.0127134	0.0093652	287	tags=28%, list=4%, signal=27%	IL1A,IL1B,IFI6,INHBA,TNF
BP	GO:1902287	semaphorin-plexin signaling pathway involved in axon guidance	5	0.817153	1.85838	0.00179374	0.0127328	0.00937946	1184	tags=100%, list=18%, signal=82%	EDNRA,EDN1,ECE1,PLXNC1,PLXNA2
BP	GO:0071897	DNA biosynthetic process	79	-0.3525	-1.83587	0.00180866	0.0128252	0.00944758	1932	tags=46%, list=30%, signal=32%	RFC1,POLG2,RPA1,ING5,POLD1,TELO2,RFC2,STN1,POLE3,LIN9,NHP2,JADE1,PHB1,RFC4,TFDP1,RRM1,POLE,RFC5,POLE2,POLA1,CHTF18,LIG1,NEK2,CHEK1,PCNA,RFC3,DSCC1,HGF,AURKB,POLQ,TK1,CCNA2,DTL,CENPF,PCLAF,TYMS
BP	GO:0051403	stress-activated MAPK cascade	80	0.351167	1.86077	0.00181333	0.0128449	0.00946208	560	tags=22%, list=9%, signal=21%	IL1A,IL1B,SLAMF1,ZC3H12A,PTGER4,WNT5A,RASGRP1,TNF,NCF1,TNIK,GADD45G,SEMA3A,MYD88,NOD2,DUSP1,CCR7,NFKB1,SPHK1
BP	GO:0008063	Toll signaling pathway	5	0.815885	1.8555	0.0018357	0.0129898	0.0095688	466	tags=80%, list=7%, signal=74%	IRAK2,MYD88,TRAF3,IRAK3
BP	GO:0031098	stress-activated protein kinase signaling cascade	86	0.343511	1.83464	0.00184046	0.0130099	0.00958362	560	tags=22%, list=9%, signal=20%	IL1A,IL1B,SLAMF1,ZC3H12A,PTGER4,WNT5A,RASGRP1,TNF,LYN,NCF1,TNIK,GADD45G,SEMA3A,MYD88,NOD2,DUSP1,CCR7,NFKB1,SPHK1
BP	GO:1901978	positive regulation of cell cycle checkpoint	13	-0.635615	-1.98581	0.00184267	0.013012	0.00958513	838	tags=54%, list=13%, signal=47%	INCENP,XRCC3,CDCA8,AURKB,MAD2L1,BIRC5,NDC80
BP	GO:1904666	regulation of ubiquitin protein ligase activity	11	-0.653727	-1.91804	0.00185251	0.0130678	0.00962627	1353	tags=73%, list=21%, signal=58%	RPL23,RPL11,RPL5,FBXO5,UBE2C,PLK1,MAD2L1,CDC20
BP	GO:0002275	myeloid cell activation involved in immune response	34	0.464402	2.01191	0.0018626	0.0131253	0.00966866	792	tags=43%, list=12%, signal=38%	CCL3,SLAMF1,ANXA3,RASGRP1,LILRA2,TNF,LYN,DYSF,SBNO2,MYD88,IFI35,FGR,IL4R,TICAM1,ADGRE2
BP	GO:0045217	cell-cell junction maintenance	5	0.814669	1.85273	0.00187766	0.0132177	0.0097367	668	tags=80%, list=10%, signal=72%	TJP1,KIFC3,CNTNAP1,FERMT2
BP	GO:0007018	microtubule-based movement	80	-0.348438	-1.82213	0.00190461	0.0133796	0.00985596	923	tags=29%, list=14%, signal=25%	ADCY3,MNS1,LRPPRC,KIF18A,STARD9,SORD,KIF14,CENPE,SYNE2,KIF24,CDR2L,KIF22,APBA1,KIF20B,KIF23,KIF4A,DLGAP5,KIF20A,KIF18B,KIFC1,KIF2C,KIF15,KIF11
BP	GO:1901099	negative regulation of signal transduction in absence of ligand	15	0.621724	2.12983	0.001923	0.0134669	0.00992028	287	tags=27%, list=4%, signal=26%	IL1A,IL1B,IFI6,TNF
BP	GO:2001240	negative regulation of extrinsic apoptotic signaling pathway in absence of ligand	15	0.621724	2.12983	0.001923	0.0134669	0.00992028	287	tags=27%, list=4%, signal=26%	IL1A,IL1B,IFI6,TNF
BP	GO:0001885	endothelial cell development	22	0.537024	2.05449	0.00192837	0.0134906	0.00993773	437	tags=32%, list=7%, signal=30%	IL1B,TJP1,ICAM1,MET,EDNRA,TNF,MYD88
BP	GO:0007160	cell-matrix adhesion	70	0.370041	1.89323	0.00194709	0.0136076	0.0100239	926	tags=37%, list=14%, signal=32%	MMP12,ITGB8,CD44,CSF1,ITGB3,THBS1,ITGA5,BCL6,CTTN,SRC,MMP14,SDC4,RRAS,SERPINE1,CCR7,S100A10,PTPRJ,ITGA1,NEXMIF,L1CAM,FERMT2,FERMT3,ITGAL,JAG1,CASK,FMN1
BP	GO:0090077	foam cell differentiation	18	0.584313	2.13959	0.00195852	0.0136734	0.0100724	550	tags=50%, list=9%, signal=46%	NR1H3,CSF1,WNT5A,ITGB3,NFKBIA,STAT1,ABCG1,ABCA1,NFKB1
BP	GO:0042362	fat-soluble vitamin biosynthetic process	7	0.770991	2.01611	0.00196608	0.013712	0.0101008	550	tags=71%, list=9%, signal=65%	CYP27B1,PLTP,TNF,CYP27A1,NFKB1
BP	GO:1902751	positive regulation of cell cycle G2/M phase transition	17	-0.576771	-1.95774	0.00196838	0.0137139	0.0101022	897	tags=47%, list=14%, signal=41%	RRM1,CCNB1,ATAD5,CDC25C,FBXO5,CDC25A,DTL,CDK1
BP	GO:0090235	regulation of metaphase plate congression	6	-0.788242	-1.89832	0.00199164	0.0138475	0.0102006	838	tags=83%, list=13%, signal=73%	INCENP,CDCA8,AURKB,SPAG5,BIRC5
BP	GO:1903035	negative regulation of response to wounding	30	0.492525	2.07151	0.00200261	0.0138953	0.0102358	1160	tags=57%, list=18%, signal=47%	SIGLEC10,SPP1,PLAUR,THBS1,TNF,SERPING1,KREMEN1,PDGFRA,EDN1,SERPINE1,ALOX5,SERPINE2,CASK,ANXA2,PDGFA,STAT3,VTN
BP	GO:0044827	modulation by host of viral genome replication	9	0.710734	2.07258	0.00201482	0.0139657	0.0102877	79	tags=33%, list=1%, signal=33%	CCL8,IFI27,ZC3H12A
BP	GO:0009201	ribonucleoside triphosphate biosynthetic process	73	-0.362802	-1.86525	0.00202876	0.014048	0.0103483	3334	tags=81%, list=52%, signal=40%	MT-ND4L,ATP5MF,MT-ND1,STOML2,NDUFS6,NDUFB11,NDUFB8,DNAJC30,MT-ND2,ATP5F1C,NDUFA1,NDUFA2,MT-ATP6,CTPS2,NDUFA12,UCKL1,ATP5PF,UQCC3,NDUFA13,ATPSCKMT,ATP5F1B,ATP5MG,ANTKMT,ATP5PB,MT-ATP8,NDUFB7,MT-ND6,NDUFA3,ATP5MJ,NDUFS8,TAFAZZIN,ATP5PO,NDUFV3,NDUFS3,NDUFB2,SDHD,NDUFS1,NDUFA10,NME2,NME1,PINK1,SDHA,NDUFB10,ATP5ME,NME3,ATP5MC2,NDUFV1,ATP5F1A,PARP1,ATP5MC3,NDUFS7,NDUFB5,IMPDH2,NME4,ATP5F1D,ATP5MC1,CAD,…
BP	GO:0042274	ribosomal small subunit biogenesis	57	-0.380852	-1.85605	0.00203876	0.0141028	0.0103887	2406	tags=63%, list=37%, signal=40%	RPS15,IMP4,RPS7,WDR36,RPS11,SNU13,RRP7BP,NOL6,NPM1,HEATR1,RPL38,DIMT1,RPS12,MRPS7,RPS25,RPS28,ERCC2,RPS21,RPS13,UTP20,RPS24,RPS15A,RPSA2,RPS27,RPS14,RPS17,RPSA,RPS8,RPS5,RPS16,PRKDC,RPS4X,FBL,RPS6,RPS3A,RPS23
BP	GO:0061564	axon development	120	0.300479	1.73662	0.00204865	0.0141568	0.0104285	1074	tags=36%, list=17%, signal=30%	NRCAM,PTPRF,TUBB3,SPP1,WNT5A,SEMA3C,EDNRA,TNC,CTTN,ROBO1,KREMEN1,ENAH,SEMA3A,S100B,OLIG2,EDN1,NIBAN2,VASP,C9orf72,PCDHAC2,FLOT1,CNTNAP1,B4GALT5,SEMA4B,SEMA4A,L1CAM,FYN,ADARB1,ECE1,SKIL,FLRT2,EPHB2,MAP1A,SEMA3B,PLXNC1,PALLD,TRPV2,FEZ1,ATL1,NRP2,FLNA,PSEN1,ANOS1
BP	GO:0010001	glial cell differentiation	81	0.341619	1.81233	0.00207345	0.014299	0.0105332	1267	tags=44%, list=20%, signal=36%	IL1B,VCAN,S100A8,ADORA2A,IL6,LPAR1,S100A9,TNF,LYN,CXCR4,TLR2,KCNJ10,PLPP3,MYD88,OLIG2,NR3C1,CNTNAP1,B4GALT5,VIM,SERPINE2,CLU,DLL1,C5AR1,DUSP10,HAPLN3,NDRG1,IL6ST,TUBA1A,PSEN1,STAT3,BNIP3,VTN,LIF,HES1,CSK,NAB1
BP	GO:0010758	regulation of macrophage chemotaxis	12	0.665	2.10632	0.00211489	0.014511	0.0106894	457	tags=50%, list=7%, signal=47%	CCL5,SLAMF1,CSF1,THBS1,SLAMF8,C3AR1
BP	GO:0051767	nitric-oxide synthase biosynthetic process	12	0.664041	2.10329	0.00211489	0.014511	0.0106894	511	tags=50%, list=8%, signal=46%	CCL2,NAMPT,TLR2,STAT1,NOD2,EDN1
BP	GO:0051769	regulation of nitric-oxide synthase biosynthetic process	12	0.664041	2.10329	0.00211489	0.014511	0.0106894	511	tags=50%, list=8%, signal=46%	CCL2,NAMPT,TLR2,STAT1,NOD2,EDN1
BP	GO:0007269	neurotransmitter secretion	40	0.44061	1.98614	0.00211484	0.014511	0.0106894	1065	tags=50%, list=17%, signal=42%	ADORA2A,MCTP2,PFN2,KMO,STX1A,DYSF,SYT11,SLC30A1,LIN7A,MCTP1,ERC2,SYT4,PNKD,MYOF,STX11,CASK,STXBP5,RAB5A,P2RX7,PSEN1
BP	GO:0099643	signal release from synapse	40	0.44061	1.98614	0.00211484	0.014511	0.0106894	1065	tags=50%, list=17%, signal=42%	ADORA2A,MCTP2,PFN2,KMO,STX1A,DYSF,SYT11,SLC30A1,LIN7A,MCTP1,ERC2,SYT4,PNKD,MYOF,STX11,CASK,STXBP5,RAB5A,P2RX7,PSEN1
BP	GO:0010820	positive regulation of T cell chemotaxis	5	0.810725	1.84376	0.00212941	0.0145958	0.0107519	137	tags=40%, list=2%, signal=39%	CCL5,WNT5A
BP	GO:0007064	mitotic sister chromatid cohesion	16	-0.590052	-1.96934	0.00214534	0.0146902	0.0108214	757	tags=44%, list=12%, signal=39%	SGO1,HASPIN,DSCC1,CDC20,BUB1,ESCO2,CDCA5
BP	GO:0032872	regulation of stress-activated MAPK cascade	69	0.3685	1.88318	0.00215259	0.0147249	0.010847	930	tags=32%, list=14%, signal=28%	IL1A,IL1B,SLAMF1,ZC3H12A,WNT5A,RASGRP1,TNF,NCF1,TNIK,GADD45G,SEMA3A,MYD88,NOD2,DUSP1,CCR7,SPHK1,EIF2AK2,FCGR2B,DUSP10,MYC,SIRPA,PER1
BP	GO:0062208	positive regulation of pattern recognition receptor signaling pathway	19	0.574308	2.12729	0.00215781	0.0147458	0.0108623	903	tags=53%, list=14%, signal=45%	NR1H3,OASL,RSAD2,DDX60,GBP2,MYD88,IFI35,FLOT1,DHX58,TLR1
BP	GO:0043588	skin development	64	0.375122	1.87812	0.00220342	0.0150272	0.0110696	1400	tags=52%, list=22%, signal=41%	IL1A,VDR,WNT5A,NFKBIZ,CYP27B1,MET,FOSL2,INHBA,TGM3,TNF,ARRDC3,UGCG,MYD88,TRAF3IP2,ADAMTS2,FST,SAV1,DLL1,JAG1,PALLD,MAFB,OPN3,ACVR1B,PDGFA,PSEN1,CFLAR,YAP1,CLIC4,HPSE,GBA1,GRHL1,CDKN1A,ERRFI1
BP	GO:0045779	negative regulation of bone resorption	7	0.768014	2.00833	0.00221882	0.0150866	0.0111134	164	tags=43%, list=3%, signal=42%	CD38,TNFAIP3,IL6
BP	GO:0046851	negative regulation of bone remodeling	7	0.768014	2.00833	0.00221882	0.0150866	0.0111134	164	tags=43%, list=3%, signal=42%	CD38,TNFAIP3,IL6
BP	GO:0006544	glycine metabolic process	6	-0.785053	-1.89064	0.00221832	0.0150866	0.0111134	1047	tags=83%, list=16%, signal=70%	PHGDH,GCSH,SHMT2,DHFR,SHMT1
BP	GO:0032890	regulation of organic acid transport	33	0.459377	1.99017	0.00222492	0.0151129	0.0111328	1297	tags=55%, list=20%, signal=44%	IL1A,IL1B,ADORA2A,ACSL1,KMO,THBS1,TNF,CES1,EDN1,SYT4,P2RX4,ACSL5,P2RX7,PSEN1,ARL6IP5,MIF,SLC43A2,ITGB1
BP	GO:0072697	protein localization to cell cortex	7	-0.729819	-1.83375	0.00223008	0.0151328	0.0111475	1417	tags=86%, list=22%, signal=67%	GPSM2,EPB41,EPB41L2,GNAI1,PLK1,SAPCD2
BP	GO:2000049	positive regulation of cell-cell adhesion mediated by cadherin	6	0.7966	1.94226	0.00223419	0.0151456	0.0111568	844	tags=83%, list=13%, signal=73%	TJP1,WNT5A,FLOT1,ADAM19,AFDN
BP	GO:0071604	transforming growth factor beta production	14	0.628565	2.12473	0.00229282	0.0155275	0.0114382	433	tags=43%, list=7%, signal=40%	ITGB8,LILRB1,THBS1,LRRC32,LUM,PTGS2
BP	GO:0001910	regulation of leukocyte mediated cytotoxicity	37	0.470281	2.08073	0.00230335	0.0155832	0.0114792	1044	tags=51%, list=16%, signal=43%	IL7R,HLA-F,LILRB1,ICAM1,HLA-B,RASGRP1,SERPINB9,HLA-A,CADM1,HLA-C,HLA-G,NECTIN2,TAP2,HLA-DRA,FCGR2B,B2M,PTPRC,P2RX7,VAV1
BP	GO:0051054	positive regulation of DNA metabolic process	109	-0.31547	-1.74119	0.00232308	0.0157011	0.011566	1193	tags=31%, list=18%, signal=26%	TIMELESS,KMT5C,PARP1,RPS3,TOX,RFC4,NSD2,DDX11,BCL7A,PRKDC,RFC5,MGMT,MSH2,CD28,RAD51,DNA2,CHTF18,ATAD5,NEK2,H2AX,PCNA,FANCB,RFC3,BRCA1,DSCC1,E2F7,CDT1,HGF,AURKB,RAD51AP1,FOXM1,E2F8,CCNA2,CDK1
BP	GO:0033077	T cell differentiation in thymus	36	0.462682	2.03394	0.00234238	0.0158158	0.0116505	998	tags=39%, list=15%, signal=33%	IL7R,IL1A,IL1B,TNFRSF9,RASGRP1,IL2RG,CCR7,PTPN2,B2M,ADA,FZD5,MAFB,PTPRC,LIG4
BP	GO:0019083	viral transcription	12	0.660225	2.0912	0.00236616	0.0159445	0.0117454	232	tags=33%, list=4%, signal=32%	CCL5,CCL4,CCL3,IFITM3
BP	GO:0072531	pyrimidine-containing compound transmembrane transport	5	0.806043	1.83311	0.0023824	0.016038	0.0118143	173	tags=40%, list=3%, signal=39%	AQP9,SLC28A3
BP	GO:0050771	negative regulation of axonogenesis	16	0.581716	2.04989	0.00240617	0.0161819	0.0119203	1065	tags=56%, list=17%, signal=47%	SPP1,WNT5A,SEMA3C,SEMA3A,SEMA4B,SEMA4A,EPHB2,SEMA3B,PSEN1
BP	GO:0071634	regulation of transforming growth factor beta production	13	0.651712	2.14456	0.00241155	0.0162021	0.0119351	433	tags=46%, list=7%, signal=43%	ITGB8,LILRB1,THBS1,LRRC32,LUM,PTGS2
BP	GO:0034104	negative regulation of tissue remodeling	9	0.701231	2.04487	0.00248427	0.0166577	0.0122707	1237	tags=78%, list=19%, signal=63%	CD38,TNFAIP3,IL6,PPARG,P2RX7,GPR137B,CSK
BP	GO:0046427	positive regulation of receptor signaling pathway via JAK-STAT	12	0.657674	2.08312	0.00249179	0.0166916	0.0122957	287	tags=33%, list=4%, signal=32%	IL7R,CCL5,IL6,TNF
BP	GO:1904776	regulation of protein localization to cell cortex	6	-0.781294	-1.88158	0.00250978	0.0167954	0.0123722	1417	tags=100%, list=22%, signal=78%	EPB41,EPB41L2,GNAI1,PLK1,SAPCD2
BP	GO:2000779	regulation of double-strand break repair	49	-0.401716	-1.88649	0.00251552	0.0168173	0.0123883	1193	tags=37%, list=18%, signal=30%	TIMELESS,KMT5C,PARP1,NSD2,DDX11,BCL7A,PRKDC,MGMT,RMI2,PARPBP,AUNIP,RAD51,CHEK1,FANCB,RAD51AP1,FOXM1,POLQ,HMGA2
BP	GO:0006067	ethanol metabolic process	7	-0.72485	-1.82126	0.00252308	0.0168512	0.0124133	1291	tags=86%, list=20%, signal=69%	ALDH1B1,SULT1A2,SULT1B1,SULT1A3,ACSS1,ENSG00000289755
BP	GO:0007596	blood coagulation	84	0.329297	1.76502	0.00253311	0.0168996	0.0124489	1161	tags=46%, list=18%, signal=39%	SERPINA1,ADORA2A,ITGB3,PLAUR,IL6,PROCR,THBS1,TFPI2,PLSCR1,SLC7A11,LYN,SERPING1,SRC,PDPN,F3,CD40,PDGFRA,EDN1,SERPINE1,MERTK,SERPINE2,FERMT3,PLEK,EPHB2,GNA12,ANXA2,SAA1,FCER1G,IL6ST,FLNA,DGKG,PDGFA,VAV1,VAV3,HSPB1,HPS5,PAPSS2,VTN,NFE2L2
BP	GO:1904894	positive regulation of receptor signaling pathway via STAT	14	0.625837	2.1155	0.00254524	0.0169491	0.0124854	287	tags=29%, list=4%, signal=27%	IL7R,CCL5,IL6,TNF
BP	GO:0050817	coagulation	85	0.332499	1.78407	0.00255801	0.0170091	0.0125296	1161	tags=47%, list=18%, signal=39%	SERPINA1,ADORA2A,ITGB3,PLAUR,IL6,PROCR,THBS1,TFPI2,PLSCR1,SLC7A11,LYN,SERPING1,SRC,PDPN,F3,CD40,PDGFRA,EDN1,SERPINE1,MERTK,SERPINE2,FERMT3,PLEK,EPHB2,GNA12,ANXA2,SAA1,FCER1G,IL6ST,FLNA,DGKG,PDGFA,VAV1,VAV3,HSPB1,PSEN1,HPS5,PAPSS2,VTN,NFE2L2
BP	GO:0032535	regulation of cellular component size	105	0.313986	1.77106	0.00255927	0.0170091	0.0125296	1048	tags=34%, list=16%, signal=29%	IL7R,NRCAM,SPP1,PFN2,WNT5A,SEMA3C,KANK1,CTTN,HCK,SPTBN5,CDC42EP2,SEMA3A,KCNN4,NCKAP1,EDN1,VASP,CCR7,ATP13A2,AKT3,SEMA4B,SEMA4A,PPP1R15A,L1CAM,NCK1,PRR16,PLEK,TWF1,CAPG,SEMA3B,FMN1,TRPV2,RAB5A,P2RX7,MYADM,VAV1,VAV3
BP	GO:0070189	kynurenine metabolic process	8	0.725252	2.01245	0.00258221	0.0171448	0.0126295	320	tags=50%, list=5%, signal=48%	TDO2,IDO1,KMO,KYNU
BP	GO:2000319	regulation of T-helper 17 cell differentiation	5	0.80403	1.82854	0.00259323	0.0172003	0.0126704	363	tags=60%, list=6%, signal=57%	ZC3H12A,NFKBIZ,JUNB
BP	GO:0080164	regulation of nitric oxide metabolic process	26	0.497737	2.0044	0.00259564	0.0172003	0.0126704	966	tags=50%, list=15%, signal=43%	IL1B,SOD2,ZC3H12A,PTX3,TNF,PTGS2,ASS1,EDN1,CLU,TICAM1,P2RX4,SIRPA,SELENOS
BP	GO:0009206	purine ribonucleoside triphosphate biosynthetic process	69	-0.36498	-1.84624	0.00260342	0.0172349	0.0126959	3334	tags=81%, list=52%, signal=40%	MT-ND4L,ATP5MF,MT-ND1,STOML2,NDUFS6,NDUFB11,NDUFB8,DNAJC30,MT-ND2,ATP5F1C,NDUFA1,NDUFA2,MT-ATP6,NDUFA12,ATP5PF,UQCC3,NDUFA13,ATPSCKMT,ATP5F1B,ATP5MG,ANTKMT,ATP5PB,MT-ATP8,NDUFB7,MT-ND6,NDUFA3,ATP5MJ,NDUFS8,TAFAZZIN,ATP5PO,NDUFV3,NDUFS3,NDUFB2,SDHD,NDUFS1,NDUFA10,NME2,NME1,PINK1,SDHA,NDUFB10,ATP5ME,NME3,ATP5MC2,NDUFV1,ATP5F1A,PARP1,ATP5MC3,NDUFS7,NDUFB5,IMPDH2,NME4,ATP5F1D,ATP5MC1,TREM2,LIPA
BP	GO:0060343	trabecula formation	6	-0.779534	-1.87734	0.00263931	0.0174385	0.0128459	731	tags=67%, list=11%, signal=59%	PPARGC1B,ADGRG6,FBN2,SLC40A1
BP	GO:0002313	mature B cell differentiation involved in immune response	15	0.607734	2.0819	0.00265327	0.0175137	0.0129013	843	tags=67%, list=13%, signal=58%	NFKBIZ,IL6,BCL6,BCL3,CR1,LGALS1,LFNG,FCGR2B,DLL1,ADA
BP	GO:0043030	regulation of macrophage activation	28	0.500953	2.07716	0.00270713	0.0178431	0.013144	1012	tags=50%, list=16%, signal=42%	CCL3,ZC3H12A,NR1H3,WNT5A,IL6,THBS1,MMP8,SYT11,SPHK1,IL4R,RORA,FCGR2B,PTPRC,TNIP2
BP	GO:0090276	regulation of peptide hormone secretion	55	0.39156	1.87998	0.00270845	0.0178431	0.013144	287	tags=16%, list=4%, signal=16%	CCL5,IL1B,CD38,FFAR2,FFAR3,IL6,STX1A,PIM3,TNF
BP	GO:0007409	axonogenesis	103	0.307391	1.72372	0.0027307	0.0179723	0.0132391	1074	tags=37%, list=17%, signal=31%	NRCAM,TUBB3,SPP1,WNT5A,SEMA3C,EDNRA,CTTN,ROBO1,ENAH,SEMA3A,S100B,EDN1,NIBAN2,VASP,C9orf72,PCDHAC2,FLOT1,CNTNAP1,B4GALT5,SEMA4B,SEMA4A,L1CAM,FYN,ADARB1,ECE1,SKIL,FLRT2,EPHB2,MAP1A,SEMA3B,PLXNC1,PALLD,TRPV2,FEZ1,ATL1,NRP2,PSEN1,ANOS1
BP	GO:0033081	regulation of T cell differentiation in thymus	9	0.692577	2.01963	0.00275813	0.0181352	0.0133591	843	tags=56%, list=13%, signal=48%	IL7R,RASGRP1,IL2RG,PTPN2,ADA
BP	GO:0071624	positive regulation of granulocyte chemotaxis	10	0.691643	2.08884	0.00277412	0.0181874	0.0133976	858	tags=60%, list=13%, signal=52%	CXCL8,RIPOR2,C3AR1,EDN1,CCR7,C5AR1
BP	GO:0090023	positive regulation of neutrophil chemotaxis	10	0.691643	2.08884	0.00277412	0.0181874	0.0133976	858	tags=60%, list=13%, signal=52%	CXCL8,RIPOR2,C3AR1,EDN1,CCR7,C5AR1
BP	GO:0032689	negative regulation of type II interferon production	15	0.605753	2.07512	0.00277862	0.0181993	0.0134063	698	tags=60%, list=11%, signal=54%	SLAMF1,ZC3H12A,CD274,LILRB1,INHBA,NOD2,CR1,PDCD1LG2,LILRB4
BP	GO:0050819	negative regulation of coagulation	17	0.575702	2.05484	0.00283646	0.0185602	0.0136722	1285	tags=71%, list=20%, signal=57%	PLAUR,PROCR,THBS1,SERPING1,PDGFRA,EDN1,SERPINE1,SERPINE2,ANXA2,PDGFA,VTN,PRKCD
BP	GO:0051053	negative regulation of DNA metabolic process	56	-0.385312	-1.86936	0.00285284	0.0186494	0.0137379	1193	tags=36%, list=18%, signal=29%	TIMELESS,PARP1,RPS3,GMNN,H1-4,MSH2,RMI2,PARPBP,AUNIP,H1-2,FBXO5,CHEK1,FANCB,BLM,CDT1,CDC6,POLQ,HMGA2,H1-3,H1-5
BP	GO:0046928	regulation of neurotransmitter secretion	29	0.487994	2.0431	0.00289364	0.0188253	0.0138675	991	tags=52%, list=15%, signal=44%	ADORA2A,MCTP2,PFN2,KMO,STX1A,DYSF,SYT11,SLC30A1,MCTP1,SYT4,PNKD,MYOF,CASK,STXBP5,RAB5A
BP	GO:0032526	response to retinoic acid	29	0.487934	2.04285	0.00289364	0.0188253	0.0138675	826	tags=38%, list=13%, signal=33%	CD38,ALDH1A2,WNT5A,TNC,TNF,LYN,ABL2,ABCA1,CDKN2D,TFRC,IGFBP7
BP	GO:0015849	organic acid transport	113	0.294634	1.68158	0.00289178	0.0188253	0.0138675	897	tags=27%, list=14%, signal=23%	AQP9,IL1A,IL1B,GJA1,ADORA2A,ACSL1,SLCO4A1,KMO,THBS1,SLC22A4,SLC7A11,TNF,CES1,SLC2A1,SLC1A2,SLC16A10,KCNJ10,PTGS2,EDN1,PPARD,SLC43A3,UCP2,PLIN2,SLCO3A1,SYT4,PPARG,SLC1A3,P2RX4,SLC16A3,ACSL5
BP	GO:0046942	carboxylic acid transport	113	0.294634	1.68158	0.00289178	0.0188253	0.0138675	897	tags=27%, list=14%, signal=23%	AQP9,IL1A,IL1B,GJA1,ADORA2A,ACSL1,SLCO4A1,KMO,THBS1,SLC22A4,SLC7A11,TNF,CES1,SLC2A1,SLC1A2,SLC16A10,KCNJ10,PTGS2,EDN1,PPARD,SLC43A3,UCP2,PLIN2,SLCO3A1,SYT4,PPARG,SLC1A3,P2RX4,SLC16A3,ACSL5
BP	GO:0042273	ribosomal large subunit biogenesis	45	-0.409251	-1.88712	0.00288775	0.0188253	0.0138675	2344	tags=64%, list=36%, signal=41%	MRTO4,RPL10,SNU13,RRP15,RPL24,LAS1L,RPL35A,NPM1,RPL38,WDR12,RPL10A,RPL14,NHP2,RPL23A,RPL35,URB1,RPL6,NLE1,SPATA5,MDN1,RPL11,MRM2,RPL7,RPL7A,RPLP0P6,RPL26,RPL5,NOP53,RPLP0
BP	GO:0002269	leukocyte activation involved in inflammatory response	25	0.508298	2.02381	0.00290092	0.0188391	0.0138776	989	tags=52%, list=15%, signal=44%	CCL3,IL6,TNF,MMP8,TLR2,MYD88,SYT11,SPHK1,IFNGR2,TRAF3IP2,CLU,C5AR1,PTPRC
BP	GO:0050852	T cell receptor signaling pathway	42	0.412997	1.88364	0.00290131	0.0188391	0.0138776	1143	tags=52%, list=18%, signal=43%	GBP1,ZC3H12A,NFKBIZ,PDE4B,FOSL2,HLA-A,KCNN4,BTN2A1,CCR7,PTPRJ,PTPN2,NECTIN2,FYN,LILRB4,BCAR1,ADA,THEMIS2,PTPRC,PSEN1,BTN2A2,RAB29,BCL10
BP	GO:0071902	positive regulation of protein serine/threonine kinase activity	51	0.398697	1.88158	0.00298623	0.0193534	0.0142565	511	tags=24%, list=8%, signal=22%	IL1B,S100A12,FLT1,WNT5A,RASGRP1,THBS1,TNF,ROBO1,SRC,NOD2,CD40,EDN1
BP	GO:0045860	positive regulation of protein kinase activity	98	0.309281	1.71591	0.00301162	0.0194993	0.014364	1051	tags=32%, list=16%, signal=27%	CCL5,IL1B,S100A12,FLT1,CHI3L1,CSF1,WNT5A,ITGB3,RASGRP1,THBS1,TNF,NCF1,ROBO1,SRC,NOD2,CD40,EDN1,CCR7,FERMT2,TNFRSF10A,CLU,MAPRE3,NTRK3,ABI1,TXN,SLC11A1,PTPN1,PTPRC,PDGFA,TNFSF15,PROX1
BP	GO:0032743	positive regulation of interleukin-2 production	14	0.620032	2.09588	0.00305007	0.0197106	0.0145196	631	tags=50%, list=10%, signal=45%	IL1A,IL1B,CD80,PDE4B,PNP,RUNX1,CD83
BP	GO:0009070	serine family amino acid biosynthetic process	10	-0.666747	-1.87683	0.00304864	0.0197106	0.0145196	1047	tags=60%, list=16%, signal=50%	PHGDH,MTHFD1,SHMT2,DHFR,PSAT1,SHMT1
BP	GO:0045723	positive regulation of fatty acid biosynthetic process	8	0.720828	2.00018	0.00307799	0.0198343	0.0146107	433	tags=38%, list=7%, signal=35%	IL1B,NR1H3,PTGS2
BP	GO:0061043	regulation of vascular wound healing	6	0.788364	1.92218	0.00308529	0.0198625	0.0146315	665	tags=83%, list=10%, signal=75%	TNFAIP3,TNF,CXCR4,SERPINE1,ALOX5
BP	GO:1904659	glucose transmembrane transport	38	0.421359	1.8673	0.00310838	0.0199921	0.014727	966	tags=45%, list=15%, signal=38%	IL1B,SLC2A6,EDNRA,SLC2A3,C3,TNF,SLC2A1,SLC1A2,EDN1,PEA15,PPARD,RHOQ,SLC5A3,SLC2A14,OPN3,RTN2,SELENOS
BP	GO:0002418	immune response to tumor cell	12	0.646388	2.04737	0.00311996	0.0200476	0.0147679	624	tags=50%, list=10%, signal=45%	NKG7,IL4I1,CD274,HLA-A,AHR,NECTIN2
BP	GO:0042368	vitamin D biosynthetic process	5	0.80019	1.8198	0.00314138	0.0201661	0.0148552	550	tags=80%, list=9%, signal=73%	CYP27B1,TNF,CYP27A1,NFKB1
BP	GO:0060560	developmental growth involved in morphogenesis	58	0.382122	1.85411	0.00316077	0.0202714	0.0149327	1000	tags=40%, list=15%, signal=34%	NRCAM,SPP1,CSF1,WNT5A,SEMA3C,EDNRA,TNC,CTTN,CXCR4,SEMA3A,SPRY1,S100B,EDN1,C9orf72,SEMA4B,SEMA4A,L1CAM,SYT4,SEMA3B,FMN1,TRPV2,NKD1,NRP2
BP	GO:0002715	regulation of natural killer cell mediated immunity	16	0.571397	2.01352	0.00318764	0.0203858	0.015017	624	tags=56%, list=10%, signal=51%	HLA-F,LILRB1,HLA-B,RASGRP1,SERPINB9,HLA-A,CADM1,HLA-G,NECTIN2
BP	GO:0042269	regulation of natural killer cell mediated cytotoxicity	16	0.571397	2.01352	0.00318764	0.0203858	0.015017	624	tags=56%, list=10%, signal=51%	HLA-F,LILRB1,HLA-B,RASGRP1,SERPINB9,HLA-A,CADM1,HLA-G,NECTIN2
BP	GO:0061028	establishment of endothelial barrier	19	0.556542	2.06149	0.00321495	0.0205411	0.0151314	437	tags=32%, list=7%, signal=30%	IL1B,TJP1,ICAM1,EDNRA,TNF,MYD88
BP	GO:0009060	aerobic respiration	128	-0.292052	-1.67205	0.00323521	0.0206511	0.0152125	3334	tags=75%, list=52%, signal=37%	MT-ND4L,ATP5MF,COQ9,MT-ND1,DLAT,STOML2,SUCLA2,NDUFS6,NDUFB11,NDUFB8,MT-CO3,SLC25A23,DNAJC30,MT-ND2,ATP5F1C,PDHB,NDUFA1,NDUFA2,CYC1,MT-ATP6,MTFR1,NDUFA4,NDUFA12,ATP5PF,IDH3B,COX10,IDH1,UQCC3,NDUFA13,SUCLG1,ATPSCKMT,MDH2,ATP5F1B,UQCR11,ATP5MG,SIRT3,ANTKMT,COX6C,ATP5PB,MT-ATP8,DHTKD1,NDUFB7,MT-ND6,UQCRB,NDUFA3,NDUFS8,TAFAZZIN,UQCRHL,ATP5PO,MDH1,PDHA1,NDUFV3,NDUFS3,UQCRC1,NDUFB2,SDHD,ME3,FH,COX5B,NDU…
BP	GO:0042254	ribosome biogenesis	150	-0.273499	-1.60449	0.00324602	0.0207006	0.0152489	2981	tags=62%, list=46%, signal=34%	NOA1,GEMIN4,ERI3,DDX51,SERBP1,RPP30,METTL17,NOP9,DDX49,GRWD1,NOM1,ZNF658,RPS19,PELP1,USP36,DDX28,TRMT2B,RPS15,MYBBP1A,MRTO4,IMP4,RPS7,WDR36,RPL10,RPS11,SNU13,RRP15,RPL24,RRP7BP,LAS1L,NOL6,DDX10,RPL35A,SUV39H1,NPM1,HEATR1,RPL38,DIMT1,WDR12,RPS12,MRPS7,EXOSC2,RPS25,MRM1,RPL10A,RPS28,ERCC2,RPS21,POP5,RPL14,NHP2,RPL23A,RPL35,URB1,RPL6,RPL27,RPS13,UTP20,RBFA,NLE1,RPS24,RPS15A,SPATA5,MDN1,RPL11,MRM2,RP…
BP	GO:0048598	embryonic morphogenesis	148	0.283711	1.70939	0.00325044	0.0207093	0.0152553	1300	tags=39%, list=20%, signal=32%	SOCS3,GJA1,FLT1,MMP9,ALDH1A2,ADM,IL1RN,WNT5A,ITGB3,ITGA5,EDNRA,INHBA,CHST11,MMP8,MMP14,SDC4,PLPP3,PDGFRA,EDN1,DUSP1,VASP,ASB2,HLX,ACVR1,LAMB3,TBX20,ECE1,TFAP2A,DUSP5,DLL1,EPHB2,CELSR1,HIF1A,CECR2,FZD5,GNA12,IFT57,MAFB,PHLDB1,MYADM,PROX1,PSEN1,ZBTB17,COL6A1,SPINT2,COL4A2,RALA,BCL10,VTN,HESX1,YAP1,HES1,IGF2,DVL3,ITGAV,HIPK2,ITGB1,CCDC103
BP	GO:0043552	positive regulation of phosphatidylinositol 3-kinase activity	7	0.758653	1.98385	0.00327537	0.0208486	0.0153579	545	tags=71%, list=8%, signal=65%	FLT1,NOD2,PDGFRA,FGR,CCR7
BP	GO:2000273	positive regulation of signaling receptor activity	11	0.637154	1.97521	0.00328747	0.020906	0.0154002	1599	tags=82%, list=25%, signal=62%	CCL2,NCF1,EDN1,EPHB2,HIF1A,ITGB1,ADAM17,JAK2,TAF1
BP	GO:0002227	innate immune response in mucosa	11	-0.638648	-1.8738	0.00332793	0.0211434	0.0155751	969	tags=64%, list=15%, signal=54%	H2BC4,H2BC12,H2BC6,H2BC11,H2BC8,H2BC7,H2BC10
BP	GO:0051770	positive regulation of nitric-oxide synthase biosynthetic process	10	0.685438	2.07009	0.00334109	0.0212071	0.015622	455	tags=50%, list=7%, signal=47%	CCL2,NAMPT,TLR2,STAT1,NOD2
BP	GO:0051923	sulfation	8	-0.711682	-1.85925	0.00336384	0.0213316	0.0157137	1532	tags=88%, list=24%, signal=67%	UST,TPST2,SULT1C2,SULT1A2,SULT1B1,SULT1A3,ENSG00000289755
BP	GO:0034501	protein localization to kinetochore	11	-0.63528	-1.86391	0.00339382	0.0214815	0.0158242	787	tags=45%, list=12%, signal=40%	KNTC1,TTK,AURKB,KNL1,CDK1
BP	GO:1903083	protein localization to condensed chromosome	11	-0.63528	-1.86391	0.00339382	0.0214815	0.0158242	787	tags=45%, list=12%, signal=40%	KNTC1,TTK,AURKB,KNL1,CDK1
BP	GO:0042531	positive regulation of tyrosine phosphorylation of STAT protein	16	0.567051	1.99821	0.00343442	0.021698	0.0159836	1196	tags=75%, list=19%, signal=61%	CCL5,IL6,TNF,LYN,PARP9,CD40,FYN,IL15,IL6ST,LIF,PARP14,HES1
BP	GO:0006563	L-serine metabolic process	7	-0.710562	-1.78537	0.0035007	0.0220756	0.0162618	1223	tags=71%, list=19%, signal=58%	SDS,PHGDH,SHMT2,PSAT1,SHMT1
BP	GO:0043270	positive regulation of monoatomic ion transport	56	0.379597	1.84041	0.00351944	0.0221731	0.0163336	1023	tags=39%, list=16%, signal=33%	CCL5,CCL4,CCL2,CCL3,CXCL10,LILRA2,EDNRA,CXCL9,KCNN4,VMP1,EDN1,MYLK,MLLT6,SRI,STAC,EPHB2,P2RX4,CASK,TRPV2,P2RX7,FLNA,GSTO1
BP	GO:1900745	positive regulation of p38MAPK cascade	13	0.63194	2.0795	0.00352455	0.0221847	0.0163421	560	tags=38%, list=9%, signal=35%	IL1B,ZC3H12A,NCF1,GADD45G,SPHK1
BP	GO:0030203	glycosaminoglycan metabolic process	45	0.410738	1.88862	0.00353292	0.0222168	0.0163658	392	tags=24%, list=6%, signal=23%	IL1B,TNFAIP6,HS3ST3B1,CD44,CHST2,DSE,EDNRA,CHST11,HS3ST1,HS3ST3A1,CHPF
BP	GO:0098712	L-glutamate import across plasma membrane	10	0.683299	2.06364	0.00354357	0.0222631	0.0163999	1297	tags=80%, list=20%, signal=64%	SLC7A11,TNF,SLC1A2,KCNJ10,SLC1A3,PSEN1,ARL6IP5,ITGB1
BP	GO:0050832	defense response to fungus	14	0.616203	2.08294	0.0035549	0.0222945	0.016423	369	tags=36%, list=6%, signal=34%	CLEC4E,S100A12,S100A8,S100A9,CLEC6A
BP	GO:0001701	in utero embryonic development	122	-0.299484	-1.69352	0.00355515	0.0222945	0.016423	866	tags=25%, list=13%, signal=22%	RPL13,GINS4,SMAD3,MSH2,CCNB1IP1,CCNB1,MATR3,STIL,SH3PXD2A,KAT2A,ST14,NEK2,MFNG,SPECC1,CHEK1,CCNB2,PLK4,PLCG1,LPAR6,NCAPG2,E2F7,APBA1,XRCC2,ASF1B,GINS1,PCDH12,E2F8,CEBPA,IGF1,RRM2
BP	GO:0007292	female gamete generation	49	-0.392648	-1.84391	0.00356706	0.0223485	0.0164628	617	tags=31%, list=10%, signal=28%	MCM8,BCL2,PDE3A,FBXO5,CCNB2,TRIP13,TTK,PAQR8,PLK1,PAQR7,NDC80,NCAPH,ASPM,IGF1,TOP2A
BP	GO:0045670	regulation of osteoclast differentiation	23	0.5262	2.04479	0.00361791	0.0226461	0.0166821	909	tags=48%, list=14%, signal=41%	CCL3,TNFAIP6,CSF1,LILRB1,TNF,CEBPB,LILRB3,LILRB4,FOS,GPR68,MAFB
BP	GO:0030278	regulation of ossification	32	0.473818	2.04289	0.00362675	0.0226806	0.0167074	857	tags=44%, list=13%, signal=38%	CCL3,PTGER4,VDR,CSF1,WNT5A,ISG15,CYP27B1,KREMEN1,ACVR1,SGMS2,ALOX5,TFAP2A,HIF1A,ADGRV1
BP	GO:0034219	carbohydrate transmembrane transport	43	0.425042	1.94815	0.00363564	0.0226985	0.0167206	966	tags=42%, list=15%, signal=36%	AQP9,IL1B,SLC2A6,EDNRA,SLC2A3,C3,TNF,SLC2A1,SLC1A2,EDN1,PEA15,PPARD,RHOQ,SLC5A3,SLC2A14,OPN3,RTN2,SELENOS
BP	GO:0001704	formation of primary germ layer	30	0.479425	2.01641	0.00365275	0.0227383	0.0167499	629	tags=40%, list=10%, signal=36%	GJA1,MMP9,WNT5A,ITGB3,ITGA5,INHBA,MMP8,MMP14,DUSP1,ACVR1,LAMB3,TBX20
BP	GO:0009145	purine nucleoside triphosphate biosynthetic process	70	-0.367454	-1.86256	0.00367215	0.0228381	0.0168235	3334	tags=81%, list=52%, signal=40%	MT-ND4L,ATP5MF,MT-ND1,STOML2,NDUFS6,NDUFB11,NDUFB8,DNAJC30,MT-ND2,ATP5F1C,NDUFA1,NDUFA2,MT-ATP6,NDUFA12,ATP5PF,UQCC3,NDUFA13,ATPSCKMT,ATP5F1B,ATP5MG,ANTKMT,ATP5PB,MT-ATP8,NDUFB7,MT-ND6,NDUFA3,ATP5MJ,NDUFS8,TAFAZZIN,ATP5PO,NDUFV3,NDUFS3,NDUFB2,SDHD,NDUFS1,NDUFA10,NME2,NME1,PINK1,SDHA,NDUFB10,ATP5ME,NME3,ATP5MC2,NDUFV1,ATP5F1A,PARP1,ATP5MC3,ADK,NDUFS7,NDUFB5,IMPDH2,NME4,ATP5F1D,ATP5MC1,TREM2,LIPA
BP	GO:0050688	regulation of defense response to virus	40	0.423481	1.90893	0.00371647	0.0230714	0.0169953	1053	tags=45%, list=16%, signal=38%	IL1B,MMP12,ZC3H12A,TNFAIP3,RIGI,LILRB1,PARP9,STAT1,TRAF3,DTX3L,MEFV,TRAF3IP2,IFNLR1,IL15,DHX58,HERC5,TRIM22,NT5C2
BP	GO:0045428	regulation of nitric oxide biosynthetic process	25	0.502484	2.00066	0.00373638	0.0231737	0.0170707	893	tags=48%, list=14%, signal=42%	IL1B,SOD2,ZC3H12A,PTX3,TNF,PTGS2,ASS1,EDN1,CLU,TICAM1,P2RX4,SIRPA
BP	GO:0015711	organic anion transport	140	0.285449	1.68591	0.00377219	0.0233599	0.0172078	534	tags=18%, list=8%, signal=17%	AQP9,IL1A,IL1B,GJA1,SLC39A8,SLC2A6,ADORA2A,ACSL1,SLCO4A1,KMO,THBS1,SLC2A3,SLC22A4,SLC7A11,TNF,CES1,SLC2A1,SLC1A2,SLC16A10,KCNJ10,CYB5R2,PTGS2,CR1,EDN1,PPARD
BP	GO:0050999	regulation of nitric-oxide synthase activity	8	0.715652	1.98581	0.00382165	0.0236305	0.0174072	67	tags=38%, list=1%, signal=37%	IL1A,IL1B,GCH1
BP	GO:0008645	hexose transmembrane transport	39	0.415945	1.86687	0.00382396	0.0236305	0.0174072	966	tags=44%, list=15%, signal=37%	IL1B,SLC2A6,EDNRA,SLC2A3,C3,TNF,SLC2A1,SLC1A2,EDN1,PEA15,PPARD,RHOQ,SLC5A3,SLC2A14,OPN3,RTN2,SELENOS
BP	GO:0039530	MDA-5 signaling pathway	6	0.782195	1.90714	0.00385128	0.0237776	0.0175156	268	tags=67%, list=4%, signal=64%	OAS3,IFIH1,DDX60,IRF7
BP	GO:0060135	maternal process involved in female pregnancy	15	0.596369	2.04297	0.00386498	0.0238405	0.0175619	534	tags=47%, list=8%, signal=43%	VDR,SPP1,CYP27B1,JUNB,PTGS2,CTSB,PPARD
BP	GO:0051895	negative regulation of focal adhesion assembly	5	0.791038	1.79899	0.00390036	0.0239891	0.0176713	336	tags=60%, list=5%, signal=57%	THBS1,SRC,MMP14
BP	GO:0150118	negative regulation of cell-substrate junction organization	5	0.791038	1.79899	0.00390036	0.0239891	0.0176713	336	tags=60%, list=5%, signal=57%	THBS1,SRC,MMP14
BP	GO:0001541	ovarian follicle development	15	0.594879	2.03787	0.00390677	0.0239891	0.0176713	807	tags=53%, list=13%, signal=47%	TNFAIP6,PTX3,INHBA,SRC,MMP14,CEBPB,LFNG,ZP3
BP	GO:0050810	regulation of steroid biosynthetic process	20	0.550053	2.03553	0.00392008	0.0240491	0.0177155	550	tags=40%, list=9%, signal=37%	IL1A,ADM,CYP27B1,TNF,CES1,ABCG1,NR3C1,NFKB1
BP	GO:0071900	regulation of protein serine/threonine kinase activity	110	-0.304027	-1.68124	0.00392702	0.0240699	0.0177308	813	tags=29%, list=13%, signal=26%	DUSP7,SORL1,RGS2,CCNE1,CAMK1,TFAP4,CCNB1,ERP29,PRKAR2B,PIK3CG,TNFRSF11A,SPRY2,CDC25C,HHEX,CCNB2,CD300A,CDKN3,CCNF,PYCARD,PLK1,PDCD4,BLM,LRP5,CCND2,CDC25A,PKMYT1,CDC6,CDKN2C,CCNE2,HMGA2,CEBPA,CCNA2
BP	GO:1901890	positive regulation of cell junction assembly	21	0.532095	2.00753	0.00394233	0.0241419	0.0177839	926	tags=57%, list=14%, signal=49%	SRPX2,SDC4,AGRN,CLSTN2,S100A10,PTPRJ,FLOT1,SEMA4A,FERMT2,FLRT2,EPHB2,FMN1
BP	GO:1900262	regulation of DNA-directed DNA polymerase activity	8	-0.705818	-1.84393	0.00396332	0.0242112	0.017835	1905	tags=100%, list=30%, signal=71%	RFC2,RFC4,RFC5,CHTF18,PCNA,RFC3,DSCC1
BP	GO:1900264	positive regulation of DNA-directed DNA polymerase activity	8	-0.705818	-1.84393	0.00396332	0.0242112	0.017835	1905	tags=100%, list=30%, signal=71%	RFC2,RFC4,RFC5,CHTF18,PCNA,RFC3,DSCC1
BP	GO:0045861	negative regulation of proteolysis	76	0.345869	1.80429	0.00401663	0.0245083	0.0180538	675	tags=25%, list=10%, signal=23%	MMP9,IFI6,SERPINA1,LAMP3,CD44,NR1H3,PLAUR,THBS1,TIMP1,TNF,SERPING1,SERPINB9,SRC,CSTB,CR1,SERPINE1,N4BP1,CDKN2D,SERPINE2
BP	GO:0033280	response to vitamin D	12	0.63878	2.02327	0.00404128	0.0246144	0.018132	615	tags=67%, list=10%, signal=60%	VDR,CXCL10,SPP1,CYP27B1,PIM1,TNC,PTGS2,CDKN2D
BP	GO:0097709	connective tissue replacement	8	0.712463	1.97697	0.00406954	0.0247643	0.0182424	841	tags=62%, list=13%, signal=54%	IL1A,TIMP1,RUNX1,PPARG,HIF1A
BP	GO:0009263	deoxyribonucleotide biosynthetic process	9	-0.673035	-1.80925	0.00414992	0.025163	0.0185361	1333	tags=78%, list=21%, signal=62%	DTYMK,ADK,RRM1,DUT,SHMT1,TYMS,RRM2
BP	GO:0009265	2'-deoxyribonucleotide biosynthetic process	9	-0.673035	-1.80925	0.00414992	0.025163	0.0185361	1333	tags=78%, list=21%, signal=62%	DTYMK,ADK,RRM1,DUT,SHMT1,TYMS,RRM2
BP	GO:0046385	deoxyribose phosphate biosynthetic process	9	-0.673035	-1.80925	0.00414992	0.025163	0.0185361	1333	tags=78%, list=21%, signal=62%	DTYMK,ADK,RRM1,DUT,SHMT1,TYMS,RRM2
BP	GO:0070837	dehydroascorbic acid transport	5	0.788303	1.79277	0.00419552	0.0253489	0.018673	873	tags=80%, list=14%, signal=69%	SLC2A6,SLC2A3,SLC2A1,SLC2A14
BP	GO:0090218	positive regulation of lipid kinase activity	9	0.679072	1.98025	0.00420679	0.0253943	0.0187065	545	tags=56%, list=8%, signal=51%	FLT1,NOD2,PDGFRA,FGR,CCR7
BP	GO:2000649	regulation of sodium ion transmembrane transporter activity	8	-0.702504	-1.83527	0.00422975	0.0254876	0.0187752	1276	tags=75%, list=20%, signal=60%	UTRN,DMD,ATP1B1,FXYD6,GPD1L,TESC
BP	GO:0060191	regulation of lipase activity	21	0.529797	1.99886	0.00424726	0.0255703	0.0188361	519	tags=33%, list=8%, signal=31%	CCL5,FLT1,NR1H3,LPAR1,EDNRA,PDGFRA,ABL2
BP	GO:0050673	epithelial cell proliferation	125	0.287646	1.6809	0.00426086	0.0256295	0.0188797	934	tags=31%, list=14%, signal=27%	CCL2,MMP12,FLT1,ALDH1A2,TNFAIP3,VDR,WNT5A,ITGB3,NFKBIZ,IL6,IGFBP3,THBS1,SGPP2,TNF,ROBO1,MMP14,F3,CEBPB,STAT1,B4GALT1,NOD2,PPARD,AKT3,HLX,ALOX5,FST,CDKN2B,SAV1,PPARG,JAG1,B2M,HIF1A,C5AR1,DUSP10,IFT57,MYC,SERPINB1,CASK,VASH1
BP	GO:0060443	mammary gland morphogenesis	10	0.674493	2.03704	0.00427333	0.0256655	0.0189063	550	tags=60%, list=9%, signal=55%	VDR,CSF1,WNT5A,SRC,NR3C1,NFKB1
BP	GO:2000630	positive regulation of miRNA metabolic process	22	0.50086	1.91614	0.00427443	0.0256655	0.0189063	1095	tags=55%, list=17%, signal=45%	ZC3H12A,TNF,NR3C1,NFKB1,FOSL1,FOS,PPARG,HIF1A,MYC,JUN,STAT3,TEAD1
BP	GO:0035234	ectopic germ cell programmed cell death	6	0.777394	1.89543	0.00431939	0.0259125	0.0190882	12	tags=33%, list=0%, signal=33%	IL1A,IL1B
BP	GO:0048015	phosphatidylinositol-mediated signaling	9	-0.670131	-1.80144	0.00435915	0.0261279	0.0192469	980	tags=56%, list=15%, signal=47%	PLCB2,PIK3CG,PLCG1,INPP5F,PIK3C2B
BP	GO:0014002	astrocyte development	19	0.549338	2.0348	0.00438008	0.0262302	0.0193222	858	tags=47%, list=13%, signal=41%	IL1B,S100A8,ADORA2A,IL6,S100A9,TNF,VIM,DLL1,C5AR1
BP	GO:0048708	astrocyte differentiation	31	0.463831	1.97161	0.00442329	0.0264189	0.0194613	1196	tags=55%, list=19%, signal=45%	IL1B,S100A8,ADORA2A,IL6,S100A9,TNF,PLPP3,NR3C1,VIM,SERPINE2,DLL1,C5AR1,IL6ST,PSEN1,STAT3,LIF,HES1
BP	GO:2000045	regulation of G1/S transition of mitotic cell cycle	71	-0.347779	-1.77104	0.00443554	0.0264688	0.019498	1082	tags=34%, list=17%, signal=28%	CTDSPL,TFDP1,CDK10,BCL7A,RPL26,PRKDC,RRM1,APPL2,KIF14,CHEK2,BCL2,GPNMB,STIL,CACNB4,RBL1,E2F7,KANK2,CCND2,WEE1,E2F1,GTSE1,CDC6,CDKN2C,RRM2
BP	GO:0045429	positive regulation of nitric oxide biosynthetic process	19	0.54883	2.03292	0.00446681	0.0265852	0.0195837	860	tags=53%, list=13%, signal=46%	IL1B,SOD2,PTX3,TNF,PTGS2,ASS1,EDN1,CLU,TICAM1,P2RX4
BP	GO:1904407	positive regulation of nitric oxide metabolic process	19	0.54883	2.03292	0.00446681	0.0265852	0.0195837	860	tags=53%, list=13%, signal=46%	IL1B,SOD2,PTX3,TNF,PTGS2,ASS1,EDN1,CLU,TICAM1,P2RX4
BP	GO:0045940	positive regulation of steroid metabolic process	10	0.671226	2.02717	0.00451751	0.0268163	0.019754	419	tags=50%, list=6%, signal=47%	IL1A,ADM,TNF,CES1,ABCG1
BP	GO:0033674	positive regulation of kinase activity	117	0.284151	1.63492	0.0045506	0.0269891	0.0198812	545	tags=18%, list=8%, signal=17%	CCL5,IL1B,S100A12,FLT1,CHI3L1,CSF1,WNT5A,ITGB3,RASGRP1,THBS1,MET,TNF,NCF1,ROBO1,SRC,NOD2,CD40,PDGFRA,EDN1,FGR,CCR7
BP	GO:0006287	base-excision repair, gap-filling	10	-0.654241	-1.84163	0.00457017	0.0270814	0.0199493	868	tags=60%, list=13%, signal=52%	POLE,NEIL1,APEX1,LIG1,PCNA,FEN1
BP	GO:0060055	angiogenesis involved in wound healing	12	0.636171	2.01501	0.00458735	0.0271595	0.0200068	665	tags=58%, list=10%, signal=52%	TNFAIP3,ITGB3,TNF,CXCR4,B4GALT1,SERPINE1,ALOX5
BP	GO:0032703	negative regulation of interleukin-2 production	9	0.674943	1.96821	0.00459994	0.0272103	0.0200442	989	tags=67%, list=15%, signal=57%	GBP1,TNFAIP3,NOD2,CR1,LILRB4,PTPRC
BP	GO:0035335	peptidyl-tyrosine dephosphorylation	14	0.606342	2.04961	0.00460829	0.0272359	0.0200631	984	tags=64%, list=15%, signal=55%	PTPRF,PTPN12,DUSP1,PTPRJ,PTPN2,DUSP6,DUSP5,DUSP10,PTPN1
BP	GO:0032611	interleukin-1 beta production	45	0.405391	1.86403	0.00478027	0.0281542	0.0207395	1066	tags=49%, list=17%, signal=41%	CCL3,ZC3H12A,TNFAIP3,WNT5A,IL6,LILRA2,ARG2,TNF,TLR8,MYD88,NOD2,MEFV,CCR7,SPHK1,PANX1,LILRB4,FZD5,SIRPA,SERPINB1,P2RX7,HSPB1,STAT3
BP	GO:0032651	regulation of interleukin-1 beta production	45	0.405391	1.86403	0.00478027	0.0281542	0.0207395	1066	tags=49%, list=17%, signal=41%	CCL3,ZC3H12A,TNFAIP3,WNT5A,IL6,LILRA2,ARG2,TNF,TLR8,MYD88,NOD2,MEFV,CCR7,SPHK1,PANX1,LILRB4,FZD5,SIRPA,SERPINB1,P2RX7,HSPB1,STAT3
[truncated: 346 more rows]

## Sheet: Pathway analysis LPSvsVEH (MS)
GseGO enrichment analysis, MS iMGLs: LPS vs. VEH.
[truncated: 1,251 more rows]

## Sheet: DEGs MSvsHC (VEH)
Differential gene expression analysis, VEH: MS iMGLs vs. HC iMGLs.
[truncated: 1,313 more rows]

[truncated: 5 more sheets: DEGs MSvsHC (LPS), Pathway analysis MSvsHC (VEH), Pathway analysis MSvsHC (LPS), Shared DEGs MSvsHC VEH and LPS, Shared pathways MSvsHC & MIMS]
